# Supplementary material for: Close spatial and metabolic association between heterotrophic and ammonia-oxidizing marine Nitrososphaerota
Source: ISME Commun. 2026 Jun 18;6(1):ycag173. doi: 10.1093/ismeco/ycag173 (PMC13374868; doi:10.1093/ismeco/ycag173)
Supplement: Supplementary_material_ycag173 [file supplementary_material_ycag173.zip]

Archive with 10 entries (10 files):
- Supplementary information.docx
- Table S1.xlsx
- Table S2.xlsx
- Table S3.xlsx
- Table S4.xlsx
- Table S5.xlsx
- Table S6.xlsx
- Table S7.xlsx
- Table S8.xlsx
- Table S9.xlsx
