# Supplementary material for: Close spatial and metabolic association between heterotrophic and ammonia-oxidizing marine Nitrososphaerota
Source: ISME Commun. 2026 Jun 18;6(1):ycag173. doi: 10.1093/ismeco/ycag173 (PMC13374868; doi:10.1093/ismeco/ycag173)
Supplement: Supplementary_material_ycag173 [file supplementary_material_ycag173.zip › Table S1.xlsx]

## Sheet: Sheet1
Table S1. Metagenomes obtained in this study
Type	Sampling region	Biosample accession	Latitude	Longitude	Size (μm)	Layer	Depth (m)	Temperature(℃)	Oxygen(Mg/L)	Salinity (PSU)
Metagenome	Western Pacific	SAMN40550186	21	127	0.22-0.8	SRF	20	26.7948	4.2169	34.425
Metagenome	Western Pacific	SAMN40550168	18	128.67	0.22-0.8	DCM	101	26.199	4.0533	34.8972
Metagenome	Western Pacific	SAMN40550180	18.1	127.7	0.3-0.8	MES	500	8.9577	3.74872	34.2193
Metagenome	Western Pacific	SAMN40550171	18.1	128	0.3-0.8	MES	1000	3.9502	2.5519	34.5081
Metagenome	Western Pacific	SAMN43518032	19	141	0.22-0.8	SRF	14.91	26.6885	6.57247	34.7568
Metagenome	Western Pacific	SAMN43521821	19	141	0.22-0.8	DCM	100.365	26.6321	6.57762	34.8091
Metagenome	Western Pacific	SAMN43521852	19	141	0.22-0.8	MES	500.341	9.0007	9.27296	34.1978
Metagenome	Western Pacific	SAMN43521854	19	141	0.22-0.8	BAT	2000.1	2.0765	10.9216	34.6124
Metagenome	Western Pacific	SAMN43521882	9	142	0.22-0.8	SRF	15.909	28.9927	6.34972	34.1904
Metagenome	Western Pacific	SAMN43521887	9	142	0.22-0.8	DCM	100.409	27.7537	6.47603	34.3828
Metagenome	Western Pacific	SAMN43521923	9	142	0.22-0.8	MES	500.557	8.0359	9.46783	34.5315
Metagenome	Western Pacific	SAMN43521942	9	142	0.22-0.8	BAT	2000.96	2.2656	10.8683	34.6207
Metagenome	Western Pacific	SAMN43523991	8	130	0.22-0.8	DCM	100	21.4181	3.4744	34.7028
Metagenome	Western Pacific	SAMN43523997	8	130	0.22-0.8	MES	800	5.5428	2.0735	34.5162
Metagenome	Western Pacific	SAMN43524058	8	130	0.22-0.8	BAT	2000	2.187	2.5378	34.6215
Metagenome	Western Pacific	SAMN43534822	0	146	0.22-0.8	SRF	13.922	30.0131	6.22406	34.8303
Metagenome	Western Pacific	SAMN43534823	0	146	0.22-0.8	DCM	100.421	28.7638	6.32898	35.3684
Metagenome	Western Pacific	SAMN43534824	0	146	0.22-0.8	MES	500.621	8.0408	9.46731	34.5859
Metagenome	Western Pacific	SAMN43534845	0	146	0.22-0.8	BAT	2000.23	2.2537	10.8712	34.6264
Metagenome	South China Sea	SAMN43534846	14	116	0.3-1.6	DCM	100.086	22.7133	5.4725	34.3717
Metagenome	South China Sea	SAMN43534848	14	116	1.6-10	DCM	100.086	22.7133	5.4725	34.3717
Metagenome	South China Sea	SAMN43534847	14	116	>10	DCM	100.086	22.7133	5.4725	34.3717
Metagenome	South China Sea	SAMN43534849	14	116	0.3-1.6	EUP	200.092	16.1605	3.7007	34.6019
Metagenome	South China Sea	SAMN43534851	14	116	1.6-10	EUP	200.092	16.1605	3.7007	34.6019
Metagenome	South China Sea	SAMN43534850	14	116	>10	EUP	200.092	16.1605	3.7007	34.6019
Metagenome	South China Sea	SAMN43534852	14	116	0.3-1.6	MES	400.772	10.3131	3.0558	34.4324
Metagenome	South China Sea	SAMN43534873	14	116	1.6-10	MES	400.772	10.3131	3.0558	34.4324
Metagenome	South China Sea	SAMN43534853	14	116	>10	MES	400.772	10.3131	3.0558	34.4324
Metagenome	South China Sea	SAMN43534874	14	116	0.3-1.6	MES	700.051	6.5544	2.4648	34.4597
Metagenome	South China Sea	SAMN43534876	14	116	1.6-10	MES	700.051	6.5544	2.4648	34.4597
Metagenome	South China Sea	SAMN43534875	14	116	>10	MES	700.051	6.5544	2.4648	34.4597
Metagenome	South China Sea	SAMN43534878	14	116	0.3-1.6	BAT	1498.96	2.8686	2.7568	34.603
Metagenome	South China Sea	SAMN43537420	14	116	1.6-10	BAT	1498.96	2.8686	2.7568	34.603
Metagenome	South China Sea	SAMN43537419	14	116	>10	BAT	1498.96	2.8686	2.7568	34.603
Metagenome	South China Sea	SAMN43537421	14	116	0.3-1.6	BAT	3000.09	2.3629	3.2195	34.6294
Metagenome	South China Sea	SAMN43537423	14	116	1.6-10	BAT	3000.09	2.3629	3.2195	34.6294
Metagenome	South China Sea	SAMN43537422	14	116	>10	BAT	3000.09	2.3629	3.2195	34.6294
Metagenome	South China Sea	SAMN43537424	16.7763	110.609	0.3-1.6	DCM	49.939	23.5504	5.7813	34.3264
Metagenome	South China Sea	SAMN43537531	16.7763	110.609	1.6-10	DCM	49.939	23.5504	5.7813	34.3264
Metagenome	South China Sea	SAMN43537530	16.7763	110.609	>10	DCM	49.939	23.5504	5.7813	34.3264
Metagenome	South China Sea	SAMN43537532	16.7763	110.609	0.3-1.6	EUP	200.098	14.2656	4.2208	34.5396
Metagenome	South China Sea	SAMN43537534	16.7763	110.609	1.6-10	EUP	200.098	14.2656	4.2208	34.5396
Metagenome	South China Sea	SAMN43537533	16.7763	110.609	>10	EUP	200.098	14.2656	4.2208	34.5396
Metagenome	South China Sea	SAMN43537535	16.7763	110.609	0.3-1.6	MES	400.053	9.6829	2.9471	34.4256
Metagenome	South China Sea	SAMN43537537	16.7763	110.609	1.6-10	MES	400.053	9.6829	2.9471	34.4256
Metagenome	South China Sea	SAMN43537536	16.7763	110.609	>10	MES	400.053	9.6829	2.9471	34.4256
Metagenome	South China Sea	SAMN43537538	16.7763	110.609	0.3-1.6	MES	850.155	5.5853	2.5252	34.4892
Metagenome	South China Sea	SAMN43537549	16.7763	110.609	1.6-10	MES	850.155	5.5853	2.5252	34.4892
Metagenome	South China Sea	SAMN43537539	16.7763	110.609	>10	MES	850.155	5.5853	2.5252	34.4892
Metagenome	South China Sea	SAMN43537565	16.7763	110.609	0.3-3	MES	1000.01	4.415	2.6216	34.5337
Metagenome	South China Sea	SAMN43537566	16.7763	110.609	3-10	MES	1000.01	4.415	2.6216	34.5337
Metagenome	South China Sea	SAMN43537887	16.7763	110.609	>10	MES	1000.01	4.415	2.6216	34.5337
Metagenome	South China Sea	SAMN43521958	18	116	0.3-1.6	DCM	73.348	23.956	6.4505	34.1612
Metagenome	South China Sea	SAMN43523886	18	116	1.6-10	DCM	73.348	23.956	6.4505	34.1612
Metagenome	South China Sea	SAMN43521995	18	116	>10	DCM	73.348	23.956	6.4505	34.1612
Metagenome	South China Sea	SAMN43524160	18	116	0.3-1.6	EUP	200.276	15.4009	4.4238	34.6055
Metagenome	South China Sea	SAMN43524173	18	116	1.6-10	EUP	200.276	15.4009	4.4238	34.6055
Metagenome	South China Sea	SAMN43524166	18	116	>10	EUP	200.276	15.4009	4.4238	34.6055
Metagenome	South China Sea	SAMN43524174	18	116	0.3-1.6	MES	400.613	10.1013	2.9426	34.4449
Metagenome	South China Sea	SAMN43524198	18	116	1.6-10	MES	400.613	10.1013	2.9426	34.4449
Metagenome	South China Sea	SAMN43524175	18	116	>10	MES	400.613	10.1013	2.9426	34.4449
Metagenome	South China Sea	SAMN43524202	18	116	0.3-1.6	MES	800.394	5.8261	2.3533	34.5001
Metagenome	South China Sea	SAMN43524274	18	116	1.6-10	MES	800.394	5.8261	2.3533	34.5001
Metagenome	South China Sea	SAMN43524203	18	116	>10	MES	800.394	5.8261	2.3533	34.5001
Metagenome	South China Sea	SAMN43524290	18	116	0.3-1.6	BAT	2997.51	2.3588	3.2005	34.6388
Metagenome	South China Sea	SAMN43524292	18	116	1.6-10	BAT	2997.51	2.3588	3.2005	34.6388
Metagenome	South China Sea	SAMN43524291	18	116	>10	BAT	2997.51	2.3588	3.2005	34.6388
