# Supplementary material for: Close spatial and metabolic association between heterotrophic and ammonia-oxidizing marine Nitrososphaerota
Source: ISME Commun. 2026 Jun 18;6(1):ycag173. doi: 10.1093/ismeco/ycag173 (PMC13374868; doi:10.1093/ismeco/ycag173)
Supplement: Supplementary_material_ycag173 [file supplementary_material_ycag173.zip › Table S2.xlsx]

## Sheet: HMN
The HMN genomes used in this study
Genome name	Genome name used in this study	Classification	Accession ID/biosample accession	Database	Genome type	Environment	Genome size (bp)	Genome completeness (%)	Genome contamination (%)	GC-content (%)	Number CDS	Reference
Nitrososphaerota archaeon SAT139	SAT139	HMN (Nitrososphaerota)	GCA_002713205.1	NCBI	MAG	Marine (South atlantic)	919096	81.07	1.94	0.310558	1002	Tully et al.,2018
Nitrososphaerota archaeon EAC691	EAC691	HMN (Nitrososphaerota)	GCA_002693165.1	NCBI	MAG	Marine (East africa coastal)	921724	73.3	4.37	0.319673	1020	Tully et al.,2018
Nitrososphaerota archaeon SP3992	SP3992	HMN (Nitrososphaerota)	GCA_002717165.1	NCBI	MAG	Marine (South pacific)	699700	81.07	4.37	0.320706	788	Tully et al.,2018
Thaumarchaeota archaeon UBA57	UBA57	HMN (Nitrososphaerota)	GCA_002494565.1	NCBI	MAG	Marine hydrothermal vent plume (Atlantic Ocean:Mid Cayman Rise,Beebe hydrothermal vent plume at depth of 4900m)	613362	62.86	0	0.335393	659	Parks et al., 2017
Thaumarchaeota archaeon UBA223	UBA223	HMN (Nitrososphaerota)	GCA_002495905.1	NCBI	MAG	Marine	852867	87.08	0	0.320455	941	Parks et al., 2017
Thaumarchaeota archaeon UBA539	UBA539	HMN (Nitrososphaerota)	GCA_002505305.1	NCBI	MAG	Marine	766188	75.24	0.97	0.316929	862	Parks et al., 2017
Thaumarchaeota archaeon SCGC SAG AG-538-B19	SCGC SAG-AG-538-B19	HMN (Nitrososphaerota)	2713897305	JGI	SAG	Marine	588961	54.85	4.37	0.33814	677	Unpublished
Nitrososphaerota archaeon ASW8_bin1	ASW8bin1	HMN (Nitrososphaerota)	GCA_013378385.1	NCBI	MAG	Marine (Monterey Bay)	996535	97.09	2.91	0.340165	1153	Reji et al.,2020
Nitrososphaerota archaeon AAIW	AAIW	HMN (Nitrososphaerota)	GCA_013306075.1	NCBI	MAG	Marine (Atlantic)	697485	78.16	0.97	0.328333	812	Aylward et al.,2020
Nitrososphaerota archaeon NADW	NADW	HMN (Nitrososphaerota)	GCA_013306115.1	NCBI	MAG	Marine (Atlantic)	670792	76.62	0	0.326044	766	Aylward et al.,2020
GOMC.bin.10546	GOMC.bin.10546	HMN (Nitrososphaerota)	——	China National GeneBank DataBase(CNGBdb)(https://db.cngb.org/maya/datasets/MDB0000002)	MAG	Marine	1135299	99.51	1.94	0.423331	1206	chen et al.,2024
GOMC.bin.1285	GOMC.bin.1285	HMN (Nitrososphaerota)	——	China National GeneBank DataBase(CNGBdb)(https://db.cngb.org/maya/datasets/MDB0000002)	MAG	Marine	1503607	89.41	0.97	0.461287	1954	chen et al.,2024
TARA_SAMEA2619970_METAG_FCBJNKBN	METAG_FCBJNKBN	HMN (Nitrososphaerota)	——	China National GeneBank DataBase(CNGBdb)(https://db.cngb.org/maya/datasets/MDB0000002)	MAG	Marine	986779	87.3	0	0.275974	1151	chen et al.,2024
TARA_SAMEA2622568_METAG_OHMOJBNK	METAG_OHMOJBNK	HMN (Nitrososphaerota)	——	China National GeneBank DataBase(CNGBdb)(https://db.cngb.org/maya/datasets/MDB0000002)	MAG	Marine	886695	85.36	0	0.31875	1068	chen et al.,2024
TARA_SAMEA2622733_METAG_FAPCEBDL	METAG_FAPCEBDL	HMN (Nitrososphaerota)	——	China National GeneBank DataBase(CNGBdb)(https://db.cngb.org/maya/datasets/MDB0000002)	MAG	Marine	792260	87.06	0.07	0.33153	928	chen et al.,2024
TARA_SAMEA2623756_METAG_BKKEJFNE	METAG_BKKEJFNE	HMN (Nitrososphaerota)	——	China National GeneBank DataBase(CNGBdb)(https://db.cngb.org/maya/datasets/MDB0000002)	MAG	Marine	864781	94.17	0.97	0.318994	1041	chen et al.,2024
TARA_SAMEA2623756_METAG_FAHBIDMO	METAG_FAHBIDMO	HMN (Nitrososphaerota)	——	China National GeneBank DataBase(CNGBdb)(https://db.cngb.org/maya/datasets/MDB0000002)	MAG	Marine	858307	98.06	1.94	0.312742	1067	chen et al.,2024
OceanDNA-a24	OceanDNA-a24	HMN (Nitrososphaerota)	SAMD00334892	DDBJ	MAG	Marine	955686	79.05	0	0.279746	1154	Nishimura et al.,2022
OceanDNA-a854	OceanDNA-a854	HMN (Nitrososphaerota)	SAMD00335722	DDBJ	MAG	Marine	950051	77.12	1.46	0.28068	1304	Nishimura et al.,2022
OceanDNA-a856	OceanDNA-a856	HMN (Nitrososphaerota)	SAMD00335724	DDBJ	MAG	Marine	945273	73.72	0.97	0.277695	1195	Nishimura et al.,2022
OceanDNA-a857	OceanDNA-a857	HMN (Nitrososphaerota)	SAMD00335725	DDBJ	MAG	Marine	901421	78.27	0.07	0.28059	1187	Nishimura et al.,2022
OceanDNA-a858	OceanDNA-a858	HMN (Nitrososphaerota)	SAMD00335726	DDBJ	MAG	Marine	758073	70.99	3.56	0.317757	1029	Nishimura et al.,2022
OceanDNA-a861	OceanDNA-a861	HMN (Nitrososphaerota)	SAMD00335729	DDBJ	MAG	Marine	895950	94.17	0.97	0.31137	1034	Nishimura et al.,2022
OceanDNA-a862	OceanDNA-a862	HMN (Nitrososphaerota)	SAMD00335730	DDBJ	MAG	Marine	865271	93.93	1.94	0.308925	977	Nishimura et al.,2022
OceanDNA-a866	OceanDNA-a866	HMN (Nitrososphaerota)	SAMD00335734	DDBJ	MAG	Marine	787175	76.92	1.94	0.310803	1021	Nishimura et al.,2022
OceanDNA-a868	OceanDNA-a868	HMN (Nitrososphaerota)	SAMD00335736	DDBJ	MAG	Marine	770915	77.68	3.88	0.312542	988	Nishimura et al.,2022
OceanDNA-a869	OceanDNA-a869	HMN (Nitrososphaerota)	SAMD00335737	DDBJ	MAG	Marine	757705	74.32	0	0.310232	995	Nishimura et al.,2022
OceanDNA-a870	OceanDNA-a870	HMN (Nitrososphaerota)	SAMD00335738	DDBJ	MAG	Marine	862077	87.54	0.97	0.309216	950	Nishimura et al.,2022
OceanDNA-a872	OceanDNA-a872	HMN (Nitrososphaerota)	SAMD00335740	DDBJ	MAG	Marine	786140	83.5	1.05	0.332877	966	Nishimura et al.,2022
OceanDNA-a873	OceanDNA-a873	HMN (Nitrososphaerota)	SAMD00335741	DDBJ	MAG	Marine	738253	78.9	3.96	0.336026	1061	Nishimura et al.,2022
OceanDNA-a875	OceanDNA-a875	HMN (Nitrososphaerota)	SAMD00335743	DDBJ	MAG	Marine	649109	86.12	1.85	0.335435	917	Nishimura et al.,2022
OceanDNA-a876	OceanDNA-a876	HMN (Nitrososphaerota)	SAMD00335744	DDBJ	MAG	Marine	654847	74.37	1.05	0.335955	897	Nishimura et al.,2022
OceanDNA-a879	OceanDNA-a879	HMN (Nitrososphaerota)	SAMD00335747	DDBJ	MAG	Marine	642916	71.98	4.37	0.324868	881	Nishimura et al.,2022
OceanDNA-a880	OceanDNA-a880	HMN (Nitrososphaerota)	SAMD00335748	DDBJ	MAG	Marine	804235	84.47	0	0.330928	1107	Nishimura et al.,2022
OceanDNA-a883	OceanDNA-a883	HMN (Nitrososphaerota)	SAMD00335751	DDBJ	MAG	Marine	678536	78.64	0.97	0.340286	778	Nishimura et al.,2022
OceanDNA-a886	OceanDNA-a886	HMN (Nitrososphaerota)	SAMD00335754	DDBJ	MAG	Marine	769303	83.74	0.97	0.329845	983	Nishimura et al.,2022
OceanDNA-a888	OceanDNA-a888	HMN (Nitrososphaerota)	SAMD00335756	DDBJ	MAG	Marine	786598	87.23	1.46	0.340784	999	Nishimura et al.,2022
OceanDNA-a889	OceanDNA-a889	HMN (Nitrososphaerota)	SAMD00335757	DDBJ	MAG	Marine	694008	75.17	0.97	0.340754	892	Nishimura et al.,2022
OceanDNA-a890	OceanDNA-a890	HMN (Nitrososphaerota)	SAMD00335758	DDBJ	MAG	Marine	816981	89.32	0.97	0.341916	946	Nishimura et al.,2022
OceanDNA-a891	OceanDNA-a891	HMN (Nitrososphaerota)	SAMD00335759	DDBJ	MAG	Marine	719801	72.82	0.71	0.339747	846	Nishimura et al.,2022
OceanDNA-a892	OceanDNA-a892	HMN (Nitrososphaerota)	SAMD00335760	DDBJ	MAG	Marine	671605	82	2.27	0.335191	824	Nishimura et al.,2022
OceanDNA-a894	OceanDNA-a894	HMN (Nitrososphaerota)	SAMD00335762	DDBJ	MAG	Marine	790706	82.7	2.02	0.330305	987	Nishimura et al.,2022
OceanDNA-a896	OceanDNA-a896	HMN (Nitrososphaerota)	SAMD00335764	DDBJ	MAG	Marine	663081	73.24	1.05	0.327354	849	Nishimura et al.,2022
OceanDNA-a897	OceanDNA-a897	HMN (Nitrososphaerota)	SAMD00335765	DDBJ	MAG	Marine	794944	74.94	2.91	0.338719	1149	Nishimura et al.,2022
OceanDNA-a898	OceanDNA-a898	HMN (Nitrososphaerota)	SAMD00335766	DDBJ	MAG	Marine	725153	72.49	2.02	0.344947	1019	Nishimura et al.,2022
OceanDNA-a899	OceanDNA-a899	HMN (Nitrososphaerota)	SAMD00335767	DDBJ	MAG	Marine	784132	81.07	3.31	0.337461	1003	Nishimura et al.,2022
OceanDNA-a900	OceanDNA-a900	HMN (Nitrososphaerota)	SAMD00335768	DDBJ	MAG	Marine	740238	76.33	2.91	0.335834	921	Nishimura et al.,2022
OceanDNA-a901	OceanDNA-a901	HMN (Nitrososphaerota)	SAMD00335769	DDBJ	MAG	Marine	709080	72.83	2.43	0.338083	928	Nishimura et al.,2022
OceanDNA-a902	OceanDNA-a902	HMN (Nitrososphaerota)	SAMD00335770	DDBJ	MAG	Marine	713731	75.02	3.8	0.335206	961	Nishimura et al.,2022
OceanDNA-a905	OceanDNA-a905	HMN (Nitrososphaerota)	SAMD00335773	DDBJ	MAG	Marine	809643	77.18	3.31	0.334697	1020	Nishimura et al.,2022
OceanDNA-a908	OceanDNA-a908	HMN (Nitrososphaerota)	SAMD00335776	DDBJ	MAG	Marine	909591	87.54	0.63	0.335852	1161	Nishimura et al.,2022
OceanDNA-a912	OceanDNA-a912	HMN (Nitrososphaerota)	SAMD00335780	DDBJ	MAG	Marine	732191	83.91	4.77	0.328734	1033	Nishimura et al.,2022
OceanDNA-a913	OceanDNA-a913	HMN (Nitrososphaerota)	SAMD00335781	DDBJ	MAG	Marine	807710	82.05	4.37	0.33086	1137	Nishimura et al.,2022
OceanDNA-a914	OceanDNA-a914	HMN (Nitrososphaerota)	SAMD00335782	DDBJ	MAG	Marine	701647	78.04	1.46	0.331186	929	Nishimura et al.,2022
OceanDNA-a916	OceanDNA-a916	HMN (Nitrososphaerota)	SAMD00335784	DDBJ	MAG	Marine	558658	76.2	1.46	0.330539	760	Nishimura et al.,2022
OceanDNA-a918	OceanDNA-a918	HMN (Nitrososphaerota)	SAMD00335786	DDBJ	MAG	Marine	617730	74.32	2.91	0.33417	1008	Nishimura et al.,2022
OceanDNA-a921	OceanDNA-a921	HMN (Nitrososphaerota)	SAMD00335789	DDBJ	MAG	Marine	818199	89.81	0	0.332296	971	Nishimura et al.,2022
OceanDNA-a922	OceanDNA-a922	HMN (Nitrososphaerota)	SAMD00335790	DDBJ	MAG	Marine	771893	87.3	0.97	0.328757	1015	Nishimura et al.,2022
OceanDNA-a924	OceanDNA-a924	HMN (Nitrososphaerota)	SAMD00335792	DDBJ	MAG	Marine	1012517	100	0.97	0.346074	1186	Nishimura et al.,2022
OceanDNA-a926	OceanDNA-a926	HMN (Nitrososphaerota)	SAMD00335794	DDBJ	MAG	Marine	616348	76.47	0.32	0.340068	843	Nishimura et al.,2022
OceanDNA-a932	OceanDNA-a932	HMN (Nitrososphaerota)	SAMD00335800	DDBJ	MAG	Marine	620307	78.5	2.1	0.328977	933	Nishimura et al.,2022
OceanDNA-a933	OceanDNA-a933	HMN (Nitrososphaerota)	SAMD00335801	DDBJ	MAG	Marine	638253	74.52	0.97	0.327193	892	Nishimura et al.,2022
OceanDNA-a937	OceanDNA-a937	HMN (Nitrososphaerota)	SAMD00335805	DDBJ	MAG	Marine	708273	75.21	0	0.335176	885	Nishimura et al.,2022
OceanDNA-a941	OceanDNA-a941	HMN (Nitrososphaerota)	SAMD00335809	DDBJ	MAG	Marine	719146	78.81	1.05	0.329868	934	Nishimura et al.,2022
OceanDNA-a943	OceanDNA-a943	HMN (Nitrososphaerota)	SAMD00335811	DDBJ	MAG	Marine	937239	99.35	0.97	0.33123	1084	Nishimura et al.,2022
OceanDNA-a944	OceanDNA-a944	HMN (Nitrososphaerota)	SAMD00335812	DDBJ	MAG	Marine	673530	73.41	0.97	0.328037	952	Nishimura et al.,2022
OceanDNA-a945	OceanDNA-a945	HMN (Nitrososphaerota)	SAMD00335813	DDBJ	MAG	Marine	723591	75.57	0.97	0.328945	1035	Nishimura et al.,2022
OceanDNA-a948	OceanDNA-a948	HMN (Nitrososphaerota)	SAMD00335816	DDBJ	MAG	Marine	862670	90.78	2.5	0.32968	1124	Nishimura et al.,2022
OceanDNA-a952	OceanDNA-a952	HMN (Nitrososphaerota)	SAMD00335820	DDBJ	MAG	Marine	880560	96.6	1.05	0.320033	1034	Nishimura et al.,2022
OceanDNA-a955	OceanDNA-a955	HMN (Nitrososphaerota)	SAMD00335823	DDBJ	MAG	Marine	790961	89.81	0.97	0.31263	955	Nishimura et al.,2022
OceanDNA-a956	OceanDNA-a956	HMN (Nitrososphaerota)	SAMD00335824	DDBJ	MAG	Marine	873474	94.17	0	0.313219	1010	Nishimura et al.,2022
OceanDNA-a958	OceanDNA-a958	HMN (Nitrososphaerota)	SAMD00335826	DDBJ	MAG	Marine	809762	79.37	1.94	0.313513	1025	Nishimura et al.,2022
OceanDNA-a959	OceanDNA-a959	HMN (Nitrososphaerota)	SAMD00335827	DDBJ	MAG	Marine	834001	97.29	1.46	0.313564	968	Nishimura et al.,2022
OceanDNA-a960	OceanDNA-a960	HMN (Nitrososphaerota)	SAMD00335828	DDBJ	MAG	Marine	744900	84.47	0.07	0.314795	950	Nishimura et al.,2022
OceanDNA-a961	OceanDNA-a961	HMN (Nitrososphaerota)	SAMD00335829	DDBJ	MAG	Marine	904379	94.66	0.97	0.315179	1080	Nishimura et al.,2022
OceanDNA-a962	OceanDNA-a962	HMN (Nitrososphaerota)	SAMD00335830	DDBJ	MAG	Marine	798158	78.5	0.97	0.3139	1065	Nishimura et al.,2022
OceanDNA-a963	OceanDNA-a963	HMN (Nitrososphaerota)	SAMD00335831	DDBJ	MAG	Marine	726293	71.4	1.94	0.309679	1058	Nishimura et al.,2022
OceanDNA-a964	OceanDNA-a964	HMN (Nitrososphaerota)	SAMD00335832	DDBJ	MAG	Marine	762602	86.89	0	0.311662	875	Nishimura et al.,2022
OceanDNA-a966	OceanDNA-a966	HMN (Nitrososphaerota)	SAMD00335834	DDBJ	MAG	Marine	865514	90.14	0.97	0.312866	1052	Nishimura et al.,2022
OceanDNA-a967	OceanDNA-a967	HMN (Nitrososphaerota)	SAMD00335835	DDBJ	MAG	Marine	724019	79.84	0.97	0.312702	907	Nishimura et al.,2022
OceanDNA-a968	OceanDNA-a968	HMN (Nitrososphaerota)	SAMD00335836	DDBJ	MAG	Marine	849187	85.76	3.4	0.312917	1028	Nishimura et al.,2022
OceanDNA-a969	OceanDNA-a969	HMN (Nitrososphaerota)	SAMD00335837	DDBJ	MAG	Marine	984059	96.12	4.85	0.315694	1240	Nishimura et al.,2022
OceanDNA-a972	OceanDNA-a972	HMN (Nitrososphaerota)	SAMD00335840	DDBJ	MAG	Marine	862892	91.75	0.97	0.315887	978	Nishimura et al.,2022
OceanDNA-a974	OceanDNA-a974	HMN (Nitrososphaerota)	SAMD00335842	DDBJ	MAG	Marine	943438	91.75	1.19	0.312205	1134	Nishimura et al.,2022
OceanDNA-a975	OceanDNA-a975	HMN (Nitrososphaerota)	SAMD00335843	DDBJ	MAG	Marine	861522	94.17	1.94	0.311748	987	Nishimura et al.,2022
OceanDNA-a977	OceanDNA-a977	HMN (Nitrososphaerota)	SAMD00335845	DDBJ	MAG	Marine	713248	77.15	3.4	0.307284	937	Nishimura et al.,2022
OceanDNA-a978	OceanDNA-a978	HMN (Nitrososphaerota)	SAMD00335846	DDBJ	MAG	Marine	814281	87.38	1.94	0.307916	899	Nishimura et al.,2022
OceanDNA-a979	OceanDNA-a979	HMN (Nitrososphaerota)	SAMD00335847	DDBJ	MAG	Marine	903251	93.45	1.62	0.310025	1130	Nishimura et al.,2022
OceanDNA-a980	OceanDNA-a980	HMN (Nitrososphaerota)	SAMD00335848	DDBJ	MAG	Marine	813023	79.05	3.24	0.308762	1067	Nishimura et al.,2022
OceanDNA-a981	OceanDNA-a981	HMN (Nitrososphaerota)	SAMD00335849	DDBJ	MAG	Marine	653489	76.21	0.97	0.31296	715	Nishimura et al.,2022
MALASPINA_MH_019_BATHY_0.22_MP0313_Bin-27	MP0313_Bin-27	HMN (Nitrososphaerota)	——	——	MAG	Marine	838056	86.41	0	0.332267	930	Sánchez et al.,2024
MALASPINA_MH_019_BATHY_0.22_MP0315_Bin-25	MP0315_Bin-25	HMN (Nitrososphaerota)	——	——	MAG	Marine	937011	95.63	1.94	0.312026	1071	Sánchez et al.,2024
MALASPINA_MH_030_BATHY_0.22_MP0530_Bin-34	MP0530_Bin-34	HMN (Nitrososphaerota)	——	——	MAG	Marine	722895	83.5	0.97	0.322783	802	Sánchez et al.,2024
MALASPINA_MH_049_MESO_0.22_MP0886_Bin-84	MP0886_Bin-84	HMN (Nitrososphaerota)	——	——	MAG	Marine	779225	89.4	4.61	0.338903	965	Sánchez et al.,2024
MALASPINA_MH_063_MESO_0.22_MP1166_Bin-54	MP1166_Bin-54	HMN (Nitrososphaerota)	——	——	MAG	Marine	894912	99.03	0.97	0.335142	1036	Sánchez et al.,2024
MALASPINA_MH_063_MESO_0.22_MP1178_Bin-50	MP1178_Bin-50	HMN (Nitrososphaerota)	——	——	MAG	Marine	841562	88.59	0.97	0.339226	1004	Sánchez et al.,2024
MALASPINA_MH_076_BATHY_0.22_MP1409_Bin-42	MP1409_Bin-42	HMN (Nitrososphaerota)	——	——	MAG	Marine	760129	70.06	4.48	0.330825	908	Sánchez et al.,2024
MALASPINA_MH_076_DCM_0.22_MP1419_Bin-45	MP1419_Bin-45	HMN (Nitrososphaerota)	——	——	MAG	Marine	758062	78.8	2.99	0.33857	940	Sánchez et al.,2024
MALASPINA_MH_083_MESO_0.22_MP1527_Bin-62	MP1527_Bin-62	HMN (Nitrososphaerota)	——	——	MAG	Marine	702846	74.23	1.46	0.328203	870	Sánchez et al.,2024
MALASPINA_MH_141_BATHY_0.22_MP2813_Bin-16	MP2813_Bin-16	HMN (Nitrososphaerota)	——	——	MAG	Marine	904772	83.61	0.97	0.314579	1059	Sánchez et al.,2024
MAG275	MAG275	HMN (Nitrososphaerota)	——	——	MAG	Marine	918235	75.82	0.97	0.339318	1218	Wang et al.,2024
MAG1	MAG1	HMN (Nitrososphaerota)	SAMN43866331	NCBI	MAG	Marine (South China Sea)	945447	91.75	4.89	0.322454	1131	this study
MAG2	MAG2	HMN (Nitrososphaerota)	SAMN43866384	NCBI	MAG	Marine (South China Sea)	863398	79.54	1.94	0.330771	1009	this study
MAG3	MAG3	HMN (Nitrososphaerota)	SAMN43866401	NCBI	MAG	Marine (South China Sea)	817875	82.04	4.33	0.328889	993	this study

## Sheet: Streamlined marine microbes
The genomes of typical streamlined marine microbes used in this study
Genome name	Classification	Accession ID	Database	Genome size (bp)	Genome completeness (%)	Genome contamination (%)	GC-content (%)	Number CDS
Methylophilales bacterium HTCC2181	OM43	GCA_000168995.1	NCBI	1304428	97.82	0.46	0.379303	1322
beta proteobacterium KB13	OM43	GCA_000156155.1	NCBI	1334326	99.13	0	0.353715	1384
Methylophilales bacterium MBRS-H7	OM43	GCA_001044355.1	NCBI	1352885	99.13	0	0.354774	1423
Ca. Pelagibacter ubique HTCC1062	SAR11	GCA_000012345.1	NCBI	1308759	100	0.47	0.296831	1352
Ca. Pelagibacter ubique HTCC1002	SAR11	GCA_000153525.1	NCBI	1328618	100	0.47	0.297597	1379
Pelagibacteraceae bacterium GOM-A4	SAR11	GCA_001703975.1	NCBI	511073	42.64	1.2	0.288583	656
Ca. Pelagibacter sp. HTCC7211	SAR11	GCA_000155895.1	NCBI	1456888	100	0.47	0.290348	1544
alpha proteobacterium HIMB114	SAR11	GCA_000163555.2	NCBI	1237371	98.81	0	0.295861	1323
Pelagibacteraceae bacterium ETNP-OMZ-SAG-A10	SAR11	GCA_001719475.1	NCBI	346171	38.86	1.2	0.302966	498
alpha proteobacterium HIMB5	SAR11	GCA_000299095.1	NCBI	1343202	100	0.48	0.286319	1433
Pelagibacteraceae bacterium GOM-A5	SAR11	GCA_001704055.1	NCBI	655485	52.42	0.07	0.287326	794
Pelagibacteraceae bacterium GOM-A3	SAR11	GCA_001703985.1	NCBI	828567	49.76	0	0.300818	1022
Pelagibacteraceae bacterium ETNP-OMZ-SAG-A6	SAR11	GCA_001719505.1	NCBI	551754	43.7	0	0.317964	728
alpha proteobacterium HIMB59	SAR11	GCA_000299115.1	NCBI	1410127	95.78	0	0.322633	1493
Pelagibacteraceae bacterium GOM-A1	SAR11	GCA_001704065.1	NCBI	1330051	93.98	1.2	0.293344	1442
Ca. Pelagibacter ubique HTCC9565	SAR11	GCA_012932795.1	NCBI	1279674	99.05	0	0.289347	1360
MED4	Prochlorococcus	GCA_000011465.1	NCBI	1657990	99.46	0.27	0.307992	1921
Prochlorococcus marinus str. NATL2A	Prochlorococcus	GCA_000012465.1	NCBI	1842899	99.45	0	0.35123	2117
Prochlorococcus marinus subsp. marinus str. CCMP1375	Prochlorococcus	GCA_000007925.1	NCBI	1751080	100	0	0.364421	1908
Prochlorococcus marinus str. MIT 9313	Prochlorococcus	GCA_000011485.1	NCBI	2410873	99.46	0.14	0.507398	2565
Prochlorococcus marinus str. NATL1A	Prochlorococcus	GCA_000015685.1	NCBI	1864731	99.73	0	0.349793	2155
Prochlorococcus marinus str. AS9601	Prochlorococcus	GCA_000015645.1	NCBI	1669886	99.64	0	0.313215	1891
Prochlorococcus marinus str. MIT 9211	Prochlorococcus	GCA_000018585.1	NCBI	1688963	99.73	0	0.380095	1854
Prochlorococcus marinus str. MIT 9312	Prochlorococcus	GCA_000012645.1	NCBI	1709204	99.73	0	0.312105	1922
Prochlorococcus marinus str. MIT 9515	Prochlorococcus	GCA_000015665.1	NCBI	1704176	100	0	0.307942	1901
Prochlorococcus marinus str. MIT 9215	Prochlorococcus	GCA_000018065.1	NCBI	1738790	99.73	0.27	0.31145	1986
Prochlorococcus marinus bv. HNLC1	Prochlorococcus	GCA_000218705.1	NCBI	1569623	95.92	0.27	0.298466	1992
Prochlorococcus marinus str. MIT 9301	Prochlorococcus	GCA_000015965.1	NCBI	1641879	99.46	0	0.313399	1875
Prochlorococcus marinus bv. HNLC2	Prochlorococcus	GCA_000218745.1	NCBI	1484494	94.57	0.54	0.303665	1763
Prochlorococcus marinus str. MIT 9303	Prochlorococcus	GCA_000015705.1	NCBI	2682675	100	0.14	0.500076	2742
Prochlorococcus marinus str. PAC1	Prochlorococcus	GCA_000760235.1	NCBI	1841163	99.18	0	0.350879	2175
Prochlorococcus sp. MIT 0701	Prochlorococcus	GCA_000760295.1	NCBI	2592571	100	0.14	0.50596	2709
uncultured SAR86 cluster bacterium AG-319-O13	SAR86	GCA_902514295.1	NCBI	1234099	56.23	0.37	0.363801	1258
uncultured SAR86 cluster bacterium AG-325-N10	SAR86	GCA_902517565.1	NCBI	1214448	59.34	0	0.362362	1234
uncultured SAR86 cluster bacterium AG-359-K21	SAR86	GCA_902542325.1	NCBI	1307389	63.63	0.37	0.357952	1361
uncultured SAR86 cluster bacterium AG-365-P19	SAR86	GCA_902554355.1	NCBI	1172876	58.49	0	0.357011	1181
uncultured SAR86 cluster bacterium AG-333-L15	SAR86	GCA_902521635.1	NCBI	1268314	56.38	0.37	0.357687	1316
uncultured SAR86 cluster bacterium AG-430-O16	SAR86	GCA_902583665.1	NCBI	1271494	56.49	0	0.354296	1319
uncultured SAR86 cluster bacterium AG-390-N20	SAR86	GCA_902559365.1	NCBI	1481279	65.43	0.37	0.363867	1510
uncultured prokaryote AG-439-A03	SAR86	GCA_902588275.1	NCBI	1002188	55.81	0	0.36983	1045
uncultured SAR86 cluster bacterium AG-422-I14	SAR86	GCA_902572975.1	NCBI	1379715	65.35	0.37	0.36039	1412
uncultured SAR86 cluster bacterium AG-913-P14	SAR86	GCA_902589435.1	NCBI	1460266	69.18	0.56	0.361985	1485
uncultured SAR86 cluster bacterium AG-447-K19	SAR86	GCA_902594545.1	NCBI	1340992	68.6	0	0.371206	1383
uncultured SAR86 cluster bacterium AG-422-M05	SAR86	GCA_902574355.1	NCBI	1435035	68.33	0.37	0.358557	1479
uncultured SAR86 cluster bacterium AG-453-P13	SAR86	GCA_902601105.1	NCBI	1020793	51.26	0	0.36399	1085
uncultured SAR86 cluster bacterium AH-326-C06	SAR86	GCA_902630715.1	NCBI	1261046	68.92	0	0.367408	1260
uncultured SAR86 cluster bacterium AG-461-L06	SAR86	GCA_902605935.1	NCBI	854717	54.31	0	0.357264	884
uncultured SAR86 cluster bacterium AG-913-J07	SAR86	GCA_902587485.1	NCBI	1522728	71.98	0.74	0.358356	1545
uncultured SAR86 cluster bacterium AG-461-M22	SAR86	GCA_902606175.1	NCBI	1321602	61.98	0.37	0.357655	1376
uncultured SAR86 cluster bacterium AG-918-C23	SAR86	GCA_902611645.1	NCBI	1298895	61	0	0.358793	1338
uncultured SAR86 cluster bacterium AG-461-C18	SAR86	GCA_902604855.1	NCBI	1355987	62.6	0.74	0.3586	1356
uncultured SAR86 cluster bacterium AG-920-D21	SAR86	GCA_902618945.1	NCBI	1368058	65.01	0.74	0.358673	1404
uncultured SAR86 cluster bacterium AG-447-A08	SAR86	GCA_902591935.1	NCBI	1539637	68.52	0.37	0.363084	1554
Nitrososphaerota archaeon SAT137	AOA	GCA_002713325.1	NCBI	1459682	86.33	1.94	0.361257	1592
Nitrososphaerales archaeon UBA213	AOA	GCA_002494485.1	NCBI	1235054	86.83	0.97	0.347586	1417
Ca. Nitrosopelagicus brevis CN25	AOA	2630968793	JGI	1232128	99.51	0	0.331578	1470
Nitrosopelagicus sp. REDSEA-S25-B3	AOA	2651870207	JGI	894148	74.76	1.94	0.341019	1260
Nitrosopelagicus sp. REDSEA-S31-B2	AOA	2651870209	JGI	1012821	92.64	1.05	0.340561	1349
Nitrosopelagicus sp. REDSEA-S37-B6	AOA	2651870211	JGI	880238	89.81	1.94	0.340438	1198
Ca. Nitrosopelagicus sp. GoM_MAG1	AOA	GCA_003702485.1	NCBI	924268	75.9	3.88	0.34019	1338
Nitrosopelagicus sp. REDSEA-S19-B12N3	AOA	2651870206	JGI	1520625	86.71	5.34	0.363345	2005
Nitrosopelagicus sp. REDSEA-S43-B1	AOA	2651870212	JGI	980468	84.95	4.53	0.339357	1360
Nitrosopelagicus sp. REDSEA-S27-B13N2	AOA	2651870208	JGI	1517748	69.84	4.85	0.372849	1969
Marine archaeal group 1 JGI GoM_375m_188_E10	AOA	2706794823	JGI	998393	88.75	0	0.350685	1176
Thaumarchaeota archaeon SCGC AD-103-C20	AOA	2634166682	JGI	857751	78.24	0	0.357905	1065
Thaumarchaeota archaeon SCGC AC-337-E14	AOA	2634166810	JGI	1082107	93.93	0	0.357068	1324
Thaumarchaeota archaeon SCGC AAA286-D17	AOA	2634166754	JGI	951224	80.99	0	0.357482	1173
Thaumarchaeota archaeon SCGC AAA287-E17	AOA	GCA_000484935.1	NCBI	928936	74.27	0	0.355801	1152
Thaumarchaeota archaeon SCGC AC-665-L14	AOA	2634166663	JGI	972135	81.31	0	0.353758	1175
Thaumarchaeota archaeon SCGC AC-665-F20	AOA	2634166661	JGI	1075201	90.37	0	0.355413	1287
Marine archaeal group 1 JGI GoM_1470m_185_A05	AOA	2706794805	JGI	922483	74.11	0	0.358673	1093
Marine Group I crenarchaeon SCGC AB-629-I23	AOA	2639762712	JGI	1045181	94.9	0	0.357596	1239
Thaumarchaeota archaeon SCGC AAA007-O23	AOA	2527291500	JGI	1104502	97.33	2.09	0.356625	1354
Thaumarchaeota archaeon SCGC AC-312_J09v2	AOA	2663763551	JGI	1097451	95.39	0	0.35327	1299
Marine group I.1a Thaumarcheaota archaeon SCGC AD-606_A17	AOA	2740891886	JGI	864138	85.19	0	0.358653	1043
Thaumarchaeota archaeon SCGC AAA282-K18	AOA	2648501530	JGI	995907	77.99	0	0.333988	1252
Ca. Nitrosopumilus piranensis D3C	AOA	2627853696	JGI	1713078	100	0.97	0.338204	2145
Ca. Nitrosopumilus koreensis AR1	AOA	2518645532	JGI	1639964	94.66	0	0.341832	2031
Nitrosopumilus sp. SJ	AOA	2548876507	JGI	1650825	96.12	0	0.34195	2015
Nitrosopumilus maritimus SCM1	AOA	641228499	JGI	1645259	100	0.97	0.341675	1947
Nitrosopumilus sp. GoM_MAG6	AOA	GCA_003702545.1	NCBI	1224048	91.26	0.97	0.34868	1580
Nitrosopumilus sp. GoM_MAG5	AOA	GCA_003702525.1	NCBI	1279624	92.72	2.91	0.345255	1637
Nitrosopumilus sp. GoM_MAG4	AOA	GCA_003702495.1	NCBI	1266765	95	1.94	0.345474	1648
Nitrosopumilaceae Bin72	AOA	2654587878	JGI	1093079	78.16	5.18	0.348759	1627
Marine Group I thaumarchaeote SCGC AAA799-E16	AOA	2585428035	JGI	1415322	85.11	2.59	0.34152	1909
Marine Group I thaumarchaeote SCGC AAA799-N04	AOA	2585428036	JGI	1296717	84.47	0.24	0.342138	1764
Marine Group I thaumarchaeote SCGC AAA799-D11	AOA	2636415618	JGI	1360636	86.89	0.97	0.342882	1737
Marine Group I thaumarchaeote RSA3	AOA	2630968656	JGI	1851930	100	8.74	0.340403	2412
Ca. Nitrosopumilus sp. DDS1	AOA	GCA_001674955.1	NCBI	1753952	92.07	0	0.331095	2703
Nitrosopumilus adriaticus NF5	AOA	2627854092	JGI	1803090	100	0	0.334069	2210
Thaumarchaeota archaeon SCGC AD-311-O21	AOA	2636415972	JGI	1141337	71.84	0	0.320075	1429
Thaumarchaeota archaeon SCGC AD-305-J10v3	AOA	2700988660	JGI	1228698	80.55	0	0.320629	1487
Thaumarchaeota archaeon SCGC AD-305-F05	AOA	2657245301	JGI	1243712	75.73	0	0.322526	1553
Thaumarchaeota archaeon SCGC AD-308-D05v2	AOA	2663763548	JGI	1024746	70.71	0	0.322618	1291
Nitrosopumilus sp. BACL13	AOA	GCA_001437625.1	NCBI	1270387	99.51	0.97	0.310051	1698
Nitrosopumilus sp. UBA241	AOA	GCA_002508395.1	NCBI	1266226	95.15	0	0.308829	1626
Nitrosopumilaceae Bin71	AOA	2654587877	JGI	1439486	95.63	6.31	0.31658	2163
Ca. Nitrosomarinus sp. GoM_MAG2	AOA	GCA_003702465.1	NCBI	1127829	93.2	0	0.30912	1519
Ca. Nitrosomarinus catalina SPOT01	AOA	2757320762	JGI	1360076	100	0	0.314373	1677
Nitrosopumilus sp. MED740	AOA	GCA_002690535.1	NCBI	945636	78.96	1.94	0.310485	1241
Thaumarchaeota archaeon NORP47	AOA	GCA_002317795.1	NCBI	1906738	93.85	0.97	0.314358	2373
Ca. Nitrosopelagicus brevis U25	AOA	GCA_003045125.1	NCBI	1245544	99.51	0	0.331784	1490
Nitrosopumilus sp. b2	AOA	GCA_014078535.1	NCBI	1617564	99.51	0.97	0.337992	2015
Nitrosopumilus sp. b3	AOA	GCA_014078525.1	NCBI	1789073	100	0	0.333546	2164
ma2-D1	AOA	SAMC021087	BIGD	1196229	98.06	0	0.332374	1477
ma1-T1_L11	AOA	SAMC021086	BIGD	1273336	99.03	0.97	0.331832	1591
ma7-T3L14	AOA	SAMC021095	BIGD	1202873	100	0	0.33293	1492
ma8-T3L19	AOA	SAMC021096	BIGD	1256128	100	0	0.332138	1567
mg3-D17	AOA	SAMC021089	BIGD	1050488	99.76	2.91	0.360914	1309
mg4-T3L15	AOA	SAMC021094	BIGD	1424723	91.99	4.21	0.360206	1740
Nitrosopumilus cobalaminigenes HCA1	AOA	GCA_013407145.1	NCBI	1563356	98.54	0	0.330133	1906
Nitrosopumilus oxyclinae HCE1	AOA	GCA_013407165.1	NCBI	1585110	99.51	0	0.330535	1890
og2-F20	AOA	SAMC026834	BIGD	1075201	90.37	0	0.355413	1287
Marine Group I crenarchaeote sp. SCGC AAA007-N19	AOA	2513237068	JGI	888323	70.28	0	0.356337	1286
Marine Group I crenarchaeote sp. SCGC AAA288-I14	AOA	2513237066	JGI	1059903	78.56	1.94	0.352908	1530
Ca. Nitrosomirales sp. MTA5	AOA	GCA_012928585.1	NCBI	1584848	82.94	1.94	0.349133	2121

## Sheet: Marine AOA
The genomes of 63 marine AOA used in this study
Genome name	Accession ID	Database	Genome type	Genome size (bp)	Genome completeness (%)	Genome contamination (%)	GC-content (%)	Number CDS
Nitrososphaerota archaeon SAT137	GCA_002713325.1	NCBI	MAG	1459682	86.33	1.94	0.361257	1592
Nitrososphaerales archaeon UBA213	GCA_002494485.1	NCBI	MAG	1235054	86.83	0.97	0.347586	1417
Ca. Nitrosopelagicus brevis CN25	2630968793	JGI	WGS	1232128	99.51	0	0.331578	1470
Nitrosopelagicus sp. REDSEA-S25_B3	2651870207	JGI	MAG	894148	74.76	1.94	0.341019	1260
Nitrosopelagicus sp. REDSEA-S31-B2	2651870209	JGI	MAG	1012821	92.64	1.05	0.340561	1349
Nitrosopelagicus sp. REDSEA-S37-B6	2651870211	JGI	MAG	880238	89.81	1.94	0.340438	1198
Ca. Nitrosopelagicus sp. GoM_MAG1	GCA_003702485.1	NCBI	MAG	924268	75.9	3.88	0.34019	1338
Nitrosopelagicus sp. REDSEA-S19-B12N3	2651870206	JGI	MAG	1520625	86.71	5.34	0.363345	2005
Nitrosopelagicus sp. REDSEA-S43-B1	2651870212	JGI	MAG	980468	84.95	4.53	0.339357	1360
Nitrosopelagicus sp. REDSEA-S27-B13N2	2651870208	JGI	MAG	1517748	69.84	4.85	0.372849	1969
Marine archaeal group 1 JGI GoM_375m_188_E10	2706794823	JGI	SAG	998393	88.75	0	0.350685	1176
Thaumarchaeota archaeon SCGC AD-103-C20	2634166682	JGI	SAG	857751	78.24	0	0.357905	1065
Thaumarchaeota archaeon SCGC AC-337-E14	2634166810	JGI	SAG	1082107	93.93	0	0.357068	1324
Thaumarchaeota archaeon SCGC AAA286-D17	2634166754	JGI	SAG	951224	80.99	0	0.357482	1173
Thaumarchaeota archaeon SCGC AAA287-E17	GCA_000484935.1	NCBI	SAG	928936	74.27	0	0.355801	1152
Thaumarchaeota archaeon SCGC AC-665-L14	2634166663	JGI	SAG	972135	81.31	0	0.353758	1175
Thaumarchaeota archaeon SCGC AC-665-F20	2634166661	JGI	SAG	1075201	90.37	0	0.355413	1287
Marine archaeal group 1 JGI GoM_1470m_185_A05	2706794805	JGI	SAG	922483	74.11	0	0.358673	1093
Marine Group I crenarchaeon SCGC AB-629-I23	2639762712	JGI	SAG	1045181	94.9	0	0.357596	1239
Thaumarchaeota archaeon SCGC AAA007-O23	2527291500	JGI	SAG	1104502	97.33	2.09	0.356625	1354
Thaumarchaeota archaeon SCGC AC-312_J09v2	2663763551	JGI	SAG	1097451	95.39	0	0.35327	1299
Marine group I.1a Thaumarcheaota archaeon SCGC AD-606_A17	2740891886	JGI	SAG	864138	85.19	0	0.358653	1043
Thaumarchaeota archaeon SCGC AAA282-K18	2648501530	JGI	SAG	995907	77.99	0	0.333988	1252
Ca. Nitrosopumilus piranensis D3C	2627853696	JGI	WGS	1713078	100	0.97	0.338204	2145
Ca. Nitrosopumilus koreensis AR1	2518645532	JGI	WGS	1639964	94.66	0	0.341832	2031
Nitrosopumilus sp. SJ	2548876507	JGI	WGS	1650825	96.12	0	0.34195	2015
Nitrosopumilus maritimus SCM1	641228499	JGI	WGS	1645259	100	0.97	0.341675	1947
Nitrosopumilus sp. GoM_MAG6	GCA_003702545.1	NCBI	MAG	1224048	91.26	0.97	0.34868	1580
Nitrosopumilus sp. GoM_MAG5	GCA_003702525.1	NCBI	MAG	1279624	92.72	2.91	0.345255	1637
Nitrosopumilus sp. GoM_MAG4	GCA_003702495.1	NCBI	MAG	1266765	95	1.94	0.345474	1648
Nitrosopumilaceae Bin72	2654587878	JGI	MAG	1093079	78.16	5.18	0.348759	1627
Marine Group I thaumarchaeote SCGC AAA799-E16	2585428035	JGI	SAG	1415322	85.11	2.59	0.34152	1909
Marine Group I thaumarchaeote SCGC AAA799-N04	2585428036	JGI	SAG	1296717	84.47	0.24	0.342138	1764
Marine Group I thaumarchaeote SCGC AAA799-D11	2636415618	JGI	SAG	1360636	86.89	0.97	0.342882	1737
Marine Group I thaumarchaeote RSA3	2630968656	JGI	SAG	1851930	100	8.74	0.340403	2412
Ca. Nitrosopumilus sp. DDS1	GCA_001674955.1	NCBI	WGS	1753952	92.07	0	0.331095	2703
Nitrosopumilus adriaticus NF5	2627854092	JGI	WGS	1803090	100	0	0.334069	2210
Thaumarchaeota archaeon SCGC AD-311-O21	2636415972	JGI	SAG	1141337	71.84	0	0.320075	1429
Thaumarchaeota archaeon SCGC AD-305-J10v3	2700988660	JGI	SAG	1228698	80.55	0	0.320629	1487
Thaumarchaeota archaeon SCGC AD-305-F05	2657245301	JGI	SAG	1243712	75.73	0	0.322526	1553
Thaumarchaeota archaeon SCGC AD-308-D05v2	2663763548	JGI	SAG	1024746	70.71	0	0.322618	1291
Nitrosopumilus sp. BACL13	GCA_001437625.1	NCBI	MAG	1270387	99.51	0.97	0.310051	1698
Nitrosopumilus sp. UBA241	GCA_002508395.1	NCBI	MAG	1266226	95.15	0	0.308829	1626
Nitrosopumilaceae Bin71	2654587877	JGI	MAG	1439486	95.63	6.31	0.31658	2163
Ca. Nitrosomarinus sp. GoM_MAG2	GCA_003702465.1	NCBI	MAG	1127829	93.2	0	0.30912	1519
Ca. Nitrosomarinus catalina SPOT01	2757320762	JGI	WGS	1360076	100	0	0.314373	1677
Nitrosopumilus sp. MED740	GCA_002690535.1	NCBI	MAG	945636	78.96	1.94	0.310485	1241
Thaumarchaeota archaeon NORP47	GCA_002317795.1	NCBI	MAG	1906738	93.85	0.97	0.314358	2373
Ca. Nitrosopelagicus brevis U25	GCA_003045125.1	NCBI	WGS	1245544	99.51	0	0.331784	1490
Nitrosopumilus sp. b2	GCA_014078535.1	NCBI	MAG	1617564	99.51	0.97	0.337992	2015
Nitrosopumilus sp. b3	GCA_014078525.1	NCBI	MAG	1789073	100	0	0.333546	2164
ma2-D1	SAMC021087	BIGD	MAG	1196229	98.06	0	0.332374	1477
ma1-T1_L11	SAMC021086	BIGD	MAG	1273336	99.03	0.97	0.331832	1591
ma7-T3L14	SAMC021095	BIGD	MAG	1202873	100	0	0.33293	1492
ma8-T3L19	SAMC021096	BIGD	MAG	1256128	100	0	0.332138	1567
mg3-D17	SAMC021089	BIGD	MAG	1050488	99.76	2.91	0.360914	1309
mg4-T3L15	SAMC021094	BIGD	MAG	1424723	91.99	4.21	0.360206	1740
Nitrosopumilus cobalaminigenes HCA1	GCA_013407145.1	NCBI	WGS	1563356	98.54	0	0.330133	1906
Nitrosopumilus oxyclinae HCE1	GCA_013407165.1	NCBI	WGS	1585110	99.51	0	0.330535	1890
og2-F20	SAMC026834	BIGD	SAG	1075201	90.37	0	0.355413	1287
Marine Group I crenarchaeote sp. SCGC AAA007-N19	2513237068	JGI	SAG	888323	70.28	0	0.356337	1286
Marine Group I crenarchaeote sp. SCGC AAA288-I14	2513237066	JGI	SAG	1059903	78.56	1.94	0.352908	1530
Ca. Nitrosomirales sp. MTA5	GCA_012928585.1	NCBI	MAG	1584848	82.94	1.94	0.349133	2121

## Sheet: Bathy. and Eury.
The genomes of Bathyarchaeota and Euryarchaeota used in this study
Genome name	Classification	Accession ID	Database	Genome size (bp)	Genome completeness (%)	Genome contamination (%)	GC-content (%)	Number CDS
Pyrococcus yayanosii CH1	Euryarchaeota	GCF_000215995.1	NCBI	1716818	100	0	0.516375	1882
Pyrococcus abyssi GE5	Euryarchaeota	GCF_000195935.2	NCBI	1765118	100	0	0.447139	1913
Methanothermus fervidus DSM 2088	Euryarchaeota	GCF_000166095.1	NCBI	1243342	100	0	0.31637	1318
Methanocella arvoryzae MRE50	Euryarchaeota	GCF_000063445.1	NCBI	3179916	100	0	0.54603	3117
Aciduliprofundum boonei T469	Euryarchaeota	GCF_000025665.1	NCBI	1486778	100	0	0.39158	1558
Thermococcus gammatolerans EJ3	Euryarchaeota	GCF_000022365.1	NCBI	2045438	100	0	0.535615	2175
Methanosarcina mazei Go1	Euryarchaeota	GCF_000007065.1	NCBI	4096345	100	0.65	0.414849	3477
Halorubrum lacusprofundi ATCC 49239	Euryarchaeota	GCF_000022205.1	NCBI	3261238	99.76	0	0.65177	3235
Natronomonas pharaonis DSM 2160	Euryarchaeota	GCF_000026045.1	NCBI	2595221	99.72	1.28	0.634402	2679
Picrophilus torridus DSM 9790	Euryarchaeota	GCF_000008265.1	NCBI	1545895	99.59	0	0.359704	1599
Halogeometricum borinquense DSM 11551	Euryarchaeota	GCF_000172995.2	NCBI	2820544	99.54	0.05	0.610636	2905
Methanocorpusculum labreanum Z	Euryarchaeota	GCF_000015765.1	NCBI	1804962	99.54	0	0.500066	1816
Methanotorris igneus Kol5	Euryarchaeota	GCF_000214415.1	NCBI	1854197	99.52	0	0.322999	1822
Thermococcus litoralis DSM 5473	Euryarchaeota	GCF_000246985.2	NCBI	2215172	99.5	0.5	0.43088	2497
Thermococcus barophilus MP	Euryarchaeota	GCF_000151105.2	NCBI	2010078	99.5	0	0.417568	2172
Archaeoglobus veneficus SNP6	Euryarchaeota	GCF_000194625.1	NCBI	1901943	99.35	0	0.47049	2153
Haladaptatus paucihalophilus DX253	Euryarchaeota	GCF_000376445.1	NCBI	4317540	99.08	0.85	0.617664	4391
Natrialba magadii ATCC 43099	Euryarchaeota	GCF_000025625.1	NCBI	3751858	98.98	0	0.614208	3622
Ferroplasma acidarmanus fer1	Euryarchaeota	GCF_000152265.2	NCBI	1935211	98.74	0.81	0.36466	1951
Halorhabdus utahensis DSM 12940	Euryarchaeota	GCF_000023945.1	NCBI	3116795	98.25	0.87	0.629	3043
Thermoplasma volcanium GSS1	Euryarchaeota	GCF_000011185.1	NCBI	1584804	97.97	0	0.399185	1635
Thermoplasma acidophilum DSM 1728	Euryarchaeota	GCF_000195915.1	NCBI	1564906	97.52	0	0.459944	1570
Methanopyrus kandleri AV19	Euryarchaeota	GCF_000007185.1	NCBI	1694969	96.74	1.6	0.611592	1814
Ca. Bathyarchaeota archaeon MF-10.3	Bathyarchaeota	GCA_007050895.1	NCBI	1591409	95.33	3.27	0.433125	1723
Crenarchaeota group-6 archaeon AD8-1	Bathyarchaeota	2654587960	JGI	1583813	95.79	4.21	0.324307	1737
Ca. Bathyarchaeota archaeon spa_Bins.001	Bathyarchaeota	LMSG_G000011429.1	eLMSG	1812511	96.42	1.87	0.398266	1905
Ca. Bathyarchaeota archaeon spa_Bins.011	Bathyarchaeota	LMSG_G000011431.1	eLMSG	2107070	96.26	2.8	0.476345	2121
Ca. Bathyarchaeota archaeon E44_bin43	Bathyarchaeota	GCA_004376295.1	NCBI	1889860	97.82	1.87	0.432267	2078
Ca. Bathyarchaeota archaeon mega_Bins.019	Bathyarchaeota	LMSG_G000011420.1	eLMSG	2313221	97.27	4.21	0.431541	2501
Ca. Bathyarchaeota archaeon spa_Bins.052	Bathyarchaeota	LMSG_G000011432.1	eLMSG	2366297	99.07	2.8	0.481404	2430

## Sheet: Non-HMN Nitrososphaerota
The genomes of 163 non-HMN Nitrososphaerota used in this study
Genome name	Classification	Accession ID	Database	Genome type	Environment	Genome size (bp)	Genome completeness (%)	Genome contamination (%)	GC-content (%)	Number CDS
Nitrososphaerota archaeon AcS5-19	Basal Nitrososphaerota	JAPCJN000000000	NCBI	MAG	Soil	2102152	92.72	3.56	0.580243	2347
Ca. Gagatemarchaeum stordalenia bog_1369	Basal Nitrososphaerota	GCA_003164815.1	NCBI	MAG	Soil	2842388	99.03	1.94	0.594571	3212
Nitrososphaerota archaeon palsa_1368	Basal Nitrososphaerota	GCA_003135575.1	NCBI	MAG	Soil	2343364	92.89	2.91	0.584274	2907
Thaumarchaeota archaeon RBG_16_49_8	Basal Nitrososphaerota	IMG2708742552	JGI	MAG	Soil	1388926	71.25	0	0.490974	1653
Nitrososphaerota archaeon SubAcS15-91	Basal Nitrososphaerota	JAPCJV000000000	NCBI	MAG	Soil	2173192	61.2	0.97	0.477261	2603
Nitrososphaerota archaeon SubAcS9-116	Basal Nitrososphaerota	JAPCJI000000000	NCBI	MAG	Soil	1605249	96.28	0.97	0.585162	1806
Nitrososphaerota archaeon SubAcS9-71	Basal Nitrososphaerota	JAPCJU000000000	NCBI	MAG	Soil	1364750	76.21	3.88	0.464885	1636
Thaumarchaeota DRTY-7 bin36	Basal Nitrososphaerota	2721755844	JGI	MAG	Spring	1241443	93.69	0.97	0.361151	1447
Thaumarchaeota archaeon sp. BS3	Basal Nitrososphaerota	2263082001	JGI	MAG	Spring	2116572	83.64	8.74	0.420244	2746
Thaumarchaeota archaeon BS4	Basal Nitrososphaerota	2519899514	JGI	MAG	Spring	1202119	83.98	0.97	0.419209	1413
Nitrososphaera sp. ARK-01	Basal Nitrososphaerota	GCA_002878195.1	NCBI	MAG	Spring	645547	49.78	0	0.588427	1030
Thaumarchaeota archaeon UBA164	Basal Nitrososphaerota	GCA_002499005.1	NCBI	MAG	Spring	1187522	84.14	0.97	0.489998	1290
Thaumarchaeota archaeon DS1	Basal Nitrososphaerota	2263082000	JGI	MAG	Spring	1485980	89.16	0.97	0.394504	1674
Thaumarchaeota archaeon UBA160	Basal Nitrososphaerota	GCA_002506605.1	NCBI	MAG	Spring	854732	69.74	0.97	0.367151	922
Uncultured Crenarchaeota FN1	Basal Nitrososphaerota	2558309099	JGI	MAG	Soil	1716974	97.25	2.91	0.563346	1943
Thaumarchaeota archaeon UBA183	Basal Nitrososphaerota	GCA_002495205.1	NCBI	MAG	Soil	808330	66.23	2.91	0.616744	1090
Thaumarchaeota YP1 bin3	Basal Nitrososphaerota	2718217684	JGI	MAG	Other	1528440	92.23	0.97	0.598984	1711
Marine Benthic Group A archaeon SCGC AD-613-B23	Basal Nitrososphaerota	2609459637	JGI	SAG	Marine	911337	79.13	1.94	0.355886	969
Conexivisphaera calidus NAS-02	Basal Nitrososphaerota	3000188996	JGI	WGS	Spring	1593902	98.06	0	0.620687	1614
Thaumarchaeota archaeon UBA141	Basal Nitrososphaerota	GCA_002495315.1	NCBI	MAG	Marine	1688885	91.91	0	0.45963	1707
Nitrososphaerota archaeon SAT137	Marine AOA (Nitrososphaerota)	GCA_002713325.1	NCBI	MAG	Marine	1459682	86.33	1.94	0.361257	1592
Nitrososphaerales archaeon UBA213	Marine AOA (Nitrososphaerota)	GCA_002494485.1	NCBI	MAG	Marine	1235054	86.83	0.97	0.347586	1417
Ca. Nitrosopelagicus brevis CN25	Marine AOA (Nitrososphaerota)	2630968793	JGI	WGS	Marine	1232128	99.51	0	0.331578	1470
Nitrosopelagicus sp. REDSEA-S25-B3	Marine AOA (Nitrososphaerota)	2651870207	JGI	MAG	Marine	894148	74.76	1.94	0.341019	1260
Nitrosopelagicus sp. REDSEA-S31-B2	Marine AOA (Nitrososphaerota)	2651870209	JGI	MAG	Marine	1012821	92.64	1.05	0.340561	1349
Nitrosopelagicus sp. REDSEA-S37-B6	Marine AOA (Nitrososphaerota)	2651870211	JGI	MAG	Marine	880238	89.81	1.94	0.340438	1198
Ca. Nitrosopelagicus sp. GoM_MAG1	Marine AOA (Nitrososphaerota)	GCA_003702485.1	NCBI	MAG	Marine	924268	75.9	3.88	0.34019	1338
Nitrosopelagicus sp. REDSEA-S19-B12N3	Marine AOA (Nitrososphaerota)	2651870206	JGI	MAG	Marine	1520625	86.71	5.34	0.363345	2005
Nitrosopelagicus sp. REDSEA-S43-B1	Marine AOA (Nitrososphaerota)	2651870212	JGI	MAG	Marine	980468	84.95	4.53	0.339357	1360
Nitrosopelagicus sp. REDSEA-S27-B13N2	Marine AOA (Nitrososphaerota)	2651870208	JGI	MAG	Marine	1517748	69.84	4.85	0.372849	1969
Marine archaeal group 1 JGI GoM_375m_188_E10	Marine AOA (Nitrososphaerota)	2706794823	JGI	SAG	Marine	998393	88.75	0	0.350685	1176
Thaumarchaeota archaeon SCGC AD-103-C20	Marine AOA (Nitrososphaerota)	2634166682	JGI	SAG	Marine	857751	78.24	0	0.357905	1065
Thaumarchaeota archaeon SCGC AC-337-E14	Marine AOA (Nitrososphaerota)	2634166810	JGI	SAG	Marine	1082107	93.93	0	0.357068	1324
Thaumarchaeota archaeon SCGC AAA286-D17	Marine AOA (Nitrososphaerota)	2634166754	JGI	SAG	Marine	951224	80.99	0	0.357482	1173
Thaumarchaeota archaeon SCGC AAA287-E17	Marine AOA (Nitrososphaerota)	GCA_000484935.1	NCBI	SAG	Marine	928936	74.27	0	0.355801	1152
Thaumarchaeota archaeon SCGC AC-665-L14	Marine AOA (Nitrososphaerota)	2634166663	JGI	SAG	Marine	972135	81.31	0	0.353758	1175
Thaumarchaeota archaeon SCGC AC-665-F20	Marine AOA (Nitrososphaerota)	2634166661	JGI	SAG	Marine	1075201	90.37	0	0.355413	1287
Marine archaeal group 1 JGI GoM_1470m_185_A05	Marine AOA (Nitrososphaerota)	2706794805	JGI	SAG	Marine	922483	74.11	0	0.358673	1093
Marine Group I crenarchaeon SCGC AB-629-I23	Marine AOA (Nitrososphaerota)	2639762712	JGI	SAG	Marine	1045181	94.9	0	0.357596	1239
Thaumarchaeota archaeon SCGC AAA007-O23	Marine AOA (Nitrososphaerota)	2527291500	JGI	SAG	Marine	1104502	97.33	2.09	0.356625	1354
Thaumarchaeota archaeon SCGC AC-312_J09v2	Marine AOA (Nitrososphaerota)	2663763551	JGI	SAG	Marine	1097451	95.39	0	0.35327	1299
Marine group I.1a Thaumarcheaota archaeon SCGC AD-606_A17	Marine AOA (Nitrososphaerota)	2740891886	JGI	SAG	Marine	864138	85.19	0	0.358653	1043
Thaumarchaeota archaeon SCGC AAA282-K18	Marine AOA (Nitrososphaerota)	2648501530	JGI	SAG	Marine	995907	77.99	0	0.333988	1252
Ca. Nitrosopumilus piranensis D3C	Marine AOA (Nitrososphaerota)	2627853696	JGI	WGS	Marine	1713078	100	0.97	0.338204	2145
Ca. Nitrosopumilus koreensis AR1	Marine AOA (Nitrososphaerota)	2518645532	JGI	WGS	Marine	1639964	94.66	0	0.341832	2031
Nitrosopumilus sp. SJ	Marine AOA (Nitrososphaerota)	2548876507	JGI	WGS	Marine	1650825	96.12	0	0.34195	2015
Nitrosopumilus maritimus SCM1	Marine AOA (Nitrososphaerota)	641228499	JGI	WGS	Marine	1645259	100	0.97	0.341675	1947
Nitrosopumilus sp. GoM_MAG6	Marine AOA (Nitrososphaerota)	GCA_003702545.1	NCBI	MAG	Marine	1224048	91.26	0.97	0.34868	1580
Nitrosopumilus sp. GoM_MAG5	Marine AOA (Nitrososphaerota)	GCA_003702525.1	NCBI	MAG	Marine	1279624	92.72	2.91	0.345255	1637
Nitrosopumilus sp. GoM_MAG4	Marine AOA (Nitrososphaerota)	GCA_003702495.1	NCBI	MAG	Marine	1266765	95	1.94	0.345474	1648
Nitrosopumilaceae Bin72	Marine AOA (Nitrososphaerota)	2654587878	JGI	MAG	Marine	1093079	78.16	5.18	0.348759	1627
Marine Group I thaumarchaeote SCGC AAA799-E16	Marine AOA (Nitrososphaerota)	2585428035	JGI	SAG	Marine	1415322	85.11	2.59	0.34152	1909
Marine Group I thaumarchaeote SCGC AAA799-N04	Marine AOA (Nitrososphaerota)	2585428036	JGI	SAG	Marine	1296717	84.47	0.24	0.342138	1764
Marine Group I thaumarchaeote SCGC AAA799-D11	Marine AOA (Nitrososphaerota)	2636415618	JGI	SAG	Marine	1360636	86.89	0.97	0.342882	1737
Marine Group I thaumarchaeote RSA3	Marine AOA (Nitrososphaerota)	2630968656	JGI	SAG	Marine	1851930	100	8.74	0.340403	2412
Ca. Nitrosopumilus sp. DDS1	Marine AOA (Nitrososphaerota)	GCA_001674955.1	NCBI	WGS	Marine	1753952	92.07	0	0.331095	2703
Nitrosopumilus adriaticus NF5	Marine AOA (Nitrososphaerota)	2627854092	JGI	WGS	Marine	1803090	100	0	0.334069	2210
Thaumarchaeota archaeon SCGC AD-311-O21	Marine AOA (Nitrososphaerota)	2636415972	JGI	SAG	Marine	1141337	71.84	0	0.320075	1429
Thaumarchaeota archaeon SCGC AD-305-J10v3	Marine AOA (Nitrososphaerota)	2700988660	JGI	SAG	Marine	1228698	80.55	0	0.320629	1487
Thaumarchaeota archaeon SCGC AD-305-F05	Marine AOA (Nitrososphaerota)	2657245301	JGI	SAG	Marine	1243712	75.73	0	0.322526	1553
Thaumarchaeota archaeon SCGC AD-308-D05v2	Marine AOA (Nitrososphaerota)	2663763548	JGI	SAG	Marine	1024746	70.71	0	0.322618	1291
Nitrosopumilus sp. BACL13	Marine AOA (Nitrososphaerota)	GCA_001437625.1	NCBI	MAG	Marine	1270387	99.51	0.97	0.310051	1698
Nitrosopumilus sp. UBA241	Marine AOA (Nitrososphaerota)	GCA_002508395.1	NCBI	MAG	Marine	1266226	95.15	0	0.308829	1626
Nitrosopumilaceae Bin71	Marine AOA (Nitrososphaerota)	2654587877	JGI	MAG	Marine	1439486	95.63	6.31	0.31658	2163
Ca. Nitrosomarinus sp. GoM_MAG2	Marine AOA (Nitrososphaerota)	GCA_003702465.1	NCBI	MAG	Marine	1127829	93.2	0	0.30912	1519
Ca. Nitrosomarinus catalina SPOT01	Marine AOA (Nitrososphaerota)	2757320762	JGI	WGS	Marine	1360076	100	0	0.314373	1677
Nitrosopumilus sp. MED740	Marine AOA (Nitrososphaerota)	GCA_002690535.1	NCBI	MAG	Marine	945636	78.96	1.94	0.310485	1241
Thaumarchaeota archaeon NORP47	Marine AOA (Nitrososphaerota)	GCA_002317795.1	NCBI	MAG	Marine	1906738	93.85	0.97	0.314358	2373
Ca. Nitrosopelagicus brevis U25	Marine AOA (Nitrososphaerota)	GCA_003045125.1	NCBI	WGS	Marine	1245544	99.51	0	0.331784	1490
Nitrosopumilus sp. b2	Marine AOA (Nitrososphaerota)	GCA_014078535.1	NCBI	MAG	Marine	1617564	99.51	0.97	0.337992	2015
Nitrosopumilus sp. b3	Marine AOA (Nitrososphaerota)	GCA_014078525.1	NCBI	MAG	Marine	1789073	100	0	0.333546	2164
ma2-D1	Marine AOA (Nitrososphaerota)	SAMC021087	BIGD	MAG	Marine	1196229	98.06	0	0.332374	1477
ma1-T1_L11	Marine AOA (Nitrososphaerota)	SAMC021086	BIGD	MAG	Marine	1273336	99.03	0.97	0.331832	1591
ma7-T3L14	Marine AOA (Nitrososphaerota)	SAMC021095	BIGD	MAG	Marine	1202873	100	0	0.33293	1492
ma8-T3L19	Marine AOA (Nitrososphaerota)	SAMC021096	BIGD	MAG	Marine	1256128	100	0	0.332138	1567
mg3-D17	Marine AOA (Nitrososphaerota)	SAMC021089	BIGD	MAG	Marine	1050488	99.76	2.91	0.360914	1309
mg4-T3L15	Marine AOA (Nitrososphaerota)	SAMC021094	BIGD	MAG	Marine	1424723	91.99	4.21	0.360206	1740
Nitrosopumilus cobalaminigenes HCA1	Marine AOA (Nitrososphaerota)	GCA_013407145.1	NCBI	WGS	Marine	1563356	98.54	0	0.330133	1906
Nitrosopumilus oxyclinae HCE1	Marine AOA (Nitrososphaerota)	GCA_013407165.1	NCBI	WGS	Marine	1585110	99.51	0	0.330535	1890
og2-F20	Marine AOA (Nitrososphaerota)	SAMC026834	BIGD	SAG	Marine	1075201	90.37	0	0.355413	1287
Marine Group I crenarchaeote sp. SCGC AAA007-N19	Marine AOA (Nitrososphaerota)	2513237068	JGI	SAG	Marine	888323	70.28	0	0.356337	1286
Marine Group I crenarchaeote sp. SCGC AAA288-I14	Marine AOA (Nitrososphaerota)	2513237066	JGI	SAG	Marine	1059903	78.56	1.94	0.352908	1530
Ca. Nitrosomirales sp. MTA5	Marine AOA (Nitrososphaerota)	GCA_012928585.1	NCBI	MAG	Marine	1584848	82.94	1.94	0.349133	2121
Ca. Nitrosothermus koennekii J079	Non-marine AOA (Nitrososphaerota)	GCA_003695185.1	NCBI	MAG	Hot Spring	1111745	84.43	2.5	0.330575	1569
Ca. Nitrosocaldus islandicus 3F	Non-marine AOA (Nitrososphaerota)	GCA_002906215.1	NCBI	WGS	Hot Spring	1617394	99.03	0	0.415387	1753
Nitrosocaldus cavascurensis SCU2	Non-marine AOA (Nitrososphaerota)	GCA_900248165.1	NCBI	WGS	Hot Spring	1577284	99.03	0	0.4162	1718
Nitrososphaera viennensis EN76	Non-marine AOA (Nitrososphaerota)	2585427612	JGI	WGS	Soil	2527938	100	0.97	0.527155	3015
Ca. Nitrososphaera evergladensis SR1	Non-marine AOA (Nitrososphaerota)	2585427666	JGI	WGS	Soil	2954373	100	2.91	0.501405	3528
Nitrososphaera sp. UBA210	Non-marine AOA (Nitrososphaerota)	GCA_002494895.1	NCBI	MAG	Medieval human calcified soft tissue nodule	1592896	69.72	0.97	0.496875	1982
Ca. Nitrososphaera gargensis Ga9-2	Non-marine AOA (Nitrososphaerota)	2510065023	JGI	WGS	Hot Spring	2833868	100	2.91	0.483472	3768
Nitrososphaera sp. UBA240	Non-marine AOA (Nitrososphaerota)	GCA_002508435.1	NCBI	MAG	Soil	1025812	70.23	0	0.491371	1463
Nitrososphaera sp. UBA216	Non-marine AOA (Nitrososphaerota)	GCA_002495575.1	NCBI	MAG	Soil	1244484	72.98	0	0.489422	1684
Nitrososphaera sp. UBA217	Non-marine AOA (Nitrososphaerota)	GCA_002501845.1	NCBI	MAG	Soil	1135163	76.49	0	0.490987	1540
Nitrososphaera sp. UBA239	Non-marine AOA (Nitrososphaerota)	GCA_002495135.1	NCBI	MAG	Soil	1180920	70.48	0	0.488332	1628
Nitrososphaerales archaeon TH5893	Non-marine AOA (Nitrososphaerota)	GCA_014523685.1	NCBI	MAG	River sediment	1883194	93.04	1.94	0.382542	2310
Thaumarchaeota archaeon bin19	Non-marine AOA (Nitrososphaerota)	2698536741	JGI	MAG	Soil	3969448	98.06	3.88	0.388947	5405
Ca. Nitrosopolaris nunavutensis UBA348	Non-marine AOA (Nitrososphaerota)	GCA_002501855.1	NCBI	MAG	Soil	3081384	79.29	2.91	0.388858	4233
Nitrososphaerales archaeon TH5895	Non-marine AOA (Nitrososphaerota)	GCA_014523695.1	NCBI	MAG	River sediment	3884614	94.17	7.28	0.389934	5093
Nitrososphaerales archaeon TH526	Non-marine AOA (Nitrososphaerota)	GCA_014523665.1	NCBI	MAG	River sediment	4895987	94.9	2.91	0.388515	6689
Nitrososphaerales archaeon TH1917	Non-marine AOA (Nitrososphaerota)	GCA_014523585.1	NCBI	MAG	River sediment	3515401	83.5	5.66	0.386312	4781
Nitrososphaerales archaeon TH5896	Non-marine AOA (Nitrososphaerota)	GCA_014523625.1	NCBI	MAG	River sediment	2738031	90.45	1.94	0.389332	3340
Nitrososphaerales archaeon TH4187	Non-marine AOA (Nitrososphaerota)	GCA_014523605.1	NCBI	MAG	River sediment	1987111	91.83	9.12	0.359577	2610
Nitrososphaerales archaeon TH1920	Non-marine AOA (Nitrososphaerota)	GCA_014523495.1	NCBI	MAG	River sediment	1675630	96.6	2.91	0.34217	2046
Nitrososphaerales archaeon TH703	Non-marine AOA (Nitrososphaerota)	GCA_014523525.1	NCBI	MAG	River sediment	1950884	94.17	7.77	0.350086	2426
Nitrososphaerales archaeon TH5894	Non-marine AOA (Nitrososphaerota)	GCA_014523485.1	NCBI	MAG	River sediment	2356306	89.16	1.94	0.288429	2639
Nitrososphaerales archaeon TH1177	Non-marine AOA (Nitrososphaerota)	GCA_014523515.1	NCBI	MAG	River sediment	2683003	90.78	7.77	0.280839	3239
Nitrosocosmicus exaquare G61	Non-marine AOA (Nitrososphaerota)	2718217702	JGI	WGS	Aquatic biofilm	2989777	99.03	2.91	0.339383	3204
Nitrosocosmicus franklandus C13	Non-marine AOA (Nitrososphaerota)	LR216287	NCBI	WGS	Soil	2836447	98.06	1.94	0.340733	3025
Nitrosocosmicus oleophilus MY3	Non-marine AOA (Nitrososphaerota)	2657244923	JGI	WGS	Soil	3430706	98.06	0.97	0.341388	3739
Nitrososphaerales archaeon TH1173	Non-marine AOA (Nitrososphaerota)	GCA_014523545.1	NCBI	MAG	River sediment	3183629	95.15	9.06	0.33565	3789
Ca. Nitrosotalea sinensis Nd2	Non-marine AOA (Nitrososphaerota)	2775506846	JGI	WGS	Soil	1598048	99.51	0.97	0.37367	1880
Ca. Nitrosotalea koreensis CS	Non-marine AOA (Nitrososphaerota)	2775506851	JGI	WGS	Soil	1972585	99.51	0	0.374689	2330
Ca. Nitrosotalea devanaterra Nd1	Non-marine AOA (Nitrososphaerota)	2757320681	JGI	WGS	Soil	1805304	98.54	0	0.370674	2074
Nitrosotalea bavarica SbT1	Non-marine AOA (Nitrososphaerota)	2775506854	JGI	MAG	Soil	1553159	97.57	1.94	0.359831	1833
Nitrosotenuis chungbukensis MY2	Non-marine AOA (Nitrososphaerota)	2579779048	JGI	WGS	Soil	1762971	99.03	0.97	0.417604	2047
Nitrosotenuis uzonensis N4	Non-marine AOA (Nitrososphaerota)	2619619229	JGI	WGS	Hot Spring	1636125	100	0.97	0.42246	1921
Ca. Nitrosotenuis aquarius AQ6f	Non-marine AOA (Nitrososphaerota)	2651869505	JGI	WGS	Fresh water	1697207	99.68	1.94	0.421842	2009
Ca. Nitrosotenuis cloacae SAT1	Non-marine AOA (Nitrososphaerota)	2630968650	JGI	WGS	Fresh water	1620156	100	1.94	0.409969	1877
Thaumarchaeota archaeon CSP1-1	Non-marine AOA (Nitrososphaerota)	GCA_001443365.1	NCBI	MAG	River sediment	1358434	99.03	0	0.344224	1653
Cenarchaeum symbiosum A	Non-marine AOA (Nitrososphaerota)	641522613	JGI	WGS	Sponge	2045086	99.03	0	0.573799	1924
Thaumarchaeota archaeon S14	Non-marine AOA (Nitrososphaerota)	GCA_003724215.1	NCBI	MAG	Sponge	1181612	77.99	0	0.669861	1364
Thaumarchaeota archaeon S13	Non-marine AOA (Nitrososphaerota)	GCA_003724275.1	NCBI	MAG	Sponge	1370066	86.41	0	0.665666	1540
Nitrosarchaeum sp. Baikal-G1	Non-marine AOA (Nitrososphaerota)	GCA_002737445.1	NCBI	MAG	Lake	1193764	99.03	1.94	0.310225	1461
Nitrosoarchaeum koreensis MY1	Non-marine AOA (Nitrososphaerota)	651324076	JGI	WGS	Soil	1607695	100	0	0.326731	1925
Nitrosoarchaeum limnia BG20	Non-marine AOA (Nitrososphaerota)	2537561915	JGI	WGS	Marine sediment	1855559	99.03	5.83	0.324895	2585
Ca. Nitrosopumilus salaria BD31	Non-marine AOA (Nitrososphaerota)	2502545036	JGI	WGS	Marine sediment	1572957	92.39	1.94	0.33794	2092
Nitrosoarchaeum limnia SFB1	Non-marine AOA (Nitrososphaerota)	651324018	JGI	WGS	Marine sediment	1772718	98.06	0	0.324616	2162
Nitrosopumilus sp. B06	Non-marine AOA (Nitrososphaerota)	GCA_003724255.1	NCBI	MAG	Sponge	1306149	91.75	0.97	0.476155	1623
Nitrosopumilus sp. D6	Non-marine AOA (Nitrososphaerota)	GCA_003724325.1	NCBI	MAG	Sponge	1171110	92.23	0	0.479109	1470
Nitrosopumilus sp. H13	Non-marine AOA (Nitrososphaerota)	GCA_003724285.1	NCBI	MAG	Sponge	1176375	89.81	0.07	0.529794	1436
Nitrosopumilus sp. H8	Non-marine AOA (Nitrososphaerota)	GCA_003724235.1	NCBI	MAG	Sponge	1185071	89.16	0	0.532069	1453
Thaumarcheaota bin8	Non-marine AOA (Nitrososphaerota)	2626541593	JGI	MAG	Sponge	2161854	97.09	4.05	0.384242	2759
Nitrosopumilus sp. UBA526	Non-marine AOA (Nitrososphaerota)	GCA_002506665.1	NCBI	MAG	Sponge	1389729	92.23	0	0.412321	1673
Nitrosopumilus sp. UBA527	Non-marine AOA (Nitrososphaerota)	GCA_002494985.1	NCBI	MAG	Sponge	1100973	79.21	0	0.413016	1326
Ca. Nitrosopumilus sediminis AR2	Non-marine AOA (Nitrososphaerota)	2518645576	JGI	WGS	Marine sediment	1690905	97.09	0	0.335887	2112
Thaumarchaeota archaeon casp-thauma1	Non-marine AOA (Nitrososphaerota)	GCA_001510225.1	NCBI	MAG	Lake	1040997	90.29	0	0.303288	1332
Nitrosocosmicus arcticus Kfb	Non-marine AOA (Nitrososphaerota)	GCA_007826885.1	NCBI	WGS	Soil	2644860	98.06	1.94	0.34003	2970
Nitrosopumilus zosterae NM25	Non-marine AOA (Nitrososphaerota)	GCA_025998175.1	NCBI	WGS	Eelgrass sediments	1757809	100	0	0.338385	2114
Nitrosopumilus ureiphilus PS0	Non-marine AOA (Nitrososphaerota)	GCA_013407185.1	NCBI	WGS	Marine surface sediment	2171418	100	0	0.334467	2638
Nitrosopumilales archaeon NPMR_NP_delta_1	Non-marine AOA (Nitrososphaerota)	GCA_016276965.1	NCBI	MAG	Marine sediment	1173997	86.23	5.42	0.340007	1449
Nitrosopumilales archaeon NPMR_NP_iota_1	Non-marine AOA (Nitrososphaerota)	GCA_016838825.1	NCBI	MAG	Marine sediment	1121898	98.54	0.97	0.358282	1390
Nitrosopumilales archaeon NPMR_NP_theta_1	Non-marine AOA (Nitrososphaerota)	GCA_016838845.1	NCBI	MAG	Marine sediment	1521424	99.51	2.91	0.35024	1965
Nitrosopumilales archaeon NPMR_NP_theta_2	Non-marine AOA (Nitrososphaerota)	GCA_016838795.1	NCBI	MAG	Marine sediment	1196682	93.69	4.05	0.349277	1684
Thaumarchaeota archaeon Baikal G2	Non-marine AOA (Nitrososphaerota)	GCA_002737455.1	NCBI	MAG	Lake	1139986	99.03	0	0.302753	1444
Thaumarchaeota archaeon casp-thauma3	Non-marine AOA (Nitrososphaerota)	GCA_001510275.1	NCBI	MAG	Lake	1221161	94.17	0	0.327745	1532
Ca. Nitrosomirales sp. 3300019458_25	Non-marine AOA (Nitrososphaerota)	3300019458_25	JGI	MAG	Basaltic lava cave walls	2077735	94.66	0	0.423295	2479
Ca. Nitrosomirales sp. 3300019360_21	Non-marine AOA (Nitrososphaerota)	3300019360_21	JGI	MAG	Basaltic lava cave walls	1595291	78.04	0.97	0.420071	2038
Ca. Nitrosomirales sp. 3300043178_97	Non-marine AOA (Nitrososphaerota)	3300043178_97	JGI	MAG	Spring	1525290	95.15	1.46	0.404095	1907
Ca. Nitrosomirales sp. 3300043179_36	Non-marine AOA (Nitrososphaerota)	3300043179_36	JGI	MAG	Spring	1698391	91.26	0.97	0.425297	2022
Ca. Nitrosomirales sp. 3300037479_69	Non-marine AOA (Nitrososphaerota)	3300037479_69	JGI	MAG	Spring	1477348	91.26	4.85	0.475695	1787
Ca. Nitrosomirales sp. 3300037465_91	Non-marine AOA (Nitrososphaerota)	3300037465_91	JGI	MAG	Spring	1594846	85.82	2.43	0.404248	2074
Ca. Nitrosomirales sp. 3300043269_27	Non-marine AOA (Nitrososphaerota)	3300043269_27	JGI	MAG	Spring	1192082	66.22	1.46	0.417366	1578
Ca. Nitrosomirales sp. 3300043179_23	Non-marine AOA (Nitrososphaerota)	3300043179_23	JGI	MAG	Spring	1111967	65.55	1.94	0.416553	1437
Ca. Nitrosomirales sp. 3300036852_12	Non-marine AOA (Nitrososphaerota)	3300036852_12	JGI	MAG	soil	2309097	100	0.97	0.420024	2732
Ca. Nitrosomirales sp. 3300036851_11	Non-marine AOA (Nitrososphaerota)	3300036851_11	JGI	MAG	soil	2499593	67.96	1.94	0.423981	3378
Thaumarchaeota AK31 archaeon AG-122-D18	Non-marine AOA (Nitrososphaerota)	2657244912	JGI	SAG	Groundwater	713373	31.86	0	0.416091	856
Ca. Nitrosomirales sp. 3300016463	Non-marine AOA (Nitrososphaerota)	3300016463	JGI	MAG	Groundwater	1146521	46.12	0	0.415882	1474
Thaumarchaeota archaeon SCGC AG-159-M13	Non-marine AOA (Nitrososphaerota)	2716884236	JGI	SAG	Groundwater	356047	36.3	2.91	0.415729	453
Thaumarchaeota archaeum SCGC AG-158-G21	Non-marine AOA (Nitrososphaerota)	2716884237	JGI	SAG	Groundwater	498209	32.04	0	0.417937	637
Thaumarchaeota AK31 archaeon AG-122-L20	Non-marine AOA (Nitrososphaerota)	2660238810	JGI	SAG	Groundwater	459428	23.79	0	0.408562	526
Thaumarchaeota archaeon SCGC AG-157-N13	Non-marine AOA (Nitrososphaerota)	2716884238	JGI	SAG	Groundwater	558066	22.38	0	0.420552	694
Ca. Nitrosomirales sp. SpSt-435	Non-marine AOA (Nitrososphaerota)	3300006865_51	JGI	MAG	Spring	1832191	99.7	4.21	0.406297	2253
Ca. Nitrosomirales sp. 3300025310_39	Non-marine AOA (Nitrososphaerota)	3300025310_39	JGI	MAG	Spring	1523459	88.05	0.97	0.406351	1944

## Sheet: Phylogenomic reference genomes
The reference genomes used for building phylogenomic tree
Phylum/Class	Strain Name	Accession ID	Database
DPANN_group	Ca. Iainarchaeum andersonii SCGC AAA011-E11	2264867067	JGI
DPANN_group	Nanoarchaeota archaeon SCGC AAA011-G17	2264867070	JGI
Euryarchaeota	Methanothermus fervidus DSM 2088	GCF_000166095.1	NCBI
Euryarchaeota	Methanopyrus kandleri AV19	GCF_000007185.1	NCBI
Euryarchaeota	Pyrococcus abyssi GE5	GCF_000195935.2	NCBI
Euryarchaeota	Pyrococcus yayanosii CH1	GCF_000215995.1	NCBI
Euryarchaeota	Thermococcus barophilus MP	GCF_000151105.2	NCBI
Euryarchaeota	Thermococcus gammatolerans EJ3	GCF_000022365.1	NCBI
Euryarchaeota	Thermococcus litoralis DSM 5473	GCF_000246985.2	NCBI
Euryarchaeota	Aciduliprofundum boonei T469	GCF_000025665.1	NCBI
Euryarchaeota	Ferroplasma acidarmanus fer1	GCF_000152265.2	NCBI
Euryarchaeota	Picrophilus torridus DSM 9790	GCF_000008265.1	NCBI
Euryarchaeota	Thermoplasma acidophilum DSM 1728	GCF_000195915.1	NCBI
Euryarchaeota	Thermoplasma volcanium GSS1	GCF_000011185.1	NCBI
Euryarchaeota	Haladaptatus paucihalophilus DX253	GCF_000376445.1	NCBI
Euryarchaeota	Halogeometricum borinquense DSM 11551	GCF_000172995.2	NCBI
Euryarchaeota	Halorhabdus utahensis DSM 12940	GCF_000023945.1	NCBI
Euryarchaeota	Halorubrum lacusprofundi ATCC 49239	GCF_000022205.1	NCBI
Euryarchaeota	Natrialba magadii ATCC 43099	GCF_000025625.1	NCBI
Euryarchaeota	Natronomonas pharaonis DSM 2160	GCF_000026045.1	NCBI
Euryarchaeota	Methanocorpusculum labreanum Z	GCF_000015765.1	NCBI
Euryarchaeota	Methanosarcina mazei Go1	GCF_000007065.1	NCBI
Euryarchaeota	Methanocella arvoryzae MRE50	GCF_000063445.1	NCBI
Euryarchaeota	uncultured marine group II euryarchaeote	GCA_000246735.1	NCBI
Euryarchaeota	Archaeoglobus veneficus SNP6	GCF_000194625.1	NCBI
Euryarchaeota	Methanotorris igneus Kol 5	GCF_000214415.1	NCBI
Crenarchaeota	Acidianus hospitalis W1	GCF_000213215.1	NCBI
Crenarchaeota	Metallosphaera sedula DSM 5348	GCF_000016605.1	NCBI
Crenarchaeota	Metallosphaera yellowstonensis MK1	GCF_000243315.1	NCBI
Crenarchaeota	Sulfolobus acidocaldarius DSM 639	GCF_000012285.1	NCBI
Crenarchaeota	Sulfolobus solfataricus P2	GCF_000007005.1	NCBI
Crenarchaeota	Sulfolobus islandicus L.D.8.5	GCA_000024305.1	NCBI
Crenarchaeota	Sulfolobus tokodaii str. 7	GCF_000011205.1	NCBI
Crenarchaeota	Caldivirga maquilingensis IC-167	GCF_000018305.1	NCBI
Crenarchaeota	Pyrobaculum aerophilum str. IM2	GCF_000007225.1	NCBI
Crenarchaeota	Pyrobaculum arsenaticum DSM 13514	GCF_000016385.1	NCBI
Crenarchaeota	Pyrobaculum islandicum DSM 4184	GCF_000015205.1	NCBI
Crenarchaeota	Thermofilum pendens Hrk 5	GCF_000015225.1	NCBI
Crenarchaeota	Thermoproteus tenax Kra 1	GCF_000253055.1	NCBI
Crenarchaeota	Vulcanisaeta distributa DSM 14429	GCF_000148385.1	NCBI
Crenarchaeota	Ignisphaera aggregans DSM 17230	GCF_000145985.1	NCBI
Crenarchaeota	Desulfurococcus kamchatkensis 1221n	GCF_000020905.1	NCBI
Korarchaeota	Ca. Korarchaeum cryptofilum OPF8	GCF_000019605.1	NCBI
Bathyarchaeota	Crenarchaeota group-15 archaeon DG-45	2654588083	JGI
Bathyarchaeota	Crenarchaeota group-6 archaeon AD8-1	2654587960	JGI
Bathyarchaeota	Aigarchaeota archaeon JGI MDM2 JNZ-1-K18	2619618950	JGI
Aigarchaeota	Aigarchaeota archaeon NZ13 MG1	GCA_003056285.1	NCBI
Aigarchaeota	Aigarchaeota archaeon JGI 0000106-J15	2264867229	JGI
Aigarchaeota	Aigarchaeota archaeon SCGC AAA471-B22	2527291509	JGI
Aigarchaeota	Aigarchaeota archaeon strain OS1	2545555825	JGI
Aigarchaeota	Unclassified Aigarchaeota JZ bin 40	2718217642	JGI
Aigarchaeota	Ca. Caldiarchaeum subterraneum	GCF_000270325.1	NCBI
Nitrososphaerota	Nitrososphaerota archaeon AcS5-19	JAPCJN000000000	NCBI
Nitrososphaerota	Ca. Gagatemarchaeum stordalenia bog_1369	GCA_003164815.1	NCBI
Nitrososphaerota	Nitrososphaerota archaeon palsa_1368	GCA_003135575.1	NCBI
Nitrososphaerota	Thaumarchaeota archaeon RBG_16_49_8	IMG2708742552	JGI
Nitrososphaerota	Nitrososphaerota archaeon SubAcS15-91	JAPCJV000000000	NCBI
Nitrososphaerota	Nitrososphaerota archaeon SubAcS9-116	JAPCJI000000000	NCBI
Nitrososphaerota	Nitrososphaerota archaeon SubAcS9-71	JAPCJU000000000	NCBI
Nitrososphaerota	Thaumarchaeota DRTY-7 bin36	2721755844	JGI
Nitrososphaerota	Thaumarchaeota archaeon sp. BS3	2263082001	JGI
Nitrososphaerota	Thaumarchaeota archaeon BS4	2519899514	JGI
Nitrososphaerota	Nitrososphaera sp. ARK-01	GCA_002878195.1	NCBI
Nitrososphaerota	Thaumarchaeota archaeon UBA164	GCA_002499005.1	NCBI
Nitrososphaerota	Thaumarchaeota archaeon DS1	2263082000	JGI
Nitrososphaerota	Thaumarchaeota archaeon UBA160	GCA_002506605.1	NCBI
Nitrososphaerota	Uncultured Crenarchaeota FN1	2558309099	JGI
Nitrososphaerota	Thaumarchaeota archaeon UBA183	GCA_002495205.1	NCBI
Nitrososphaerota	Thaumarchaeota YP1 bin3	2718217684	JGI
Nitrososphaerota	Marine Benthic Group A archaeon SCGC AD-613-B23	2609459637	JGI
Nitrososphaerota	Conexivisphaera calidus NAS-02	3000188996	JGI
Nitrososphaerota	Thaumarchaeota archaeon UBA141	GCA_002495315.1	NCBI
Nitrososphaerota	Nitrososphaerota archaeon SAT137	GCA_002713325.1	NCBI
Nitrososphaerota	Nitrososphaerales archaeon UBA213	GCA_002494485.1	NCBI
Nitrososphaerota	Ca. Nitrosopelagicus brevis CN25	2630968793	JGI
Nitrososphaerota	Nitrosopelagicus sp. REDSEA-S25-B3	2651870207	JGI
Nitrososphaerota	Nitrosopelagicus sp. REDSEA-S31-B2	2651870209	JGI
Nitrososphaerota	Nitrosopelagicus sp. REDSEA-S37-B6	2651870211	JGI
Nitrososphaerota	Ca. Nitrosopelagicus sp. GoM_MAG1	GCA_003702485.1	NCBI
Nitrososphaerota	Nitrosopelagicus sp. REDSEA-S19-B12N3	2651870206	JGI
Nitrososphaerota	Nitrosopelagicus sp. REDSEA-S43-B1	2651870212	JGI
Nitrososphaerota	Nitrosopelagicus sp. REDSEA-S27-B13N2	2651870208	JGI
Nitrososphaerota	Marine archaeal group 1 JGI GoM_375m_188_E10	2706794823	JGI
Nitrososphaerota	Thaumarchaeota archaeon SCGC AD-103-C20	2634166682	JGI
Nitrososphaerota	Thaumarchaeota archaeon SCGC AC-337-E14	2634166810	JGI
Nitrososphaerota	Thaumarchaeota archaeon SCGC AAA286-D17	2634166754	JGI
Nitrososphaerota	Thaumarchaeota archaeon SCGC AAA287-E17	GCA_000484935.1	NCBI
Nitrososphaerota	Thaumarchaeota archaeon SCGC AC-665-L14	2634166663	JGI
Nitrososphaerota	Thaumarchaeota archaeon SCGC AC-665-F20	2634166661	JGI
Nitrososphaerota	Marine archaeal group 1 JGI GoM_1470m_185_A05	2706794805	JGI
Nitrososphaerota	Marine Group I crenarchaeon SCGC AB-629-I23	2639762712	JGI
Nitrososphaerota	Thaumarchaeota archaeon SCGC AAA007-O23	2527291500	JGI
Nitrososphaerota	Thaumarchaeota archaeon SCGC AC-312_J09v2	2663763551	JGI
Nitrososphaerota	Marine group I.1a Thaumarcheaota archaeon SCGC AD-606_A17	2740891886	JGI
Nitrososphaerota	Thaumarchaeota archaeon SCGC AAA282-K18	2648501530	JGI
Nitrososphaerota	Ca. Nitrosopumilus piranensis D3C	2627853696	JGI
Nitrososphaerota	Ca. Nitrosopumilus koreensis AR1	2518645532	JGI
Nitrososphaerota	Nitrosopumilus sp. SJ	2548876507	JGI
Nitrososphaerota	Nitrosopumilus maritimus SCM1	641228499	JGI
Nitrososphaerota	Nitrosopumilus sp. GoM_MAG6	GCA_003702545.1	NCBI
Nitrososphaerota	Nitrosopumilus sp. GoM_MAG5	GCA_003702525.1	NCBI
Nitrososphaerota	Nitrosopumilus sp. GoM_MAG4	GCA_003702495.1	NCBI
Nitrososphaerota	Nitrosopumilaceae Bin72	2654587878	JGI
Nitrososphaerota	Marine Group I thaumarchaeote SCGC AAA799-E16	2585428035	JGI
Nitrososphaerota	Marine Group I thaumarchaeote SCGC AAA799-N04	2585428036	JGI
Nitrososphaerota	Marine Group I thaumarchaeote SCGC AAA799-D11	2636415618	JGI
Nitrososphaerota	Marine Group I thaumarchaeote RSA3	2630968656	JGI
Nitrososphaerota	Ca. Nitrosopumilus sp. DDS1	GCA_001674955.1	NCBI
Nitrososphaerota	Nitrosopumilus adriaticus NF5	2627854092	JGI
Nitrososphaerota	Thaumarchaeota archaeon SCGC AD-311-O21	2636415972	JGI
Nitrososphaerota	Thaumarchaeota archaeon SCGC AD-305-J10v3	2700988660	JGI
Nitrososphaerota	Thaumarchaeota archaeon SCGC AD-305-F05	2657245301	JGI
Nitrososphaerota	Thaumarchaeota archaeon SCGC AD-308-D05v2	2663763548	JGI
Nitrososphaerota	Nitrosopumilus sp. BACL13	GCA_001437625.1	NCBI
Nitrososphaerota	Nitrosopumilus sp. UBA241	GCA_002508395.1	NCBI
Nitrososphaerota	Nitrosopumilaceae Bin71	2654587877	JGI
Nitrososphaerota	Ca. Nitrosomarinus sp. GoM_MAG2	GCA_003702465.1	NCBI
Nitrososphaerota	Ca. Nitrosomarinus catalina SPOT01	2757320762	JGI
Nitrososphaerota	Nitrosopumilus sp. MED740	GCA_002690535.1	NCBI
Nitrososphaerota	Thaumarchaeota archaeon NORP47	GCA_002317795.1	NCBI
Nitrososphaerota	Ca. Nitrosopelagicus brevis U25	GCA_003045125.1	NCBI
Nitrososphaerota	Nitrosopumilus sp. b2	GCA_014078535.1	NCBI
Nitrososphaerota	Nitrosopumilus sp. b3	GCA_014078525.1	NCBI
Nitrososphaerota	ma2-D1	SAMC021087	BIGD
Nitrososphaerota	ma1-T1_L11	SAMC021086	BIGD
Nitrososphaerota	ma7-T3L14	SAMC021095	BIGD
Nitrososphaerota	ma8-T3L19	SAMC021096	BIGD
Nitrososphaerota	mg3-D17	SAMC021089	BIGD
Nitrososphaerota	mg4-T3L15	SAMC021094	BIGD
Nitrososphaerota	Nitrosopumilus cobalaminigenes HCA1	GCA_013407145.1	NCBI
Nitrososphaerota	Nitrosopumilus oxyclinae HCE1	GCA_013407165.1	NCBI
Nitrososphaerota	og2-F20	SAMC026834	BIGD
Nitrososphaerota	Marine Group I crenarchaeote sp. SCGC AAA007-N19	2513237068	JGI
Nitrososphaerota	Marine Group I crenarchaeote sp. SCGC AAA288-I14	2513237066	JGI
Nitrososphaerota	Ca. Nitrosomirales sp. MTA5	GCA_012928585.1	NCBI
Nitrososphaerota	Ca. Nitrosothermus koennekii J079	GCA_003695185.1	NCBI
Nitrososphaerota	Ca. Nitrosocaldus islandicus 3F	GCA_002906215.1	NCBI
Nitrososphaerota	Nitrosocaldus cavascurensis SCU2	GCA_900248165.1	NCBI
Nitrososphaerota	Nitrososphaera viennensis EN76	2585427612	JGI
Nitrososphaerota	Ca. Nitrososphaera evergladensis SR1	2585427666	JGI
Nitrososphaerota	Nitrososphaera sp. UBA210	GCA_002494895.1	NCBI
Nitrososphaerota	Ca. Nitrososphaera gargensis Ga9-2	2510065023	JGI
Nitrososphaerota	Nitrososphaera sp. UBA240	GCA_002508435.1	NCBI
Nitrososphaerota	Nitrososphaera sp. UBA216	GCA_002495575.1	NCBI
Nitrososphaerota	Nitrososphaera sp. UBA217	GCA_002501845.1	NCBI
Nitrososphaerota	Nitrososphaera sp. UBA239	GCA_002495135.1	NCBI
Nitrososphaerota	Nitrososphaerales archaeon TH5893	GCA_014523685.1	NCBI
Nitrososphaerota	Thaumarchaeota archaeon bin19	2698536741	JGI
Nitrososphaerota	Ca. Nitrosopolaris nunavutensis UBA348	GCA_002501855.1	NCBI
Nitrososphaerota	Nitrososphaerales archaeon TH5895	GCA_014523695.1	NCBI
Nitrososphaerota	Nitrososphaerales archaeon TH526	GCA_014523665.1	NCBI
Nitrososphaerota	Nitrososphaerales archaeon TH1917	GCA_014523585.1	NCBI
Nitrososphaerota	Nitrososphaerales archaeon TH5896	GCA_014523625.1	NCBI
Nitrososphaerota	Nitrososphaerales archaeon TH4187	GCA_014523605.1	NCBI
Nitrososphaerota	Nitrososphaerales archaeon TH1920	GCA_014523495.1	NCBI
Nitrososphaerota	Nitrososphaerales archaeon TH703	GCA_014523525.1	NCBI
Nitrososphaerota	Nitrososphaerales archaeon TH5894	GCA_014523485.1	NCBI
Nitrososphaerota	Nitrososphaerales archaeon TH1177	GCA_014523515.1	NCBI
Nitrososphaerota	Nitrosocosmicus exaquare G61	2718217702	JGI
Nitrososphaerota	Nitrosocosmicus franklandus C13	LR216287	NCBI
Nitrososphaerota	Nitrosocosmicus oleophilus MY3	2657244923	JGI
Nitrososphaerota	Nitrososphaerales archaeon TH1173	GCA_014523545.1	NCBI
Nitrososphaerota	Ca. Nitrosotalea sinensis Nd2	2775506846	JGI
Nitrososphaerota	Ca. Nitrosotalea koreensis CS	2775506851	JGI
Nitrososphaerota	Ca. Nitrosotalea devanaterra Nd1	2757320681	JGI
Nitrososphaerota	Nitrosotalea bavarica SbT1	2775506854	JGI
Nitrososphaerota	Nitrosotenuis chungbukensis MY2	2579779048	JGI
Nitrososphaerota	Nitrosotenuis uzonensis N4	2619619229	JGI
Nitrososphaerota	Ca. Nitrosotenuis aquarius AQ6f	2651869505	JGI
Nitrososphaerota	Ca. Nitrosotenuis cloacae SAT1	2630968650	JGI
Nitrososphaerota	Thaumarchaeota archaeon CSP1-1	GCA_001443365.1	NCBI
Nitrososphaerota	Cenarchaeum symbiosum A	641522613	JGI
Nitrososphaerota	Thaumarchaeota archaeon S14	GCA_003724215.1	NCBI
Nitrososphaerota	Thaumarchaeota archaeon S13	GCA_003724275.1	NCBI
Nitrososphaerota	Nitrosarchaeum sp. Baikal-G1	GCA_002737445.1	NCBI
Nitrososphaerota	Nitrosoarchaeum koreensis MY1	651324076	JGI
Nitrososphaerota	Nitrosoarchaeum limnia BG20	2537561915	JGI
Nitrososphaerota	Ca. Nitrosopumilus salaria BD31	2502545036	JGI
Nitrososphaerota	Nitrosoarchaeum limnia SFB1	651324018	JGI
Nitrososphaerota	Nitrosopumilus sp. B06	GCA_003724255.1	NCBI
Nitrososphaerota	Nitrosopumilus sp. D6	GCA_003724325.1	NCBI
Nitrososphaerota	Nitrosopumilus sp. H13	GCA_003724285.1	NCBI
Nitrososphaerota	Nitrosopumilus sp. H8	GCA_003724235.1	NCBI
Nitrososphaerota	Thaumarcheaota bin8	2626541593	JGI
Nitrososphaerota	Nitrosopumilus sp. UBA526	GCA_002506665.1	NCBI
Nitrososphaerota	Nitrosopumilus sp. UBA527	GCA_002494985.1	NCBI
Nitrososphaerota	Ca. Nitrosopumilus sediminis AR2	2518645576	JGI
Nitrososphaerota	Thaumarchaeota archaeon casp-thauma1	GCA_001510225.1	NCBI
Nitrososphaerota	Nitrosocosmicus arcticus Kfb	GCA_007826885.1	NCBI
Nitrososphaerota	Nitrosopumilus zosterae NM25	GCA_025998175.1	NCBI
Nitrososphaerota	Nitrosopumilus ureiphilus PS0	GCA_013407185.1	NCBI
Nitrososphaerota	Nitrosopumilales archaeon NPMR_NP_delta_1	GCA_016276965.1	NCBI
Nitrososphaerota	Nitrosopumilales archaeon NPMR_NP_iota_1	GCA_016838825.1	NCBI
Nitrososphaerota	Nitrosopumilales archaeon NPMR_NP_theta_1	GCA_016838845.1	NCBI
Nitrososphaerota	Nitrosopumilales archaeon NPMR_NP_theta_2	GCA_016838795.1	NCBI
Nitrososphaerota	Thaumarchaeota archaeon Baikal G2	GCA_002737455.1	NCBI
Nitrososphaerota	Thaumarchaeota archaeon casp-thauma3	GCA_001510275.1	NCBI
Nitrososphaerota	Ca. Nitrosomirales sp. 3300019458_25	3300019458_25	JGI
Nitrososphaerota	Ca. Nitrosomirales sp. 3300019360_21	3300019360_21	JGI
Nitrososphaerota	Ca. Nitrosomirales sp. 3300043178_97	3300043178_97	JGI
Nitrososphaerota	Ca. Nitrosomirales sp. 3300043179_36	3300043179_36	JGI
Nitrososphaerota	Ca. Nitrosomirales sp. 3300037479_69	3300037479_69	JGI
Nitrososphaerota	Ca. Nitrosomirales sp. 3300037465_91	3300037465_91	JGI
Nitrososphaerota	Ca. Nitrosomirales sp. 3300043269_27	3300043269_27	JGI
Nitrososphaerota	Ca. Nitrosomirales sp. 3300043179_23	3300043179_23	JGI
Nitrososphaerota	Ca. Nitrosomirales sp. 3300036852_12	3300036852_12	JGI
Nitrososphaerota	Ca. Nitrosomirales sp. 3300036851_11	3300036851_11	JGI
Nitrososphaerota	Thaumarchaeota AK31 archaeon AG-122-D18	2657244912	JGI
Nitrososphaerota	Ca. Nitrosomirales sp. 3300016463	3300016463	JGI
Nitrososphaerota	Thaumarchaeota archaeon SCGC AG-159-M13	2716884236	JGI
Nitrososphaerota	Thaumarchaeota archaeum SCGC AG-158-G21	2716884237	JGI
Nitrososphaerota	Thaumarchaeota AK31 archaeon AG-122-L20	2660238810	JGI
Nitrososphaerota	Thaumarchaeota archaeon SCGC AG-157-N13	2716884238	JGI
Nitrososphaerota	Ca. Nitrosomirales sp. SpSt-435	3300006865_51	JGI
Nitrososphaerota	Ca. Nitrosomirales sp. 3300025310_39	3300025310_39	JGI
