# Supplementary material for: Close spatial and metabolic association between heterotrophic and ammonia-oxidizing marine Nitrososphaerota
Source: ISME Commun. 2026 Jun 18;6(1):ycag173. doi: 10.1093/ismeco/ycag173 (PMC13374868; doi:10.1093/ismeco/ycag173)
Supplement: Supplementary_material_ycag173 [file supplementary_material_ycag173.zip › Table S3.xlsx]

## Sheet: Metagenomes
Collected metagenomes from Tara Oceans and Malaspina expeditions
Type	Source	Accession number	Latitude	Longitude	Size (μm)	Layer	Depth (m)	Temperature(℃)	Oxygen(Mg/L)	Salinity (PSU)
Metagenome	Tara Oceans	ERR594284	-9.0063	-139.139	0.1_0.22	DCM	115	——	——	——
Metagenome	Tara Oceans	ERR594292	-8.9971	-139.196	0.1_0.22	SRF	5	——	——	——
Metagenome	Tara Oceans	ERR594309	-8.9729	-139.239	0.1_0.22	MES	600	——	——	——
Metagenome	Tara Oceans	ERR594312	19.0351	64.5638	0.1_0.22	MES	340	——	——	——
Metagenome	Tara Oceans	ERR594346	18.7341	66.3896	0.1_0.22	MES	270	——	——	——
Metagenome	Tara Oceans	ERR594354	-20.9354	-35.1803	<0.22	SRF	5	——	——	——
Metagenome	Tara Oceans	ERR594355	-21.0292	-35.3498	<0.22	DCM	150	——	——	——
Metagenome	Tara Oceans	ERR594356	18.5918	66.622	<0.22	SRF	——	——	——	——
Metagenome	Tara Oceans	ERR594357	2.0299	-84.5546	<0.22	DCM	30	——	——	——
Metagenome	Tara Oceans	ERR594359	-35.1728	26.2868	<0.22	SRF	5	——	——	——
Metagenome	Tara Oceans	ERR594361	-35.1728	26.2868	<0.22	SRF	5	——	——	——
Metagenome	Tara Oceans	ERR594363	18.5839	66.4727	<0.22	DCM	25	——	——	——
Metagenome	Tara Oceans	ERR594364	-8.7789	-17.9099	<0.22	SRF	5	——	——	——
Metagenome	Tara Oceans	ERR594365	18.5918	66.622	<0.22	SRF	——	——	——	——
Metagenome	Tara Oceans	ERR594374	19.0393	64.4913	<0.22	SRF	5	——	——	——
Metagenome	Tara Oceans	ERR594377	-62.2231	-49.2139	<0.22	DCM	90	——	——	——
Metagenome	Tara Oceans	ERR594379	-8.7296	-17.9604	<0.22	DCM	100	——	——	——
Metagenome	Tara Oceans	ERR594380	2.0299	-84.5546	<0.22	DCM	30	——	——	——
Metagenome	Tara Oceans	ERR594381	2.0299	-84.5546	<0.22	DCM	30	——	——	——
Metagenome	Tara Oceans	ERR594382	-35.2421	26.3048	<0.22	DCM	30	——	——	——
Metagenome	Tara Oceans	ERR594383	2.0299	-84.5546	<0.22	DCM	30	——	——	——
Metagenome	Tara Oceans	ERR594385	-29.5333	37.9117	<0.22	DCM	65	——	——	——
Metagenome	Tara Oceans	ERR594386	19.0284	64.5126	<0.22	DCM	25	——	——	——
Metagenome	Tara Oceans	ERR594387	2.0299	-84.5546	<0.22	DCM	30	——	——	——
Metagenome	Tara Oceans	ERR594388	-8.7986	-17.9034	<0.22	MES	800	——	——	——
Metagenome	Tara Oceans	ERR594391	-31.0266	4.665	<0.22	SRF	5	——	——	——
Metagenome	Tara Oceans	ERR594392	-29.5019	37.9889	<0.22	SRF	5	——	——	——
Metagenome	Tara Oceans	ERR594397	18.5839	66.4727	<0.22	DCM	25	——	——	——
Metagenome	Tara Oceans	ERR594399	19.0284	64.5126	<0.22	DCM	25	——	——	——
Metagenome	Tara Oceans	ERR594400	19.0393	64.4913	<0.22	SRF	5	——	——	——
Metagenome	Tara Oceans	ERR594411	-30.1367	-43.2899	<0.22	SRF	5	——	——	——
Metagenome	Tara Oceans	ERR594412	1.9928	-84.5766	<0.22	SRF	5	——	——	——
Metagenome	Tara Oceans	ERR594414	-35.2421	26.3048	<0.22	DCM	30	——	——	——
Metagenome	Tara Oceans	ERR594415	-31.027	4.6802	<0.22	DCM	50	——	——	——
Metagenome	Tara Oceans	ERR598942	35.4002	-127.75	0.22_3	DCM	45	13.8745	7.55709	33.2081
Metagenome	Tara Oceans	ERR598943	-5.2529	-85.1545	0.22_3	SRF	5	24.9589	6.54147	34.7645
Metagenome	Tara Oceans	ERR598944	43.7182	-16.8714	0.22_3	MES	800	10.1677	5.59524	35.5706
Metagenome	Tara Oceans	ERR598947	-31.0198	4.6685	0.22_3	MES	700	7.32145	6.22189	34.5049
Metagenome	Tara Oceans	ERR598948	-9.0063	-139.139	0.22_3	DCM	115	24.6614	5.70781	36.1012
Metagenome	Tara Oceans	ERR598949	19.0284	64.5126	0.22_1.6	DCM	25	25.6077	6.04875	36.5495
Metagenome	Tara Oceans	ERR598952	2.0299	-84.5546	0.22_3	DCM	30	26.0192	6.39457	34.4759
Metagenome	Tara Oceans	ERR598954	-23.2811	-129.395	0.22_3	SRF	5	24.2629	6.45345	36.4392
Metagenome	Tara Oceans	ERR598957	-23.2189	-129.5	0.22_3	DCM	155	21.9494	6.60591	35.9043
Metagenome	Tara Oceans	ERR598960	-35.1889	26.2905	0.22_3	MES	850	8.33035	6.39123	34.6306
Metagenome	Tara Oceans	ERR598961	-16.9587	-100.675	0.22_3	DCM	90	19.7833	6.67357	35.6958
Metagenome	Tara Oceans	ERR598962	-5.2669	-85.2732	0.22_3	DCM	40	19.7812	3.3599	34.8844
Metagenome	Tara Oceans	ERR598970	-29.5019	37.9889	0.22_3	SRF	5	22.2414	6.72766	35.3247
Metagenome	Tara Oceans	ERR598971	2.0649	-84.5546	0.22_3	MES	380	11.1424	0.072466	34.7914
Metagenome	Tara Oceans	ERR598972	-29.5333	37.9117	0.22_3	DCM	65	22.2153	6.65461	35.3462
Metagenome	Tara Oceans	ERR598978	-5.2529	-85.1545	0.22_3	SRF	5	24.9589	6.54147	34.7645
Metagenome	Tara Oceans	ERR598979	-35.1728	26.2868	0.22_3	SRF	5	21.7636	6.6426	35.4496
Metagenome	Tara Oceans	ERR598980	31.528	-159.022	0.22_3	MES	550	6.63439	4.22334	33.9914
Metagenome	Tara Oceans	ERR598984	-8.7789	-17.9099	0.22_3	SRF	5	25.0644	6.37232	36.4168
Metagenome	Tara Oceans	ERR598985	25.6236	-88.45	0.22_3	MES	640	9.73508	3.4634	35.1652
Metagenome	Tara Oceans	ERR598987	14.2075	-116.647	0.22_3	DCM	40	20.5857	3.94243	34.366
Metagenome	Tara Oceans	ERR598989	14.2035	-116.626	0.22_3	SRF	5	26.4786	6.2647	33.848
Metagenome	Tara Oceans	ERR598990	-35.2421	26.3048	0.22_3	DCM	30	21.7282	6.63945	35.4515
Metagenome	Tara Oceans	ERR598992	-8.9971	-139.196	0.22_3	SRF	5	26.6047	5.98646	35.3703
Metagenome	Tara Oceans	ERR598995	31.5168	-159.046	0.22_3	DCM	115	15.3211	7.13412	34.3957
Metagenome	Tara Oceans	ERR598997	1.9928	-84.5766	0.22_3	SRF	5	27.4975	6.39012	33.4724
Metagenome	Tara Oceans	ERR598999	-8.9729	-139.239	0.22_3	MES	600	7.13399	1.29954	34.5789
Metagenome	Tara Oceans	ERR599000	-20.9315	-35.1794	0.22_3	MES	800	4.66427	6.12522	34.3696
Metagenome	Tara Oceans	ERR599001	43.7056	-16.8794	0.22_3	MIX	25	14.2913	7.71703	35.9925
Metagenome	Tara Oceans	ERR599004	6.3559	-103.06	0.22_3	MES	450	8.14989	0.032426	34.6089
Metagenome	Tara Oceans	ERR599005	-8.7986	-17.9034	0.22_3	MES	800	4.64172	4.58476	34.4763
Metagenome	Tara Oceans	ERR599006	-30.1367	-43.2899	0.22_3	SRF	5	20.0778	7.07643	36.3255
Metagenome	Tara Oceans	ERR599007	-5.2669	-85.2732	0.22_3	DCM	40	19.7812	3.3599	34.8844
Metagenome	Tara Oceans	ERR599008	-61.9689	-49.5017	0.22_3	MES	790	0.456763	6.52069	34.6802
Metagenome	Tara Oceans	ERR599010	-20.9354	-35.1803	0.22_3	SRF	5	23.3748	6.59942	37.0766
Metagenome	Tara Oceans	ERR599014	-1.9002	-84.6265	0.22_3	DCM	50	22.0398	4.64262	35.1128
Metagenome	Tara Oceans	ERR599015	14.2025	-116.643	0.22_3	MES	375	8.88713	0.026634	34.5882
Metagenome	Tara Oceans	ERR599017	-31.027	4.6802	0.22_3	DCM	50	16.7488	7.42328	35.6841
Metagenome	Tara Oceans	ERR599018	-35.2421	26.3048	0.22_3	DCM	30	21.7282	6.63945	35.4515
Metagenome	Tara Oceans	ERR599020	-1.8902	-84.6141	0.22_3	MES	380	10.0824	0.078072	34.7478
Metagenome	Tara Oceans	ERR599021	-29.5046	37.9599	0.22_3	MES	1000	7.55202	6.10844	34.5727
Metagenome	Tara Oceans	ERR599022	-30.1367	-43.2899	0.22_3	SRF	5	20.0778	7.07643	36.3255
Metagenome	Tara Oceans	ERR599023	-29.5333	37.9117	0.22_3	DCM	65	22.2153	6.65461	35.3462
Metagenome	Tara Oceans	ERR599025	-29.5333	37.9117	0.22_3	DCM	65	22.2153	6.65461	35.3462
Metagenome	Tara Oceans	ERR599030	6.3332	-102.943	0.22_3	SRF	5	26.6055	6.27849	33.5204
Metagenome	Tara Oceans	ERR599033	-8.9729	-139.239	0.22_3	MES	600	7.13399	1.29954	34.5789
Metagenome	Tara Oceans	ERR599034	-35.1889	26.2905	0.22_3	MES	850	8.33035	6.39123	34.6306
Metagenome	Tara Oceans	ERR599037	18.7341	66.3896	0.22_1.6	MES	270	15.5538	0.0999696	35.9077
Metagenome	Tara Oceans	ERR599039	-2.0133	-84.589	0.22_3	SRF	5	23.8882	6.1412	35.0124
Metagenome	Tara Oceans	ERR599040	-21.0292	-35.3498	0.22_3	DCM	150	21.166	6.41039	36.6195
Metagenome	Tara Oceans	ERR599042	-25.826	-111.729	0.22_3	DCM	188	20.2127	6.68227	35.8619
Metagenome	Tara Oceans	ERR599046	-30.1484	-43.2705	0.22_3	DCM	120	19.3234	6.93295	36.2775
Metagenome	Tara Oceans	ERR599048	-8.7986	-17.9034	0.22_3	MES	800	4.64172	4.58476	34.4763
Metagenome	Tara Oceans	ERR599051	6.3559	-103.06	0.22_3	MES	450	8.14989	0.032426	34.6089
Metagenome	Tara Oceans	ERR599052	35.3671	-127.742	0.22_3	SRF	5	19.248	7.14109	33.0701
Metagenome	Tara Oceans	ERR599055	-5.261	-85.1678	0.22_3	MES	480	9.13744	0.164736	34.6921
Metagenome	Tara Oceans	ERR599056	-31.027	4.6802	0.22_3	DCM	50	16.7488	7.42328	35.6841
Metagenome	Tara Oceans	ERR599060	6.3559	-103.06	0.22_3	MES	450	8.14989	0.032426	34.6089
Metagenome	Tara Oceans	ERR599065	2.0299	-84.5546	0.22_3	DCM	30	26.0192	6.39457	34.4759
Metagenome	Tara Oceans	ERR599067	2.0649	-84.5546	0.22_3	MES	380	11.1424	0.072466	34.7914
Metagenome	Tara Oceans	ERR599070	14.2075	-116.647	0.22_3	DCM	40	20.5857	3.94243	34.366
Metagenome	Tara Oceans	ERR599071	-25.8076	-111.691	0.22_3	MES	488	7.96837	4.94944	34.3655
Metagenome	Tara Oceans	ERR599072	-23.2232	-129.599	0.22_3	MES	696	5.74911	6.41506	34.3061
Metagenome	Tara Oceans	ERR599076	14.2025	-116.643	0.22_3	MES	375	8.88713	0.026634	34.5882
Metagenome	Tara Oceans	ERR599077	-16.9601	-100.633	0.22_3	SRF	5	22.7818	6.69121	35.9827
Metagenome	Tara Oceans	ERR599078	43.6792	-16.8344	0.22_3	SRF	5	14.3168	7.7709	35.9917
Metagenome	Tara Oceans	ERR599079	-25.826	-111.729	0.22_3	DCM	188	20.2127	6.68227	35.8619
Metagenome	Tara Oceans	ERR599082	19.0284	64.5126	0.22_1.6	DCM	25	25.6077	6.04875	36.5495
Metagenome	Tara Oceans	ERR599083	-8.9729	-139.239	0.22_3	MES	600	7.13399	1.29954	34.5789
Metagenome	Tara Oceans	ERR599085	-25.8076	-111.691	0.22_3	MES	488	7.96837	4.94944	34.3655
Metagenome	Tara Oceans	ERR599086	-16.9486	-100.671	0.22_3	MES	350	10.6989	0.15055	34.7072
Metagenome	Tara Oceans	ERR599087	6.3378	-102.954	0.22_3	DCM	60	17.292	1.3288	34.664
Metagenome	Tara Oceans	ERR599088	-29.5019	37.9889	0.22_3	SRF	5	22.2414	6.72766	35.3247
Metagenome	Tara Oceans	ERR599090	-62.0385	-49.529	0.22_3	SRF	5	0.73159	11.034	34.3275
Metagenome	Tara Oceans	ERR599093	-25.8051	-111.72	0.22_3	SRF	5	25.181	6.41307	36.4016
Metagenome	Tara Oceans	ERR599096	-8.9729	-139.239	0.22_3	MES	600	7.13399	1.29954	34.5789
Metagenome	Tara Oceans	ERR599099	14.2075	-116.647	0.22_3	DCM	40	20.5857	3.94243	34.366
Metagenome	Tara Oceans	ERR599100	25.6168	-88.4532	0.22_3	DCM	125	24.9616	6.18823	36.1793
Metagenome	Tara Oceans	ERR599101	-30.1484	-43.2705	0.22_3	DCM	120	19.3234	6.93295	36.2775
Metagenome	Tara Oceans	ERR599102	19.0393	64.4913	0.22_1.6	SRF	5	26.3136	6.00766	36.618
Metagenome	Tara Oceans	ERR599103	-31.027	4.6802	0.22_3	DCM	50	16.7488	7.42328	35.6841
Metagenome	Tara Oceans	ERR599104	-62.2231	-49.2139	0.22_3	DCM	90	-0.792395	10.4538	34.3626
Metagenome	Tara Oceans	ERR599105	-8.7789	-17.9099	0.22_3	SRF	5	25.0644	6.37232	36.4168
Metagenome	Tara Oceans	ERR599108	2.0299	-84.5546	0.22_3	DCM	30	26.0192	6.39457	34.4759
Metagenome	Tara Oceans	ERR599109	19.0351	64.5638	0.22_1.6	MES	340	14.9014	0.0944064	36.0142
Metagenome	Tara Oceans	ERR599110	-35.2421	26.3048	0.22_3	DCM	30	21.7282	6.63945	35.4515
Metagenome	Tara Oceans	ERR599115	35.2698	-127.727	0.22_3	MES	650	4.91887	0.302872	34.3336
Metagenome	Tara Oceans	ERR599118	1.9928	-84.5766	0.22_3	SRF	5	27.4975	6.39012	33.4724
Metagenome	Tara Oceans	ERR599120	-25.8051	-111.72	0.22_3	SRF	5	25.181	6.41307	36.4016
Metagenome	Tara Oceans	ERR599121	-62.2231	-49.2139	0.22_3	DCM	90	-0.792395	10.4538	34.3626
Metagenome	Tara Oceans	ERR599124	-30.1471	-43.2915	0.22_3	MES	800	5.82321	6.91055	34.355
Metagenome	Tara Oceans	ERR599125	-61.9689	-49.5017	0.22_3	MES	790	0.456763	6.52069	34.6802
Metagenome	Tara Oceans	ERR599126	-20.9354	-35.1803	0.22_3	SRF	5	23.3748	6.59942	37.0766
Metagenome	Tara Oceans	ERR599127	14.2025	-116.643	0.22_3	MES	375	8.88713	0.026634	34.5882
Metagenome	Tara Oceans	ERR599128	-5.261	-85.1678	0.22_3	MES	480	9.13744	0.164736	34.6921
Metagenome	Tara Oceans	ERR599129	-31.0266	4.665	0.22_3	SRF	5	16.8632	7.50324	35.6866
Metagenome	Tara Oceans	ERR599131	-31.0198	4.6685	0.22_3	MES	700	7.32145	6.22189	34.5049
Metagenome	Tara Oceans	ERR599132	-5.261	-85.1678	0.22_3	MES	480	9.13744	0.164736	34.6921
Metagenome	Tara Oceans	ERR599133	-8.7296	-17.9604	0.22_3	DCM	100	23.6301	6.09909	36.5882
Metagenome	Tara Oceans	ERR599136	25.5264	-88.394	0.22_3	SRF	5	24.9846	6.25732	36.1773
Metagenome	Tara Oceans	ERR599137	-8.7296	-17.9604	0.22_3	DCM	100	23.6301	6.09909	36.5882
Metagenome	Tara Oceans	ERR599142	31.5213	-158.996	0.22_3	SRF	5	25.1646	6.32718	35.1902
Metagenome	Tara Oceans	ERR599145	18.5839	66.4727	0.22_1.6	DCM	25	26.6924	5.99924	36.4016
Metagenome	Tara Oceans	ERR599146	-35.1728	26.2868	0.22_3	SRF	5	21.7636	6.6426	35.4496
Metagenome	Tara Oceans	ERR599147	14.2075	-116.647	0.22_3	DCM	40	20.5857	3.94243	34.366
Metagenome	Tara Oceans	ERR599148	-21.0292	-35.3498	0.22_3	DCM	150	21.166	6.41039	36.6195
Metagenome	Tara Oceans	ERR599150	-29.5019	37.9889	0.22_3	SRF	5	22.2414	6.72766	35.3247
Metagenome	Tara Oceans	ERR599152	14.2025	-116.643	0.22_3	MES	375	8.88713	0.026634	34.5882
Metagenome	Tara Oceans	ERR599154	-20.9315	-35.1794	0.22_3	MES	800	4.66427	6.12522	34.3696
Metagenome	Tara Oceans	ERR599158	19.0393	64.4913	0.22_1.6	SRF	5	26.3136	6.00766	36.618
Metagenome	Tara Oceans	ERR599159	-30.1471	-43.2915	0.22_3	MES	800	5.82321	6.91055	34.355
Metagenome	Tara Oceans	ERR599164	-29.5046	37.9599	0.22_3	MES	1000	7.55202	6.10844	34.5727
Metagenome	Tara Oceans	ERR599167	19.0351	64.5638	0.22_1.6	MES	340	14.9014	0.0944064	36.0142
Metagenome	Tara Oceans	ERR599168	-5.2669	-85.2732	0.22_3	DCM	40	19.7812	3.3599	34.8844
Metagenome	Tara Oceans	ERR599171	-31.0266	4.665	0.22_3	SRF	5	16.8632	7.50324	35.6866
Metagenome	Tara Oceans	ERR599172	18.7341	66.3896	0.22_1.6	MES	270	15.5538	0.0999696	35.9077
Metagenome	Tara Oceans	ERR599174	-31.0266	4.665	0.22_3	SRF	5	16.8632	7.50324	35.6866
Metagenome	Tara Oceans	ERR599175	6.3559	-103.06	0.22_3	MES	450	8.14989	0.032426	34.6089
Metagenome	Tara Oceans	ERR599176	-62.0385	-49.529	0.22_3	SRF	5	0.73159	11.034	34.3275
Metagenome	Malaspina	SRR3968777	21.51	-23.45	0.2-0.8	BAT	4005	2.0182	7.31566	34.8951
Metagenome	Malaspina	SRR3968770	21.51	-23.45	0.8-20	BAT	4005	2.0182	7.31566	34.8951
Metagenome	Malaspina	SRR3967905	14.52	-26	0.8-20	BAT	4002	2.0429	6.94209	34.8948
Metagenome	Malaspina	SRR3968061	14.52	-26	0.2-0.8	BAT	4002	2.0429	6.94209	34.8948
Metagenome	Malaspina	SRR3968063	7.33	-26	0.8-20	BAT	4003	2.0165	7.40011	34.8901
Metagenome	Malaspina	SRR3968062	7.33	-26	0.2-0.8	BAT	4003	2.0165	7.40011	34.8901
Metagenome	Malaspina	SRR3968060	-3.03	-27.33	0.8-20	BAT	4002	1.7369	7.55241	34.8676
Metagenome	Malaspina	SRR3967700	-3.03	-27.33	0.2-0.8	BAT	4002	1.7369	7.55241	34.8676
Metagenome	Malaspina	SRR3967699	-9.12	-30.19	0.8-20	BAT	4001	1.5802	7.28366	34.8447
Metagenome	Malaspina	SRR3967690	-9.12	-30.19	0.2-0.8	BAT	4001	1.5802	7.28366	34.8447
Metagenome	Malaspina	SRR3967558	-15.83	-33.41	0.8-20	BAT	4003	1.4542	7.13657	34.8269
Metagenome	Malaspina	SRR3967319	-15.83	-33.41	0.2-0.8	BAT	4003	1.4542	7.13657	34.8269
Metagenome	Malaspina	SRR3967025	-22.97	-36.95	0.8-20	BAT	3907	0.5836	6.68422	34.7347
Metagenome	Malaspina	SRR3966130	-22.97	-36.95	0.2-0.8	BAT	3907	0.5836	6.68422	34.7347
Metagenome	Malaspina	SRR3965676	-26.91	-21.43	0.8-20	BAT	3199	2.2513	7.38483	34.9003
Metagenome	Malaspina	SRR3965592	-26.91	-21.43	0.2-0.8	BAT	3199	2.2513	7.38483	34.9003
Metagenome	Malaspina	SRR3965875	-28.62	-11.8	0.8-20	BAT	3662	2.0761	7.06098	34.8613
Metagenome	Malaspina	SRR3965874	-28.62	-11.8	0.2-0.8	BAT	3662	2.0761	7.06098	34.8613
Metagenome	Malaspina	SRR3965647	-31.81	6.84	0.8-20	BAT	4001	1.4922	6.58553	34.8047
Metagenome	Malaspina	SRR3965758	-31.81	6.84	0.2-0.8	BAT	4001	1.4922	6.58553	34.8047
Metagenome	Malaspina	SRR3965809	-32.8128	12.7692	0.8-20	BAT	3900	0.9196	6.37748	34.7503
Metagenome	Malaspina	SRR3965873	-32.8128	12.7692	0.2-0.8	BAT	3900	0.9196	6.37748	34.7503
Metagenome	Malaspina	SRR3965585	-33.55	39.89	0.8-20	BAT	4002	0.851	6.37415	34.7402
Metagenome	Malaspina	SRR3965586	-33.55	39.89	0.2-0.8	BAT	4002	0.851	6.37415	34.7402
Metagenome	Malaspina	SRR3964650	-27.9783	63.2478	0.8-20	BAT	3500	1.3208	5.27779	34.7241
Metagenome	Malaspina	SRR3963982	-27.9783	63.2478	0.2-0.8	BAT	3500	1.3208	5.27779	34.7241
Metagenome	Malaspina	SRR3963658	-29.81	82.62	0.8-20	BAT	4000	1.0745	5.63421	34.7244
Metagenome	Malaspina	SRR3963622	-29.81	82.62	0.2-0.8	BAT	4000	1.0745	5.63421	34.7244
Metagenome	Malaspina	SRR3963805	-29.6525	92.9852	0.8-20	BAT	2400	1.8199	5.08624	34.7266
Metagenome	Malaspina	SRR3963804	-29.6525	92.9852	0.2-0.8	BAT	2400	1.8199	5.08624	34.7266
Metagenome	Malaspina	SRR3963571	-30.3327	103.308	0.8-20	BAT	4001	0.8069	5.95457	34.7178
Metagenome	Malaspina	SRR3963457	-30.3327	103.308	0.2-0.8	BAT	4001	0.8069	5.95457	34.7178
Metagenome	Malaspina	SRR3963456	-28.4063	179.141	0.8-20	BAT	3501	1.5728	4.49172	34.6818
Metagenome	Malaspina	SRR3963449	-28.4063	179.141	0.2-0.8	BAT	3501	1.5728	4.49172	34.6818
Metagenome	Malaspina	SRR3962777	-25.49	-179.52	0.8-20	BAT	2150	2.0126	4.45159	34.6456
Metagenome	Malaspina	SRR3962680	-25.49	-179.52	0.2-0.8	BAT	2150	2.0126	4.45159	34.6456
Metagenome	Malaspina	SRR3962772	-5.75	-170.741	0.8-20	BAT	4018	1.1026	4.9022	34.6955
Metagenome	Malaspina	SRR3962773	-5.75	-170.741	0.2-0.8	BAT	4018	1.1026	4.9022	34.6955
Metagenome	Malaspina	SRR3961936	9.22	-163.53	0.8-20	BAT	3818	1.1537	4.5571	34.692
Metagenome	Malaspina	SRR3962293	9.22	-163.53	0.2-0.8	BAT	3818	1.1537	4.5571	34.692
Metagenome	Malaspina	SRR3962508	15.9087	-124.474	0.8-20	BAT	4002	1.1733	4.28559	34.6897
Metagenome	Malaspina	SRR3961906	15.9087	-124.474	0.2-0.8	BAT	4002	1.1733	4.28559	34.6897
Metagenome	Malaspina	SRR3961604	12	-108.06	0.8-20	BAT	3103	1.4552	3.61694	34.6805
Metagenome	Malaspina	SRR3961047	12	-108.06	0.2-0.8	BAT	3103	1.4552	3.61694	34.6805
Metagenome	Malaspina	SRR3960684	10.0927	-99.2462	0.8-20	BAT	3008	1.6156	3.32179	34.6755
Metagenome	Malaspina	SRR3960579	10.0927	-99.2462	0.2-0.8	BAT	3008	1.6156	3.32179	34.6755
Metagenome	Malaspina	SRR3960580	19.9897	-52.6367	0.8-20	BAT	4003	1.9211	7.38844	34.8889
Metagenome	Malaspina	SRR3960575	19.9897	-52.6367	0.2-0.8	BAT	4003	1.9211	7.38844	34.8889
Metagenome	Malaspina	SRR3960576	29.97	-23.69	0.8-20	BAT	4003	2.1123	7.15287	34.9071
Metagenome	Malaspina	SRR3960578	29.97	-23.69	0.2-0.8	BAT	4003	2.1123	7.15287	34.9071
Metagenome	Malaspina	SRR3960572	32.0788	-17.2662	0.8-20	BAT	4002	2.0997	7.09022	34.9058
Metagenome	Malaspina	SRR3960577	32.0788	-17.2662	0.2-0.8	BAT	4002	2.0997	7.09022	34.9058

## Sheet: Metatranscriptomes
Collected metatranscriptomes from Tara Oceans and Malaspina expeditions
Type	Source	Accession number	Latitude	Longitude	Depth (m)	Size (μm)
Metatranscriptome	Tara Oceans	ERR1001626	-20.9354	-35.1803	5	0.22-3
Metatranscriptome	Tara Oceans	ERR1328123	18.5839	66.4727	25	0.22-1.6
Metatranscriptome	Tara Oceans	ERR1328124	18.5839	66.4727	25	0.22-1.6
Metatranscriptome	Tara Oceans	ERR3586679	77.9028	117.154	5	0.22-3
Metatranscriptome	Tara Oceans	ERR3586680	77.9668	116.656	20	0.22-3
Metatranscriptome	Tara Oceans	ERR3586681	78.0391	116.41	299	0.22-3
Metatranscriptome	Tara Oceans	ERR3586726	77.9028	117.154	5	0.22-3
Metatranscriptome	Tara Oceans	ERR3586727	77.9668	116.656	20	0.22-3
Metatranscriptome	Tara Oceans	ERR3586741	78.0391	116.41	299	0.22-3
Metatranscriptome	Tara Oceans	ERR3586751	-1.9002	-84.6265	50	0.22-3
Metatranscriptome	Tara Oceans	ERR3586768	25.6168	-88.4532	125	0.22-3
Metatranscriptome	Tara Oceans	ERR3586769	25.6168	-88.4532	125	0.22-3
Metatranscriptome	Tara Oceans	ERR3586770	25.6168	-88.4532	125	0.22-3
Metatranscriptome	Tara Oceans	ERR3586771	25.6168	-88.4532	125	0.22-3
Metatranscriptome	Tara Oceans	ERR3586772	25.6236	-88.45	640	0.22-3
Metatranscriptome	Tara Oceans	ERR3586773	25.6236	-88.45	640	0.22-3
Metatranscriptome	Tara Oceans	ERR3586774	25.6236	-88.45	640	0.22-3
Metatranscriptome	Tara Oceans	ERR3586775	25.6236	-88.45	640	0.22-3
Metatranscriptome	Tara Oceans	ERR3586797	31.5168	-159.046	115	0.22-3
Metatranscriptome	Tara Oceans	ERR3586798	31.5168	-159.046	115	0.22-3
Metatranscriptome	Tara Oceans	ERR3586799	31.5168	-159.046	115	0.22-3
Metatranscriptome	Tara Oceans	ERR3586800	31.5168	-159.046	115	0.22-3
Metatranscriptome	Tara Oceans	ERR3586834	22.7598	-157.957	5	0.22-3
Metatranscriptome	Tara Oceans	ERR3586835	22.7598	-157.957	5	0.22-3
Metatranscriptome	Tara Oceans	ERR3586836	22.7598	-157.957	5	0.22-3
Metatranscriptome	Tara Oceans	ERR3586837	22.7598	-157.957	5	0.22-3
Metatranscriptome	Tara Oceans	ERR3586838	22.7598	-157.957	5	0.22-3
Metatranscriptome	Tara Oceans	ERR3586839	22.7598	-157.957	5	0.22-3
Metatranscriptome	Tara Oceans	ERR3586840	22.7901	-157.944	110	0.22-3
Metatranscriptome	Tara Oceans	ERR3586841	22.7901	-157.944	110	0.22-3
Metatranscriptome	Tara Oceans	ERR3586842	22.7901	-157.944	110	0.22-3
Metatranscriptome	Tara Oceans	ERR3586843	22.7901	-157.944	110	0.22-3
Metatranscriptome	Tara Oceans	ERR3586844	22.7901	-157.944	110	0.22-3
Metatranscriptome	Tara Oceans	ERR3586845	22.7901	-157.944	110	0.22-3
Metatranscriptome	Tara Oceans	ERR3586846	22.7546	-158.007	746	0.22-3
Metatranscriptome	Tara Oceans	ERR3586847	22.7546	-158.007	746	0.22-3
Metatranscriptome	Tara Oceans	ERR3586848	22.7546	-158.007	746	0.22-3
Metatranscriptome	Tara Oceans	ERR3586849	22.7546	-158.007	746	0.22-3
Metatranscriptome	Tara Oceans	ERR3586850	22.7546	-158.007	746	0.22-3
Metatranscriptome	Tara Oceans	ERR3586851	22.7546	-158.007	746	0.22-3
Metatranscriptome	Tara Oceans	ERR3586852	31.528	-159.022	550	0.22-3
Metatranscriptome	Tara Oceans	ERR3586853	31.528	-159.022	550	0.22-3
Metatranscriptome	Tara Oceans	ERR3586854	31.528	-159.022	550	0.22-3
Metatranscriptome	Tara Oceans	ERR3586855	31.528	-159.022	550	0.22-3
Metatranscriptome	Tara Oceans	ERR3586856	31.528	-159.022	550	0.22-3
Metatranscriptome	Tara Oceans	ERR3586857	31.528	-159.022	550	0.22-3
Metatranscriptome	Tara Oceans	ERR3586892	-28.1698	-107.383	5	0.22-3
Metatranscriptome	Tara Oceans	ERR3586893	-28.1762	-107.402	310	0.22-3
Metatranscriptome	Tara Oceans	ERR3586894	-28.1874	-107.638	175	0.22-3
Metatranscriptome	Tara Oceans	ERR3586895	-25.8051	-111.72	5	0.22-3
Metatranscriptome	Tara Oceans	ERR3586896	-25.826	-111.729	188	0.22-3
Metatranscriptome	Tara Oceans	ERR3586897	-25.8076	-111.691	488	0.22-3
Metatranscriptome	Tara Oceans	ERR3586899	-2.0133	-84.589	5	0.22-3
Metatranscriptome	Tara Oceans	ERR3586900	-1.8902	-84.6141	380	0.22-3
Metatranscriptome	Tara Oceans	ERR3586903	31.5213	-158.996	5	0.22-3
Metatranscriptome	Tara Oceans	ERR3586904	31.5213	-158.996	5	0.22-3
Metatranscriptome	Tara Oceans	ERR3586905	31.5213	-158.996	5	0.22-3
Metatranscriptome	Tara Oceans	ERR3586906	31.5213	-158.996	5	0.22-3
Metatranscriptome	Tara Oceans	ERR3586907	31.5213	-158.996	5	0.22-3
Metatranscriptome	Tara Oceans	ERR3586908	31.5213	-158.996	5	0.22-3
Metatranscriptome	Tara Oceans	ERR3586909	31.5213	-158.996	5	0.22-3
Metatranscriptome	Tara Oceans	ERR3586910	31.5213	-158.996	5	0.22-3
Metatranscriptome	Tara Oceans	ERR3586927	25.5264	-88.394	5	0.22-3
Metatranscriptome	Tara Oceans	ERR3586928	25.5264	-88.394	5	0.22-3
Metatranscriptome	Tara Oceans	ERR3586929	25.5264	-88.394	5	0.22-3
Metatranscriptome	Tara Oceans	ERR3586930	25.5264	-88.394	5	0.22-3
Metatranscriptome	Tara Oceans	ERR3586931	25.5264	-88.394	5	0.22-3
Metatranscriptome	Tara Oceans	ERR3586932	25.5264	-88.394	5	0.22-3
Metatranscriptome	Tara Oceans	ERR3586933	25.5264	-88.394	5	0.22-3
Metatranscriptome	Tara Oceans	ERR3586934	25.5264	-88.394	5	0.22-3
Metatranscriptome	Tara Oceans	ERR3586935	17.4847	67.9997	75	0.22-1.6
Metatranscriptome	Tara Oceans	ERR3586946	-21.0292	-35.3498	150	0.22-3
Metatranscriptome	Tara Oceans	ERR3586947	-20.9315	-35.1794	800	0.22-3
Metatranscriptome	Tara Oceans	ERR3586958	-0.0283	-84.5862	5	0.22-3
Metatranscriptome	Tara Oceans	ERR3586959	0.0307	-84.612	40	0.22-3
Metatranscriptome	Tara Oceans	ERR3586960	0.0063	-84.585	380	0.22-3
Metatranscriptome	Tara Oceans	ERR3586963	17.5294	67.9576	5	0.22-1.6
Metatranscriptome	Tara Oceans	ERR3586967	17.4855	68.0247	285	0.22-1.6
Metatranscriptome	Tara Oceans	ERR3586992	17.4847	67.9997	75	0.22-1.6
Metatranscriptome	Tara Oceans	ERR3587005	-0.0283	-84.5862	5	0.22-3
Metatranscriptome	Tara Oceans	ERR3587006	0.0063	-84.585	380	0.22-3
Metatranscriptome	Tara Oceans	ERR3587007	-2.0133	-84.589	5	0.22-3
Metatranscriptome	Tara Oceans	ERR3587008	-1.9002	-84.6265	50	0.22-3
Metatranscriptome	Tara Oceans	ERR3587015	22.7598	-157.957	5	0.22-3
Metatranscriptome	Tara Oceans	ERR3587016	22.7901	-157.944	110	0.22-3
Metatranscriptome	Tara Oceans	ERR3587017	22.7546	-158.007	746	0.22-3
Metatranscriptome	Tara Oceans	ERR3587018	31.5213	-158.996	5	0.22-3
Metatranscriptome	Tara Oceans	ERR3587019	31.5168	-159.046	115	0.22-3
Metatranscriptome	Tara Oceans	ERR3587020	31.528	-159.022	550	0.22-3
Metatranscriptome	Tara Oceans	ERR3587023	25.5264	-88.394	5	0.22-3
Metatranscriptome	Tara Oceans	ERR3587024	25.6168	-88.4532	125	0.22-3
Metatranscriptome	Tara Oceans	ERR3587025	25.6236	-88.45	640	0.22-3
Metatranscriptome	Tara Oceans	ERR3587035	17.4847	67.9997	75	0.22-1.6
Metatranscriptome	Tara Oceans	ERR3587049	-21.0292	-35.3498	150	0.22-3
Metatranscriptome	Tara Oceans	ERR3587050	-20.9315	-35.1794	800	0.22-3
Metatranscriptome	Tara Oceans	ERR3587064	-28.1698	-107.383	5	0.22-3
Metatranscriptome	Tara Oceans	ERR3587065	-28.1762	-107.402	310	0.22-3
Metatranscriptome	Tara Oceans	ERR3587066	-28.1874	-107.638	175	0.22-3
Metatranscriptome	Tara Oceans	ERR3587067	-25.8051	-111.72	5	0.22-3
Metatranscriptome	Tara Oceans	ERR3587068	-25.826	-111.729	188	0.22-3
Metatranscriptome	Tara Oceans	ERR3587069	-25.8076	-111.691	488	0.22-3
Metatranscriptome	Tara Oceans	ERR3587070	0.0307	-84.612	40	0.22-3
Metatranscriptome	Tara Oceans	ERR3587071	-1.8902	-84.6141	380	0.22-3
Metatranscriptome	Tara Oceans	ERR3587087	17.5294	67.9576	5	0.22-1.6
Metatranscriptome	Tara Oceans	ERR3587090	17.4855	68.0247	285	0.22-1.6
Metatranscriptome	Tara Oceans	ERR3587112	14.2035	-116.626	5	0.22-3
Metatranscriptome	Tara Oceans	ERR3587113	14.2025	-116.643	375	0.22-3
Metatranscriptome	Tara Oceans	ERR3587114	6.3378	-102.954	60	0.22-3
Metatranscriptome	Tara Oceans	ERR3587115	6.3559	-103.06	450	0.22-3
Metatranscriptome	Tara Oceans	ERR3587116	6.3332	-102.943	5	0.22-3
Metatranscriptome	Tara Oceans	ERR3587118	-5.261	-85.1678	480	0.22-3
Metatranscriptome	Tara Oceans	ERR3587119	-5.2529	-85.1545	5	0.22-3
Metatranscriptome	Tara Oceans	ERR3587120	2.0299	-84.5546	30	0.22-3
Metatranscriptome	Tara Oceans	ERR3587121	1.9928	-84.5766	5	0.22-3
Metatranscriptome	Tara Oceans	ERR3587122	2.0649	-84.5546	380	0.22-3
Metatranscriptome	Tara Oceans	ERR3587125	-9.0063	-139.139	115	0.22-3
Metatranscriptome	Tara Oceans	ERR3587126	-8.9729	-139.239	600	0.22-3
Metatranscriptome	Tara Oceans	ERR3587130	14.2075	-116.647	40	0.22-3
Metatranscriptome	Tara Oceans	ERR3587134	-20.9354	-35.1803	5	0.22-3
Metatranscriptome	Tara Oceans	ERR3587144	-5.2669	-85.2732	40	0.22-3
Metatranscriptome	Tara Oceans	ERR3587147	18.5918	66.622	5	0.22-1.6
Metatranscriptome	Tara Oceans	ERR3587148	18.7341	66.3896	270	0.22-1.6
Metatranscriptome	Tara Oceans	ERR3587151	-9.0063	-139.139	115	0.22-3
Metatranscriptome	Tara Oceans	ERR3587159	-5.261	-85.1678	480	0.22-3
Metatranscriptome	Tara Oceans	ERR3587160	-8.9729	-139.239	600	0.22-3
Metatranscriptome	Tara Oceans	ERR3587164	14.2075	-116.647	40	0.22-3
Metatranscriptome	Tara Oceans	ERR3587166	6.3559	-103.06	450	0.22-3
Metatranscriptome	Tara Oceans	ERR3587168	18.5918	66.622	5	0.22-1.6
Metatranscriptome	Tara Oceans	ERR3587170	1.9928	-84.5766	5	0.22-3
Metatranscriptome	Tara Oceans	ERR3587172	-9.0063	-139.139	115	0.22-3
Metatranscriptome	Tara Oceans	ERR3587175	14.2035	-116.626	5	0.22-3
Metatranscriptome	Tara Oceans	ERR3587176	14.2025	-116.643	375	0.22-3
Metatranscriptome	Tara Oceans	ERR3587177	6.3378	-102.954	60	0.22-3
Metatranscriptome	Tara Oceans	ERR3587178	6.3332	-102.943	5	0.22-3
Metatranscriptome	Tara Oceans	ERR3587186	-5.2669	-85.2732	40	0.22-3
Metatranscriptome	Tara Oceans	ERR3587187	-5.2529	-85.1545	5	0.22-3
Metatranscriptome	Tara Oceans	ERR3587188	2.0299	-84.5546	30	0.22-3
Metatranscriptome	Tara Oceans	ERR3587189	2.0649	-84.5546	380	0.22-3
Metatranscriptome	Tara Oceans	ERR3587194	18.7341	66.3896	270	0.22-1.6
Metatranscriptome	Tara Oceans	ERR3587197	-8.9971	-139.196	5	0.22-3
Metatranscriptome	Tara Oceans	ERR3587201	-8.9971	-139.196	5	0.22-3
Metatranscriptome	Malaspina	SRR6216969	-39.148	135.081	4000	No data
Metatranscriptome	Malaspina	SRR6217698	-38.3725	150.25	4000	No data
Metatranscriptome	Malaspina	SRR6216191	-32.4846	12.4609	3904	No data
Metatranscriptome	Malaspina	SRR6216921	-30.1996	103.184	4000	No data
Metatranscriptome	Malaspina	SRR6216401	-29.4862	82.3743	4000	No data
Metatranscriptome	Malaspina	SRR6216885	-29.3915	92.5909	2400	No data
Metatranscriptome	Malaspina	SRR6216377	-27.587	63.1486	3500	No data
Metatranscriptome	Malaspina	SRR6217786	-25.2939	-179.314	2150	No data
Metatranscriptome	Malaspina	SRR6189029	-22.5716	-36.5529	3918	No data
Metatranscriptome	Malaspina	SRR6215535	-22.5716	-36.5529	3918	No data
Metatranscriptome	Malaspina	SRR6214941	7.1924	-25.5945	4000	No data
Metatranscriptome	Malaspina	SRR6217760	9.1206	-163.297	3828	No data
Metatranscriptome	Malaspina	SRR6214944	14.311	-26	4000	No data
Metatranscriptome	Malaspina	SRR6217951	21.0382	-150.191	4000	No data
Metatranscriptome	Malaspina	SRR6218633	29.5801	-23.4114	4000	No data
