# Supplementary material for: Close spatial and metabolic association between heterotrophic and ammonia-oxidizing marine Nitrososphaerota
Source: ISME Commun. 2026 Jun 18;6(1):ycag173. doi: 10.1093/ismeco/ycag173 (PMC13374868; doi:10.1093/ismeco/ycag173)
Supplement: Supplementary_material_ycag173 [file supplementary_material_ycag173.zip › Table S4.xlsx]

## Sheet: COG_coregene
Table S4. Thirty-one COGs used for phylogenetic analysis
Orthologous Group	Annotation
COG0012	Predicted GTPase, probable translation factor
COG0016	Phenylalanine-tRNA synthethase alpha subunit
COG0048	Ribosomal protein S12
COG0049	Ribosomal protein S7
COG0052	Ribosomal protein S2
COG0080	Ribosomal protein L11
COG0081	Ribosomal protein L1
COG0085	DNA-directed RNA polymerase, beta subunit
COG0087	Ribosomal protein L3
COG0091	Ribosomal protein L22
COG0092	Ribosomal protein S3
COG0093	Ribosomal protein L14
COG0094	Ribosomal protein L5
COG0096	Ribosomal protein S8
COG0097	Ribosomal protein L6P/L9E
COG0098	Ribosomal protein S5
COG0099	Ribosomal protein S13
COG0100	Ribosomal protein S11
COG0102	Ribosomal protein L13
COG0103	Ribosomal protein S9
COG0172	Seryl-tRNA synthetase
COG0184	Ribosomal protein S15P/S13E
COG0186	Ribosomal protein S17
COG0197	Ribosomal protein L16/L10E
COG0200	Ribosomal protein L15
COG0201	Preprotein translocase subunit SecY
COG0202	DNA-directed RNA polymerase, alpha subunit
COG0256	Ribosomal protein L18
COG0495	Leucyl-tRNA synthetase
COG0522	Ribosomal protein S4 and related proteins
COG0533	Metal-dependent proteases with chaperone activity
