# Supplementary material for: Close spatial and metabolic association between heterotrophic and ammonia-oxidizing marine Nitrososphaerota
Source: ISME Commun. 2026 Jun 18;6(1):ycag173. doi: 10.1093/ismeco/ycag173 (PMC13374868; doi:10.1093/ismeco/ycag173)
Supplement: Supplementary_material_ycag173 [file supplementary_material_ycag173.zip › Table S5.xlsx]

## Sheet: Sheet1
Table S5. Functional comparison between genomes of HMN, marine AOA, Bathyarchaeota and Euryarchaeota
KEGG function (level 1)	KEGG function (level 2)	KEGG function (level 3)	KO No.	Gene name and gene description	HMN
					GOMC.bin.10546	GOMC.bin.1285	METAG_FCBJNKBN	METAG_OHMOJBNK	METAG_FAPCEBDL	METAG_BKKEJFNE	METAG_FAHBIDMO	OceanDNA-a24	OceanDNA-a854	OceanDNA-a856	OceanDNA-a857	OceanDNA-a858	OceanDNA-a861	OceanDNA-a862	OceanDNA-a866	OceanDNA-a868	OceanDNA-a869	OceanDNA-a870	OceanDNA-a872	OceanDNA-a873	OceanDNA-a875	OceanDNA-a876	OceanDNA-a879	OceanDNA-a880	OceanDNA-a883	OceanDNA-a886	OceanDNA-a888	OceanDNA-a889	OceanDNA-a890	OceanDNA-a891	OceanDNA-a892	OceanDNA-a894	OceanDNA-a896	OceanDNA-a897	OceanDNA-a898	OceanDNA-a899	OceanDNA-a900	OceanDNA-a901	OceanDNA-a902	OceanDNA-a905	OceanDNA-a908	OceanDNA-a912	OceanDNA-a913	OceanDNA-a914	OceanDNA-a916
Metabolism	Amino acid metabolism	Alanine, aspartate and glutamate metabolism [PATH:ko00250]	K00259	ald; alanine dehydrogenase [EC:1.4.1.1]	0	0	0	0	0	0	0	0	0	0	0	0	0	0	0	0	0	0	0	0	0	0	0	0	0	0	0	0	0	0	0	0	0	0	0	0	0	0	0	0	0	0	0	0	0
Metabolism	Amino acid metabolism	Alanine, aspartate and glutamate metabolism [PATH:ko00250]	K00278	nadB; L-aspartate oxidase [EC:1.4.3.16]	0	0	0	0	0	0	0	0	0	0	0	0	0	0	0	0	0	0	0	0	0	0	0	0	0	0	0	0	0	0	0	0	0	0	0	0	0	0	0	0	0	0	0	0	0
Metabolism	Amino acid metabolism	Alanine, aspartate and glutamate metabolism [PATH:ko00250]	K00294	E1.2.1.88; 1-pyrroline-5-carboxylate dehydrogenase [EC:1.2.1.88]	0	1	0	0	0	0	0	0	0	0	0	0	0	0	0	0	0	0	0	0	0	0	0	0	0	0	0	0	0	0	0	0	0	0	0	0	0	0	0	0	0	0	0	0	0
Metabolism	Amino acid metabolism	Alanine, aspartate and glutamate metabolism [PATH:ko00250]	K00812	aspB; aspartate aminotransferase [EC:2.6.1.1]	1	0	2	0	0	0	0	1	1	2	2	0	0	0	0	0	0	0	0	0	0	0	0	0	0	0	0	0	0	0	0	0	0	0	0	0	0	0	0	0	0	0	0	0	0
Metabolism	Amino acid metabolism	Alanine, aspartate and glutamate metabolism [PATH:ko00250]	K01424	E3.5.1.1, ansA, ansB; L-asparaginase [EC:3.5.1.1]	0	0	0	0	0	0	0	0	0	0	0	0	0	0	0	0	0	0	0	0	0	0	0	0	0	0	0	0	0	0	0	0	0	0	0	0	0	0	0	0	0	0	0	0	0
Metabolism	Amino acid metabolism	Alanine, aspartate and glutamate metabolism [PATH:ko00250]	K01425	glsA, GLS; glutaminase [EC:3.5.1.2]	0	0	0	0	0	0	0	0	0	0	0	0	0	0	0	0	0	0	0	0	0	0	0	0	0	0	0	0	0	0	0	0	0	0	0	0	0	0	0	0	0	0	0	0	0
Metabolism	Amino acid metabolism	Alanine, aspartate and glutamate metabolism [PATH:ko00250]	K01744	aspA; aspartate ammonia-lyase [EC:4.3.1.1]	1	2	0	2	1	1	0	0	0	0	0	1	2	1	2	1	1	1	0	1	1	2	1	1	1	1	1	1	1	1	1	1	1	1	1	1	1	1	1	1	1	1	1	1	2
Metabolism	Amino acid metabolism	Alanine, aspartate and glutamate metabolism [PATH:ko00250]	K01755	argH, ASL; argininosuccinate lyase [EC:4.3.2.1]	1	1	1	2	1	1	1	1	1	1	1	2	1	1	1	1	1	1	2	2	1	1	3	1	1	1	1	1	1	1	1	1	1	2	1	1	1	1	1	1	1	2	1	1	1
Metabolism	Amino acid metabolism	Alanine, aspartate and glutamate metabolism [PATH:ko00250]	K01779	racD; aspartate racemase [EC:5.1.1.13]	0	0	0	0	0	0	0	0	0	0	0	0	0	0	0	0	0	0	0	0	0	0	0	0	0	0	0	0	0	0	0	0	0	0	0	0	0	0	0	0	0	0	0	0	0
Metabolism	Amino acid metabolism	Alanine, aspartate and glutamate metabolism [PATH:ko00250]	K01940	argG, ASS1; argininosuccinate synthase [EC:6.3.4.5]	1	1	1	1	1	1	1	1	1	1	2	1	1	1	1	1	1	1	1	1	1	2	1	1	1	1	1	0	1	1	1	1	1	2	2	1	1	1	0	1	2	2	1	2	1
Metabolism	Amino acid metabolism	Alanine, aspartate and glutamate metabolism [PATH:ko00250]	K01953	asnB, ASNS; asparagine synthase (glutamine-hydrolysing) [EC:6.3.5.4]	1	1	1	1	1	2	1	1	2	1	0	0	1	2	1	1	1	1	1	0	2	1	1	1	0	1	1	1	1	1	1	1	0	1	0	2	1	0	0	1	1	1	1	1	0
Metabolism	Amino acid metabolism	Alanine, aspartate and glutamate metabolism [PATH:ko00250]	K09758	asdA; aspartate 4-decarboxylase [EC:4.1.1.12]	0	0	0	0	0	0	0	0	0	0	0	0	0	0	0	0	0	0	0	0	0	0	0	0	0	0	0	0	0	0	0	0	0	0	0	0	0	0	0	0	0	0	0	0	0
Metabolism	Amino acid metabolism	Alanine, aspartate and glutamate metabolism [PATH:ko00250]	K13051	ASRGL1, iaaA; L-asparaginase / beta-aspartyl-peptidase [EC:3.5.1.1 3.4.19.5]	0	1	0	0	0	0	0	0	0	0	0	0	0	0	0	0	0	0	0	0	0	0	0	0	0	0	0	0	0	0	0	0	0	0	0	0	0	0	0	0	0	0	0	0	0
Metabolism	Amino acid metabolism	Alanine, aspartate and glutamate metabolism [PATH:ko00250]	K13566	NIT2, yafV; omega-amidase [EC:3.5.1.3]	0	0	0	0	0	0	0	0	0	0	0	0	0	0	0	0	0	0	0	0	0	0	0	0	0	0	0	0	0	0	0	0	0	0	0	0	0	0	0	0	0	0	0	0	0
Metabolism	Amino acid metabolism	Alanine, aspartate and glutamate metabolism [PATH:ko00250]	K13821	putA; RHH-type transcriptional regulator, proline utilization regulon repressor / proline dehydrogenase / delta 1-pyrroline-5-carboxylate dehydrogenase [EC:1.5.5.2 1.2.1.88]	0	0	0	0	0	0	0	0	0	0	0	0	0	0	0	0	0	0	0	0	0	0	0	0	0	0	0	0	0	0	0	0	0	0	0	0	0	0	0	0	0	0	0	0	0
Metabolism	Amino acid metabolism	Alanine, aspartate and glutamate metabolism [PATH:ko00250]	K14260	alaA; alanine-synthesizing transaminase [EC:2.6.1.66 2.6.1.2]	0	0	0	0	0	0	0	0	0	0	0	0	0	0	0	0	0	0	0	0	0	0	0	0	0	0	0	0	0	0	0	0	0	0	0	0	0	0	0	0	0	0	0	0	0
Metabolism	Amino acid metabolism	Alanine, aspartate and glutamate metabolism [PATH:ko00250]	K19244	ala; alanine dehydrogenase [EC:1.4.1.1]	2	2	3	1	1	2	1	4	4	5	2	2	2	2	2	2	1	1	0	0	0	0	0	0	1	0	0	0	0	0	0	0	0	0	1	0	1	1	0	1	2	0	1	2	1
Metabolism	Amino acid metabolism	Arginine and proline metabolism [PATH:ko00330]	K00147	proA; glutamate-5-semialdehyde dehydrogenase [EC:1.2.1.41]	0	0	0	0	0	0	0	0	0	0	0	0	0	0	0	0	0	0	0	0	0	0	0	0	0	0	0	0	0	0	0	0	0	0	0	0	0	0	0	0	0	0	0	0	0
Metabolism	Amino acid metabolism	Arginine and proline metabolism [PATH:ko00330]	K00286	proC; pyrroline-5-carboxylate reductase [EC:1.5.1.2]	0	1	0	0	0	0	0	0	0	0	0	0	0	0	0	0	0	0	0	0	0	0	0	0	0	0	0	0	0	0	0	0	0	0	0	0	0	0	0	0	0	0	0	0	0
Metabolism	Amino acid metabolism	Arginine and proline metabolism [PATH:ko00330]	K00316	spdH; spermidine dehydrogenase [EC:1.5.99.6]	0	0	0	0	0	0	0	0	0	0	0	0	0	0	0	0	0	0	0	0	0	0	0	0	0	0	0	0	0	0	0	0	0	0	0	0	0	0	0	0	0	0	0	0	0
Metabolism	Amino acid metabolism	Arginine and proline metabolism [PATH:ko00330]	K00318	PRODH, fadM, putB; proline dehydrogenase [EC:1.5.5.2]	0	0	0	0	0	0	0	0	0	0	0	0	0	0	0	0	0	0	0	0	0	0	0	0	0	0	0	0	0	0	0	0	0	0	0	0	0	0	0	0	0	0	0	0	0
Metabolism	Amino acid metabolism	Arginine and proline metabolism [PATH:ko00330]	K00657	speG, SAT; diamine N-acetyltransferase [EC:2.3.1.57]	0	0	0	0	0	0	0	0	0	0	0	0	0	0	0	0	0	0	0	0	0	0	0	0	0	0	0	0	0	0	0	0	0	0	0	0	0	0	0	0	0	0	0	0	0
Metabolism	Amino acid metabolism	Arginine and proline metabolism [PATH:ko00330]	K00673	astA; arginine N-succinyltransferase [EC:2.3.1.109]	0	0	0	0	0	0	0	0	0	0	0	0	0	0	0	0	0	0	0	0	0	0	0	0	0	0	0	0	0	0	0	0	0	0	0	0	0	0	0	0	0	0	0	0	0
Metabolism	Amino acid metabolism	Arginine and proline metabolism [PATH:ko00330]	K00819	rocD, OAT; ornithine--oxo-acid transaminase [EC:2.6.1.13]	0	0	0	0	0	0	0	0	0	0	0	0	0	0	0	0	0	0	0	0	0	0	0	0	0	0	0	0	0	0	0	0	0	0	0	0	0	0	0	0	0	0	0	0	0
Metabolism	Amino acid metabolism	Arginine and proline metabolism [PATH:ko00330]	K00840	astC; succinylornithine aminotransferase [EC:2.6.1.81]	0	0	0	0	0	0	0	0	0	0	0	0	0	0	0	0	0	0	0	0	0	0	0	0	0	0	0	0	0	0	0	0	0	0	0	0	0	0	0	0	0	0	0	0	0
Metabolism	Amino acid metabolism	Arginine and proline metabolism [PATH:ko00330]	K00931	proB; glutamate 5-kinase [EC:2.7.2.11]	0	0	0	0	0	0	0	0	0	0	0	0	0	0	0	0	0	0	0	0	0	0	0	0	0	0	0	0	0	0	0	0	0	0	0	0	0	0	0	0	0	0	0	0	0
Metabolism	Amino acid metabolism	Arginine and proline metabolism [PATH:ko00330]	K01259	pip; proline iminopeptidase [EC:3.4.11.5]	0	0	1	0	0	0	0	1	1	1	1	0	0	0	0	0	0	0	0	0	0	0	0	0	0	0	0	0	0	0	0	0	0	0	0	0	0	0	0	0	0	0	0	0	0
Metabolism	Amino acid metabolism	Arginine and proline metabolism [PATH:ko00330]	K01426	E3.5.1.4, amiE; amidase [EC:3.5.1.4]	0	0	0	0	0	0	0	0	0	0	0	0	0	0	0	0	0	0	0	0	0	0	1	0	0	0	0	0	0	0	0	0	0	0	0	0	0	0	0	0	0	0	0	0	0
Metabolism	Amino acid metabolism	Arginine and proline metabolism [PATH:ko00330]	K01470	E3.5.2.10; creatinine amidohydrolase [EC:3.5.2.10]	0	2	1	0	0	0	0	2	2	0	3	0	0	0	0	0	0	0	0	1	0	0	0	0	0	0	0	0	0	0	0	0	0	0	0	0	0	0	0	0	0	0	0	0	0
Metabolism	Amino acid metabolism	Arginine and proline metabolism [PATH:ko00330]	K01473	hyuA; N-methylhydantoinase A [EC:3.5.2.14]	0	0	1	0	0	0	0	2	2	3	2	0	0	0	0	0	0	0	0	0	0	0	0	0	0	0	0	0	0	0	0	0	0	0	0	0	0	0	0	0	0	0	0	0	0
Metabolism	Amino acid metabolism	Arginine and proline metabolism [PATH:ko00330]	K01474	hyuB; N-methylhydantoinase B [EC:3.5.2.14]	0	0	1	0	0	0	0	2	2	3	1	0	0	0	0	0	0	0	0	0	0	0	0	0	0	0	0	0	0	0	0	0	0	0	0	0	0	0	0	0	0	0	0	0	0
Metabolism	Amino acid metabolism	Arginine and proline metabolism [PATH:ko00330]	K01480	speB; agmatinase [EC:3.5.3.11]	1	1	1	0	1	1	1	1	1	1	1	1	1	1	1	1	0	1	2	1	1	0	1	0	0	1	0	0	1	1	1	0	1	1	1	1	1	1	0	1	2	1	2	2	1
Metabolism	Amino acid metabolism	Arginine and proline metabolism [PATH:ko00330]	K01581	E4.1.1.17, ODC1, speC, speF; ornithine decarboxylase [EC:4.1.1.17]	0	0	0	0	0	0	0	0	0	0	0	0	0	0	0	0	0	0	0	0	0	0	0	0	0	0	0	0	0	0	0	0	0	0	0	0	1	0	0	0	0	0	0	0	0
Metabolism	Amino acid metabolism	Arginine and proline metabolism [PATH:ko00330]	K01585	speA; arginine decarboxylase [EC:4.1.1.19]	0	0	0	0	0	0	0	0	0	0	0	0	0	0	0	0	0	0	0	0	0	0	0	0	0	0	0	0	0	0	0	0	0	0	0	0	0	0	0	0	0	0	0	0	0
Metabolism	Amino acid metabolism	Arginine and proline metabolism [PATH:ko00330]	K01750	E4.3.1.12, ocd; ornithine cyclodeaminase [EC:4.3.1.12]	0	0	1	0	0	0	0	0	0	0	1	0	0	0	0	0	0	0	1	1	1	1	1	0	0	1	1	1	1	1	1	0	1	1	0	1	0	0	1	1	0	1	0	0	0
Metabolism	Amino acid metabolism	Arginine and proline metabolism [PATH:ko00330]	K01777	prdF; proline racemase [EC:5.1.1.4]	0	0	0	0	0	0	0	0	0	0	0	0	0	0	0	0	0	0	0	0	0	0	0	0	0	0	0	0	0	0	0	0	0	0	0	0	0	0	0	0	0	0	0	0	0
Metabolism	Amino acid metabolism	Arginine and proline metabolism [PATH:ko00330]	K02626	pdaD; arginine decarboxylase [EC:4.1.1.19]	0	0	0	0	0	0	0	0	0	0	0	0	0	0	0	0	0	0	0	0	0	0	0	0	0	0	0	0	0	0	0	0	0	0	0	0	0	0	0	0	0	0	0	0	0
Metabolism	Amino acid metabolism	Arginine and proline metabolism [PATH:ko00330]	K06447	astD; succinylglutamic semialdehyde dehydrogenase [EC:1.2.1.71]	0	0	0	0	0	0	0	0	0	0	0	0	0	0	0	0	0	0	0	0	0	0	0	0	0	0	0	0	0	0	0	0	0	0	0	0	0	0	0	0	0	0	0	0	0
Metabolism	Amino acid metabolism	Arginine and proline metabolism [PATH:ko00330]	K09123	lhpI; cis-L-3-hydroxyproline dehydratase [EC:4.2.1.171]	0	0	0	0	0	0	0	0	0	0	0	0	0	0	0	0	0	0	0	0	0	0	0	0	0	0	0	0	0	0	0	0	0	0	0	0	0	0	0	0	0	0	0	0	0
Metabolism	Amino acid metabolism	Arginine and proline metabolism [PATH:ko00330]	K10536	aguA; agmatine deiminase [EC:3.5.3.12]	0	0	0	0	0	0	0	0	0	0	0	0	0	0	0	0	0	0	0	0	0	0	0	0	0	0	0	0	0	0	0	0	0	0	0	0	0	0	0	0	0	0	0	0	0
Metabolism	Amino acid metabolism	Arginine and proline metabolism [PATH:ko00330]	K12251	aguB; N-carbamoylputrescine amidase [EC:3.5.1.53]	0	0	0	0	0	0	0	0	0	0	0	0	0	0	0	0	0	0	0	0	0	0	0	0	0	0	0	0	0	0	0	0	0	0	0	0	0	0	0	0	0	0	0	0	0
Metabolism	Amino acid metabolism	Arginine and proline metabolism [PATH:ko00330]	K12657	ALDH18A1, P5CS; delta-1-pyrroline-5-carboxylate synthetase [EC:2.7.2.11 1.2.1.41]	0	0	0	0	0	0	0	0	0	0	0	0	0	0	0	0	0	0	0	0	0	0	0	0	0	0	0	0	0	0	0	0	0	0	0	0	0	0	0	0	0	0	0	0	0
Metabolism	Amino acid metabolism	Arginine and proline metabolism [PATH:ko00330]	K23121	pflD; trans-4-hydroxy-L-proline dehydratase [EC:4.2.1.172]	0	0	0	0	0	0	0	0	0	0	0	0	0	0	0	0	0	0	0	0	0	0	0	0	0	0	0	0	0	0	0	0	0	0	0	0	0	0	0	0	0	0	0	0	0
Metabolism	Amino acid metabolism	Arginine biosynthesis [PATH:ko00220]	K00145	argC; N-acetyl-gamma-glutamyl-phosphate reductase [EC:1.2.1.38]	0	0	0	0	0	0	0	0	0	0	0	0	0	0	0	0	0	0	0	1	0	0	0	0	0	0	0	0	0	0	0	0	0	0	0	0	0	0	0	0	0	0	0	0	0
Metabolism	Amino acid metabolism	Arginine biosynthesis [PATH:ko00220]	K00491	nos; nitric-oxide synthase, bacterial [EC:1.14.14.47]	0	0	0	0	0	0	0	0	0	0	0	0	0	0	0	0	0	0	0	0	0	0	0	0	0	0	0	0	0	0	0	0	0	0	0	0	0	0	0	0	0	0	0	0	0
Metabolism	Amino acid metabolism	Arginine biosynthesis [PATH:ko00220]	K00611	OTC, argF, argI; ornithine carbamoyltransferase [EC:2.1.3.3]	1	2	1	1	1	1	1	2	1	1	1	2	1	1	1	2	1	1	0	1	1	1	1	1	1	1	1	1	1	1	1	1	1	2	2	1	1	1	1	1	1	1	1	1	2
Metabolism	Amino acid metabolism	Arginine biosynthesis [PATH:ko00220]	K00619	argA; amino-acid N-acetyltransferase [EC:2.3.1.1]	0	0	0	0	0	0	0	0	0	0	0	0	0	0	0	0	0	0	0	0	0	0	0	0	0	0	0	0	0	0	0	0	0	0	0	0	0	0	0	0	0	0	0	0	0
Metabolism	Amino acid metabolism	Arginine biosynthesis [PATH:ko00220]	K00620	argJ; glutamate N-acetyltransferase / amino-acid N-acetyltransferase [EC:2.3.1.35 2.3.1.1]	0	0	0	0	0	0	0	0	0	0	0	0	0	0	0	0	0	0	0	0	0	0	0	0	0	0	0	0	0	0	0	0	0	0	0	0	0	0	0	0	0	0	0	0	0
Metabolism	Amino acid metabolism	Arginine biosynthesis [PATH:ko00220]	K00930	argB; acetylglutamate kinase [EC:2.7.2.8]	0	0	0	0	0	0	0	0	0	0	0	0	0	0	0	0	0	0	0	0	0	0	0	0	0	0	0	0	0	0	0	0	0	0	0	0	0	0	0	0	0	0	0	0	0
Metabolism	Amino acid metabolism	Arginine biosynthesis [PATH:ko00220]	K01438	argE; acetylornithine deacetylase [EC:3.5.1.16]	1	1	4	0	0	0	0	2	2	4	3	0	0	0	0	0	1	0	0	1	0	0	0	0	0	0	0	0	0	0	0	0	0	1	0	0	0	0	0	0	0	0	0	0	0
Metabolism	Amino acid metabolism	Arginine biosynthesis [PATH:ko00220]	K01457	atzF; allophanate hydrolase [EC:3.5.1.54]	0	0	0	0	0	0	0	0	0	0	0	0	0	0	0	0	0	0	0	0	0	0	0	0	0	0	0	0	0	0	0	0	0	0	0	0	0	0	0	0	0	0	0	0	0
Metabolism	Amino acid metabolism	Arginine biosynthesis [PATH:ko00220]	K01476	E3.5.3.1, rocF, arg; arginase [EC:3.5.3.1]	0	0	0	0	0	0	0	0	0	0	0	0	0	0	0	0	0	0	0	0	0	0	0	0	0	0	0	0	0	0	0	0	0	0	0	0	0	0	0	0	0	0	0	0	0
Metabolism	Amino acid metabolism	Arginine biosynthesis [PATH:ko00220]	K01478	arcA; arginine deiminase [EC:3.5.3.6]	0	0	0	0	0	0	0	0	0	0	0	0	0	0	0	0	0	0	0	0	0	0	0	0	0	0	0	0	0	0	0	0	0	0	0	0	0	0	0	0	0	0	0	0	0
Metabolism	Amino acid metabolism	Arginine biosynthesis [PATH:ko00220]	K01941	E6.3.4.6; urea carboxylase [EC:6.3.4.6]	0	0	0	0	0	0	0	0	0	0	0	0	0	0	0	0	0	0	0	0	0	0	0	0	0	0	0	0	0	0	0	0	0	0	0	0	0	0	0	0	0	0	0	0	0
Metabolism	Amino acid metabolism	Arginine biosynthesis [PATH:ko00220]	K19412	argX; glutamate---[amino group carrier protein] ligase [EC:6.3.2.60]	0	0	0	0	0	0	0	0	0	0	0	0	0	0	0	0	0	0	0	0	0	0	0	0	0	0	0	0	0	0	0	0	0	0	0	0	0	0	0	0	0	0	0	0	0
Metabolism	Amino acid metabolism	Arginine biosynthesis [PATH:ko00220]	K22477	argO; N-acetylglutamate synthase [EC:2.3.1.1]	0	0	0	0	0	0	0	0	0	0	0	0	0	0	0	0	0	0	0	0	0	0	0	0	0	0	0	0	0	0	0	0	0	0	0	0	0	0	0	0	0	0	0	0	0
Metabolism	Amino acid metabolism	Cysteine and methionine metabolism [PATH:ko00270]	K00547	mmuM, BHMT2; homocysteine S-methyltransferase [EC:2.1.1.10]	0	0	0	0	0	0	0	0	0	0	0	0	0	0	0	0	0	0	0	0	0	0	0	0	0	0	0	0	0	0	0	0	0	0	0	0	0	0	0	0	0	0	0	0	0
Metabolism	Amino acid metabolism	Cysteine and methionine metabolism [PATH:ko00270]	K00548	metH, MTR; 5-methyltetrahydrofolate--homocysteine methyltransferase [EC:2.1.1.13]	0	0	0	0	0	0	0	0	0	0	0	0	0	0	0	1	0	0	0	0	0	0	0	0	0	0	0	0	0	0	0	0	0	0	1	0	0	0	0	0	0	1	0	0	1
Metabolism	Amino acid metabolism	Cysteine and methionine metabolism [PATH:ko00270]	K00549	metE; 5-methyltetrahydropteroyltriglutamate--homocysteine methyltransferase [EC:2.1.1.14]	2	2	2	2	3	2	2	3	2	2	1	1	2	2	0	2	2	2	2	2	2	2	2	2	2	2	2	2	2	2	2	2	2	2	1	2	2	2	3	2	3	2	3	2	2
Metabolism	Amino acid metabolism	Cysteine and methionine metabolism [PATH:ko00270]	K00558	DNMT1, dcm; DNA (cytosine-5)-methyltransferase 1 [EC:2.1.1.37]	0	1	0	0	0	0	0	0	0	0	0	0	0	0	0	0	1	0	1	0	0	0	0	0	0	0	0	0	0	0	0	0	0	0	0	0	0	0	0	1	0	0	1	0	1
Metabolism	Amino acid metabolism	Cysteine and methionine metabolism [PATH:ko00270]	K00772	mtaP, MTAP; 5'-methylthioadenosine phosphorylase [EC:2.4.2.28]	1	1	1	1	1	2	1	2	0	0	1	1	1	1	1	0	1	1	2	2	1	1	1	1	1	1	1	0	1	1	0	1	1	1	1	1	1	1	2	1	1	1	1	1	0
Metabolism	Amino acid metabolism	Cysteine and methionine metabolism [PATH:ko00270]	K00789	metK, MAT; S-adenosylmethionine synthetase [EC:2.5.1.6]	1	1	1	1	1	1	1	1	0	1	0	1	1	1	1	1	1	1	1	1	1	2	1	1	1	1	1	1	0	1	1	1	2	1	1	1	1	1	1	1	1	1	2	2	1
Metabolism	Amino acid metabolism	Cysteine and methionine metabolism [PATH:ko00270]	K00797	speE, SRM, SPE3; spermidine synthase [EC:2.5.1.16]	1	2	2	0	1	0	1	1	1	1	0	0	0	1	1	1	1	1	1	1	1	1	1	1	1	1	1	1	0	2	0	1	1	1	1	1	1	1	1	1	1	1	2	1	0
Metabolism	Amino acid metabolism	Cysteine and methionine metabolism [PATH:ko00270]	K00826	E2.6.1.42, ilvE; branched-chain amino acid aminotransferase [EC:2.6.1.42]	1	1	2	1	1	1	1	2	2	2	2	1	1	1	1	1	1	1	1	2	1	1	2	1	1	1	1	1	1	1	1	1	1	2	1	1	1	1	1	1	1	1	1	1	1
Metabolism	Amino acid metabolism	Cysteine and methionine metabolism [PATH:ko00270]	K01251	AHCY, ahcY; adenosylhomocysteinase [EC:3.13.2.1]	1	1	1	0	1	1	1	1	0	1	1	1	1	1	1	0	1	1	1	1	1	1	1	1	1	1	1	0	1	1	0	1	2	1	2	2	1	2	2	2	1	1	1	1	0
Metabolism	Amino acid metabolism	Cysteine and methionine metabolism [PATH:ko00270]	K01505	E3.5.99.7; 1-aminocyclopropane-1-carboxylate deaminase [EC:3.5.99.7]	0	0	0	0	0	0	0	0	0	0	0	0	0	0	0	0	0	0	0	0	0	0	0	0	0	0	0	0	0	0	0	0	0	0	0	0	0	0	0	0	0	0	0	0	0
Metabolism	Amino acid metabolism	Cysteine and methionine metabolism [PATH:ko00270]	K01566	E3.13.1.9; S-inosyl-L-homocysteine hydrolase [EC:3.13.1.9]	0	0	0	0	0	0	0	0	0	0	0	0	0	0	0	0	0	0	0	0	0	0	0	0	0	0	0	0	0	0	0	0	0	0	0	0	0	0	0	0	0	0	0	0	0
Metabolism	Amino acid metabolism	Cysteine and methionine metabolism [PATH:ko00270]	K01611	speD, AMD1; S-adenosylmethionine decarboxylase [EC:4.1.1.50]	0	0	0	0	0	0	0	0	0	0	0	0	0	0	0	0	0	0	0	0	0	0	0	0	0	0	0	0	0	0	0	0	0	0	0	0	0	0	0	0	0	0	0	0	0
Metabolism	Amino acid metabolism	Cysteine and methionine metabolism [PATH:ko00270]	K01740	metY; O-acetylhomoserine (thiol)-lyase [EC:2.5.1.49]	0	0	0	0	0	0	0	0	0	1	0	0	0	0	0	0	0	0	0	0	0	0	0	0	0	0	0	0	0	0	0	0	0	0	0	0	0	0	0	0	0	0	0	0	0
Metabolism	Amino acid metabolism	Cysteine and methionine metabolism [PATH:ko00270]	K01761	E4.4.1.11; methionine-gamma-lyase [EC:4.4.1.11]	0	0	0	0	0	0	0	0	0	0	0	0	0	0	0	0	0	0	0	0	0	0	0	0	0	0	0	0	0	0	0	0	0	0	0	0	0	0	0	0	0	0	0	0	0
Metabolism	Amino acid metabolism	Cysteine and methionine metabolism [PATH:ko00270]	K01919	gshA; glutamate--cysteine ligase [EC:6.3.2.2]	0	0	0	0	0	0	0	0	0	0	0	0	0	0	0	0	0	0	0	0	0	0	0	0	0	0	0	0	0	0	0	0	0	0	0	0	0	0	0	0	0	0	0	0	0
Metabolism	Amino acid metabolism	Cysteine and methionine metabolism [PATH:ko00270]	K01920	gshB; glutathione synthase [EC:6.3.2.3]	0	0	0	0	0	0	0	0	0	0	0	0	0	0	0	0	0	0	0	0	0	0	0	0	0	0	0	0	0	0	0	0	0	0	0	0	0	0	0	0	0	0	0	0	0
Metabolism	Amino acid metabolism	Cysteine and methionine metabolism [PATH:ko00270]	K05396	dcyD; D-cysteine desulfhydrase [EC:4.4.1.15]	0	0	2	0	0	0	0	2	3	2	2	0	0	0	0	0	0	0	0	0	0	0	0	0	0	0	0	0	0	0	0	0	0	0	0	0	0	0	0	0	0	0	0	0	0
Metabolism	Amino acid metabolism	Cysteine and methionine metabolism [PATH:ko00270]	K08963	mtnA; methylthioribose-1-phosphate isomerase [EC:5.3.1.23]	2	1	0	0	0	0	0	2	2	2	2	0	1	0	0	0	0	0	0	0	0	0	0	0	0	0	0	0	0	0	0	0	0	0	0	0	0	0	0	0	0	0	0	0	0
Metabolism	Amino acid metabolism	Cysteine and methionine metabolism [PATH:ko00270]	K08966	mtnX; 2-hydroxy-3-keto-5-methylthiopentenyl-1-phosphate phosphatase [EC:3.1.3.87]	0	0	0	0	0	0	0	0	0	0	0	0	0	0	0	0	0	0	0	0	0	0	0	0	0	0	0	0	0	0	0	0	0	0	0	0	0	0	0	0	0	0	0	0	0
Metabolism	Amino acid metabolism	Cysteine and methionine metabolism [PATH:ko00270]	K08968	msrC; L-methionine (R)-S-oxide reductase [EC:1.8.4.14]	0	0	0	0	0	0	0	0	0	0	0	0	0	0	0	0	0	0	0	0	0	0	0	0	0	0	0	0	0	0	0	0	0	0	0	0	0	0	0	0	0	0	0	0	0
Metabolism	Amino acid metabolism	Cysteine and methionine metabolism [PATH:ko00270]	K12339	cysM; S-sulfo-L-cysteine synthase (O-acetyl-L-serine-dependent) [EC:2.5.1.144]	1	1	1	1	1	1	1	0	1	3	0	1	1	1	0	1	1	1	1	2	2	1	1	1	0	1	1	1	1	1	1	1	1	1	1	1	1	0	1	1	1	0	1	1	1
Metabolism	Amino acid metabolism	Cysteine and methionine metabolism [PATH:ko00270]	K12960	mtaD; 5-methylthioadenosine/S-adenosylhomocysteine deaminase [EC:3.5.4.31 3.5.4.28]	0	0	0	1	0	0	0	0	0	0	0	0	0	0	0	0	0	0	0	0	0	0	0	0	0	0	0	0	0	0	0	0	0	0	0	0	0	0	0	0	0	0	0	0	0
Metabolism	Amino acid metabolism	Cysteine and methionine metabolism [PATH:ko00270]	K14155	patB, malY; cysteine-S-conjugate beta-lyase [EC:4.4.1.13]	0	0	0	0	0	0	0	0	0	0	0	0	0	0	0	0	0	0	0	0	0	0	0	0	0	0	0	0	0	0	0	0	0	0	0	0	0	0	0	0	0	0	0	0	0
Metabolism	Amino acid metabolism	Cysteine and methionine metabolism [PATH:ko00270]	K16845	suyA; (2R)-sulfolactate sulfo-lyase subunit alpha [EC:4.4.1.24]	0	0	0	0	0	0	0	0	0	0	0	0	0	0	0	0	0	0	0	0	0	0	0	0	0	0	0	0	0	0	0	0	0	0	0	0	0	0	0	0	0	0	0	0	0
Metabolism	Amino acid metabolism	Cysteine and methionine metabolism [PATH:ko00270]	K16846	suyB; (2R)-sulfolactate sulfo-lyase subunit beta [EC:4.4.1.24]	0	0	0	0	0	0	0	0	0	0	0	0	0	0	0	0	0	0	0	0	0	0	0	0	0	0	0	0	0	0	0	0	0	0	0	0	0	0	0	0	0	0	0	0	0
Metabolism	Amino acid metabolism	Cysteine and methionine metabolism [PATH:ko00270]	K17216	mccA; cystathionine beta-synthase (O-acetyl-L-serine) [EC:2.5.1.134]	0	0	0	0	0	0	0	0	0	0	0	0	0	0	0	0	0	0	0	0	0	0	0	0	0	0	0	0	0	0	0	0	0	0	0	0	0	0	0	0	0	0	0	0	0
Metabolism	Amino acid metabolism	Cysteine and methionine metabolism [PATH:ko00270]	K17462	yrrT; putative AdoMet-dependent methyltransferase [EC:2.1.1.-]	0	0	0	0	0	0	0	0	0	0	0	0	0	0	0	0	0	0	0	0	0	0	0	0	0	0	0	0	0	0	0	0	0	0	0	0	0	0	0	0	0	0	0	0	0
Metabolism	Amino acid metabolism	Cysteine and methionine metabolism [PATH:ko00270]	K17950	cuyA; L-cysteate sulfo-lyase [EC:4.4.1.25]	0	0	1	0	0	0	0	0	0	0	0	0	0	0	0	0	0	0	0	0	0	0	0	0	0	0	0	0	0	0	0	0	0	0	0	0	0	0	0	0	0	0	0	0	0
Metabolism	Amino acid metabolism	Cysteine and methionine metabolism [PATH:ko00270]	K19696	mtiP; 5'-methylthioinosine phosphorylase [EC:2.4.2.44]	0	0	0	0	0	0	0	0	0	0	0	0	0	0	0	0	0	0	0	0	0	0	0	0	0	0	0	0	0	0	0	0	0	0	0	0	0	0	0	0	0	0	0	0	0
Metabolism	Amino acid metabolism	Cysteine and methionine metabolism [PATH:ko00270]	K20021	E4.4.1.28; L-cysteine desulfidase [EC:4.4.1.28]	0	0	0	0	0	0	0	0	0	0	0	0	0	0	0	0	0	0	0	0	0	0	0	0	0	0	0	0	0	0	0	0	0	0	0	0	0	0	0	0	0	0	0	0	0
Metabolism	Amino acid metabolism	Cysteine and methionine metabolism [PATH:ko00270]	K23370	serK; L-serine kinase (ADP) [EC:2.7.1.226]	0	0	0	0	0	0	0	0	0	0	0	0	0	0	0	0	0	0	0	0	0	0	0	0	0	0	0	0	0	0	0	0	0	0	0	0	0	0	0	0	0	0	0	0	0
Metabolism	Amino acid metabolism	Cysteine and methionine metabolism [PATH:ko00270]	K23975	E2.8.1.16; L-aspartate semialdehyde sulfurtransferase [EC:2.8.1.16]	0	0	0	0	0	0	0	0	0	0	0	0	0	0	0	0	0	0	0	0	0	0	0	0	0	0	0	0	0	0	0	0	0	0	0	0	0	0	0	0	0	0	0	0	0
Metabolism	Amino acid metabolism	Cysteine and methionine metabolism [PATH:ko00270]	K23976	K23976; L-aspartate semialdehyde sulfurtransferase ferredoxin	0	0	0	0	0	0	0	0	0	0	0	0	0	0	0	0	0	0	0	0	0	0	0	0	0	0	0	0	0	0	0	0	0	0	0	0	0	0	0	0	0	0	0	0	0
Metabolism	Amino acid metabolism	Glycine, serine and threonine metabolism [PATH:ko00260]	K00003	hom; homoserine dehydrogenase [EC:1.1.1.3]	1	1	1	1	1	1	1	2	1	1	1	1	1	1	1	0	1	1	1	1	0	1	1	1	1	1	1	1	1	1	1	1	1	1	1	1	1	1	1	1	1	1	1	1	1
Metabolism	Amino acid metabolism	Glycine, serine and threonine metabolism [PATH:ko00260]	K00060	tdh; threonine 3-dehydrogenase [EC:1.1.1.103]	0	0	1	0	0	0	0	0	1	0	2	0	0	0	0	0	0	0	0	0	0	0	0	0	0	0	0	0	0	0	0	0	0	0	0	0	0	0	0	0	0	0	0	0	0
Metabolism	Amino acid metabolism	Glycine, serine and threonine metabolism [PATH:ko00260]	K00108	betA, CHDH; choline dehydrogenase [EC:1.1.99.1]	0	0	0	0	0	0	0	0	0	0	0	0	0	0	0	0	0	0	0	0	0	0	0	0	0	0	0	0	0	0	0	0	0	0	0	0	0	0	0	0	0	0	0	0	0
Metabolism	Amino acid metabolism	Glycine, serine and threonine metabolism [PATH:ko00260]	K00130	betB, gbsA; betaine-aldehyde dehydrogenase [EC:1.2.1.8]	0	0	1	0	0	0	0	1	0	1	0	0	0	0	0	0	0	0	0	0	0	0	0	0	0	0	0	0	0	0	0	0	0	0	0	0	0	0	0	0	0	0	0	0	0
Metabolism	Amino acid metabolism	Glycine, serine and threonine metabolism [PATH:ko00260]	K00133	asd; aspartate-semialdehyde dehydrogenase [EC:1.2.1.11]	1	1	1	1	1	1	1	1	1	1	1	1	1	1	1	0	1	1	1	1	1	1	2	1	1	1	1	1	1	1	1	1	1	2	0	1	1	0	1	1	1	1	1	1	1
Metabolism	Amino acid metabolism	Glycine, serine and threonine metabolism [PATH:ko00260]	K00273	DAO, aao; D-amino-acid oxidase [EC:1.4.3.3]	0	0	0	0	0	0	0	0	0	0	0	0	0	0	0	0	0	0	0	0	0	0	0	0	0	0	0	0	0	0	0	0	0	0	0	0	0	0	0	0	0	0	0	0	0
Metabolism	Amino acid metabolism	Glycine, serine and threonine metabolism [PATH:ko00260]	K00274	MAO, aofH; monoamine oxidase [EC:1.4.3.4]	0	0	0	0	0	0	0	0	0	0	0	0	0	0	0	0	0	0	0	0	0	0	0	0	0	0	0	0	0	0	0	0	0	0	0	0	0	0	0	0	0	0	0	0	0
Metabolism	Amino acid metabolism	Glycine, serine and threonine metabolism [PATH:ko00260]	K00301	E1.5.3.1; sarcosine oxidase [EC:1.5.3.1]	1	0	0	0	0	0	0	0	0	0	0	0	0	0	0	0	0	0	0	0	0	0	0	0	0	0	0	0	0	0	0	0	0	0	0	0	0	0	0	0	0	0	0	0	0
Metabolism	Amino acid metabolism	Glycine, serine and threonine metabolism [PATH:ko00260]	K00302	soxA; sarcosine oxidase, subunit alpha [EC:1.5.3.24 1.5.3.1]	0	0	1	0	0	0	0	3	2	2	3	0	0	0	0	0	0	0	0	0	0	0	0	0	0	0	0	0	0	0	0	0	0	0	0	0	0	0	0	0	0	0	0	0	0
Metabolism	Amino acid metabolism	Glycine, serine and threonine metabolism [PATH:ko00260]	K00303	soxB; sarcosine oxidase, subunit beta [EC:1.5.3.24 1.5.3.1]	1	0	1	0	0	0	1	2	1	2	2	0	0	1	0	1	1	1	2	0	1	0	1	1	1	1	1	0	1	1	1	1	1	1	1	1	0	1	0	1	1	1	0	1	1
Metabolism	Amino acid metabolism	Glycine, serine and threonine metabolism [PATH:ko00260]	K00304	soxD; sarcosine oxidase, subunit delta [EC:1.5.3.24 1.5.3.1]	0	0	1	0	0	0	0	1	1	2	2	0	0	0	0	0	0	0	0	0	0	0	0	0	0	0	0	0	0	0	0	0	0	0	0	0	0	0	0	0	0	0	0	0	0
Metabolism	Amino acid metabolism	Glycine, serine and threonine metabolism [PATH:ko00260]	K00305	soxG; sarcosine oxidase, subunit gamma [EC:1.5.3.24 1.5.3.1]	0	0	1	0	0	0	0	1	0	1	1	0	0	0	0	0	0	0	0	0	0	0	0	0	0	0	0	0	0	0	0	0	0	0	0	0	0	0	0	0	0	0	0	0	0
Metabolism	Amino acid metabolism	Glycine, serine and threonine metabolism [PATH:ko00260]	K00309	dmg; dimethylglycine oxidase [EC:1.5.3.10]	0	0	0	0	0	0	0	0	0	0	0	0	0	0	0	0	0	0	0	0	0	0	0	0	0	0	0	0	0	0	0	0	0	0	0	0	0	0	0	0	0	0	0	0	0
Metabolism	Amino acid metabolism	Glycine, serine and threonine metabolism [PATH:ko00260]	K00315	DMGDH; dimethylglycine dehydrogenase [EC:1.5.8.4]	0	0	0	0	0	0	0	0	0	0	0	0	0	0	0	0	0	0	0	0	0	0	0	0	0	0	0	0	0	0	0	0	0	0	0	0	0	0	0	0	0	0	0	0	0
Metabolism	Amino acid metabolism	Glycine, serine and threonine metabolism [PATH:ko00260]	K00499	CMO; choline monooxygenase [EC:1.14.15.7]	0	0	0	0	0	0	0	0	0	0	0	0	0	0	0	0	0	0	0	0	0	0	0	0	0	0	0	0	0	0	0	0	0	0	0	0	0	0	0	0	0	0	0	0	0
Metabolism	Amino acid metabolism	Glycine, serine and threonine metabolism [PATH:ko00260]	K00613	GATM; glycine amidinotransferase [EC:2.1.4.1]	0	0	0	0	0	0	0	0	0	0	0	0	0	0	0	0	0	0	0	0	0	0	0	0	0	0	0	0	0	0	0	0	0	0	0	0	0	0	0	0	0	0	0	0	0
Metabolism	Amino acid metabolism	Glycine, serine and threonine metabolism [PATH:ko00260]	K00639	kbl, GCAT; glycine C-acetyltransferase [EC:2.3.1.29]	0	0	1	0	0	0	0	1	1	1	1	0	0	0	0	0	0	0	0	0	0	0	0	0	0	0	0	0	0	0	0	0	0	0	0	0	0	0	0	0	0	0	0	0	0
Metabolism	Amino acid metabolism	Glycine, serine and threonine metabolism [PATH:ko00260]	K00836	ectB, dat; diaminobutyrate-2-oxoglutarate transaminase [EC:2.6.1.76]	0	0	0	0	0	0	0	0	0	0	0	0	0	0	0	0	0	0	0	0	0	0	0	0	0	0	0	0	0	0	0	0	0	0	0	0	0	0	0	0	0	0	0	0	0
Metabolism	Amino acid metabolism	Glycine, serine and threonine metabolism [PATH:ko00260]	K00872	thrB; homoserine kinase [EC:2.7.1.39]	1	1	1	1	1	1	1	1	1	1	2	2	1	1	1	0	1	1	1	2	1	1	2	1	1	1	1	1	1	1	1	1	1	1	1	1	1	2	1	1	1	1	1	1	2
Metabolism	Amino acid metabolism	Glycine, serine and threonine metabolism [PATH:ko00260]	K00928	lysC; aspartate kinase [EC:2.7.2.4]	2	3	2	1	1	1	1	1	2	1	1	2	1	1	1	0	2	1	0	2	0	2	1	1	1	1	1	2	1	1	1	1	1	2	0	2	1	1	1	1	2	2	2	1	1
Metabolism	Amino acid metabolism	Glycine, serine and threonine metabolism [PATH:ko00260]	K01620	ltaE; threonine aldolase [EC:4.1.2.48]	0	0	0	0	0	0	0	0	0	0	0	0	0	0	0	0	0	0	0	0	0	0	0	0	0	0	0	0	0	0	0	0	0	0	0	0	0	0	0	0	0	0	2	0	0
Metabolism	Amino acid metabolism	Glycine, serine and threonine metabolism [PATH:ko00260]	K01695	trpA; tryptophan synthase alpha chain [EC:4.2.1.20]	1	1	1	1	1	1	1	1	1	1	1	1	1	1	1	1	1	1	2	2	0	1	0	1	1	1	1	1	1	0	1	1	1	1	2	1	1	0	1	1	1	0	1	0	1
Metabolism	Amino acid metabolism	Glycine, serine and threonine metabolism [PATH:ko00260]	K01696	trpB; tryptophan synthase beta chain [EC:4.2.1.20]	1	1	1	2	1	1	1	1	2	1	2	2	1	1	1	1	2	1	1	1	0	1	0	0	1	1	1	1	1	0	1	1	1	2	1	1	1	1	1	1	2	0	1	1	2
Metabolism	Amino acid metabolism	Glycine, serine and threonine metabolism [PATH:ko00260]	K01697	CBS; cystathionine beta-synthase [EC:4.2.1.22]	0	0	0	0	0	0	0	0	0	0	0	0	0	0	0	0	0	0	0	0	0	0	0	0	0	0	0	0	0	0	0	0	0	0	0	0	0	0	0	0	0	0	0	0	0
Metabolism	Amino acid metabolism	Glycine, serine and threonine metabolism [PATH:ko00260]	K01733	thrC; threonine synthase [EC:4.2.3.1]	2	2	2	1	2	2	2	2	2	2	2	3	2	2	2	2	2	2	2	3	4	2	2	3	2	2	2	2	3	2	1	3	2	2	2	2	1	2	2	3	2	2	2	4	3
Metabolism	Amino acid metabolism	Glycine, serine and threonine metabolism [PATH:ko00260]	K01752	E4.3.1.17, sdaA, sdaB, tdcG; L-serine dehydratase [EC:4.3.1.17]	0	0	0	0	0	0	0	0	0	0	0	0	0	0	0	0	0	0	0	0	0	0	0	0	0	0	0	0	0	0	0	0	0	0	0	0	0	0	0	0	0	0	0	0	0
Metabolism	Amino acid metabolism	Glycine, serine and threonine metabolism [PATH:ko00260]	K01754	E4.3.1.19, ilvA, tdcB; threonine dehydratase [EC:4.3.1.19]	1	1	1	1	0	1	1	1	1	1	1	1	1	1	1	1	1	1	1	1	1	1	1	1	1	1	1	1	1	2	1	1	1	2	1	1	1	1	1	1	1	1	1	1	1
Metabolism	Amino acid metabolism	Glycine, serine and threonine metabolism [PATH:ko00260]	K01758	CTH; cystathionine gamma-lyase [EC:4.4.1.1]	0	0	0	0	0	0	0	0	0	0	0	0	0	0	0	0	0	0	0	0	0	0	0	0	0	0	0	0	0	0	0	0	0	0	0	0	0	0	0	0	0	0	0	0	0
Metabolism	Amino acid metabolism	Glycine, serine and threonine metabolism [PATH:ko00260]	K06001	trpB; tryptophan synthase beta chain [EC:4.2.1.20]	0	1	0	0	0	0	0	0	0	0	0	0	0	0	0	0	0	0	0	0	0	0	0	0	0	0	0	0	0	0	0	0	0	0	0	0	0	0	0	0	0	0	0	0	0
Metabolism	Amino acid metabolism	Glycine, serine and threonine metabolism [PATH:ko00260]	K06718	ectA; L-2,4-diaminobutyric acid acetyltransferase [EC:2.3.1.178]	0	0	0	0	0	0	0	0	0	0	0	0	0	0	0	0	0	0	0	0	0	0	0	0	0	0	0	0	0	0	0	0	0	0	0	0	0	0	0	0	0	0	0	0	0
Metabolism	Amino acid metabolism	Glycine, serine and threonine metabolism [PATH:ko00260]	K06720	ectC; L-ectoine synthase [EC:4.2.1.108]	0	0	0	0	0	0	0	0	0	0	0	0	0	0	0	0	0	0	0	0	0	0	0	0	0	0	0	0	0	0	0	0	0	0	0	0	0	0	0	0	0	0	0	0	0
Metabolism	Amino acid metabolism	Glycine, serine and threonine metabolism [PATH:ko00260]	K08688	E3.5.3.3; creatinase [EC:3.5.3.3]	0	0	0	0	0	0	0	0	0	0	0	0	0	0	0	0	0	0	0	0	0	0	0	0	0	0	0	0	0	0	0	0	0	0	0	0	0	0	0	0	0	0	0	0	0
Metabolism	Amino acid metabolism	Glycine, serine and threonine metabolism [PATH:ko00260]	K10674	ectD; ectoine hydroxylase [EC:1.14.11.55]	0	0	1	0	0	0	0	0	0	0	0	0	0	0	0	0	0	0	0	0	0	0	0	0	0	0	0	0	0	0	0	0	0	0	0	0	0	0	0	0	0	0	0	0	0
Metabolism	Amino acid metabolism	Glycine, serine and threonine metabolism [PATH:ko00260]	K13745	ddc; L-2,4-diaminobutyrate decarboxylase [EC:4.1.1.86]	0	0	0	1	0	0	0	0	0	0	0	0	0	0	0	0	0	0	0	0	0	0	0	0	0	0	0	0	0	0	0	0	0	0	0	0	0	0	0	0	0	0	0	0	0
Metabolism	Amino acid metabolism	Glycine, serine and threonine metabolism [PATH:ko00260]	K15783	doeA; ectoine hydrolase [EC:3.5.4.44]	0	0	0	0	0	0	0	0	0	0	0	0	0	0	0	0	0	0	0	0	0	0	0	0	0	0	0	0	0	0	0	0	0	0	0	0	0	0	0	0	0	0	0	0	0
Metabolism	Amino acid metabolism	Glycine, serine and threonine metabolism [PATH:ko00260]	K15784	doeB; N2-acetyl-L-2,4-diaminobutanoate deacetylase [EC:3.5.1.125]	0	0	0	0	0	0	0	0	0	0	0	0	0	0	0	0	0	0	0	0	0	0	0	0	0	0	0	0	0	0	0	0	0	0	0	0	0	0	0	0	0	0	0	0	0
Metabolism	Amino acid metabolism	Glycine, serine and threonine metabolism [PATH:ko00260]	K18896	gsmt; glycine/sarcosine N-methyltransferase [EC:2.1.1.156]	0	0	0	0	0	0	0	0	0	0	0	0	0	0	0	0	0	0	0	0	0	0	0	0	0	0	0	0	0	0	0	0	0	0	0	0	0	0	0	0	0	0	0	0	0
Metabolism	Amino acid metabolism	Glycine, serine and threonine metabolism [PATH:ko00260]	K21832	gbcB, bmoB; glycine betaine monooxygenase B [EC:1.14.13.251]	0	0	0	0	0	0	0	0	0	0	0	0	1	0	0	0	0	0	0	0	0	0	0	0	0	0	0	0	0	0	0	0	0	0	0	0	0	0	0	0	0	0	0	0	0
Metabolism	Amino acid metabolism	Glycine, serine and threonine metabolism [PATH:ko00260]	K25316	racX, ygeA; amino-acid racemase [EC:5.1.1.10]	0	0	0	0	0	0	0	0	0	0	0	0	0	0	0	0	0	0	0	0	0	0	0	0	0	0	0	0	0	0	0	0	0	0	0	0	0	0	0	0	0	0	0	0	0
Metabolism	Amino acid metabolism	Histidine metabolism [PATH:ko00340]	K00013	hisD; histidinol dehydrogenase [EC:1.1.1.23]	1	1	1	1	1	1	0	1	2	1	1	2	1	1	1	1	1	1	1	2	1	1	1	2	1	1	1	1	2	1	1	0	1	1	1	1	1	1	1	0	2	1	1	2	1
Metabolism	Amino acid metabolism	Histidine metabolism [PATH:ko00340]	K00603	fctD; glutamate formiminotransferase / 5-formyltetrahydrofolate cyclo-ligase [EC:2.1.2.5 6.3.3.2]	0	0	0	0	0	0	0	0	0	0	0	0	0	0	0	0	0	0	0	0	0	0	0	0	0	0	0	0	0	0	0	0	0	0	0	0	0	0	0	0	0	0	0	0	0
Metabolism	Amino acid metabolism	Histidine metabolism [PATH:ko00340]	K00765	hisG; ATP phosphoribosyltransferase [EC:2.4.2.17]	1	1	1	1	1	1	0	1	1	1	1	1	1	1	1	1	1	1	1	1	1	2	1	1	1	1	1	1	1	1	1	1	1	2	1	2	1	1	1	1	1	2	1	2	1
Metabolism	Amino acid metabolism	Histidine metabolism [PATH:ko00340]	K00817	hisC; histidinol-phosphate aminotransferase [EC:2.6.1.9]	1	1	1	1	1	1	1	1	1	1	1	1	1	1	1	1	1	1	1	2	1	1	2	1	1	1	1	1	1	1	1	0	1	1	1	1	2	1	1	1	1	1	2	1	1
Metabolism	Amino acid metabolism	Histidine metabolism [PATH:ko00340]	K01468	hutI, AMDHD1; imidazolonepropionase [EC:3.5.2.7]	0	0	0	0	0	0	0	0	0	0	0	0	0	0	0	0	0	0	0	0	0	0	0	0	0	0	0	0	0	0	0	0	0	0	0	0	0	0	0	0	0	0	0	0	0
Metabolism	Amino acid metabolism	Histidine metabolism [PATH:ko00340]	K01479	hutG; formiminoglutamase [EC:3.5.3.8]	0	0	0	0	0	0	0	0	0	0	0	0	0	0	0	0	0	0	0	0	0	0	0	0	0	0	0	0	0	0	0	0	0	0	0	0	0	0	0	0	0	0	0	0	0
Metabolism	Amino acid metabolism	Histidine metabolism [PATH:ko00340]	K01496	hisI; phosphoribosyl-AMP cyclohydrolase [EC:3.5.4.19]	1	1	0	1	1	1	0	0	0	0	0	1	1	1	1	1	1	1	1	1	0	1	0	1	1	1	1	1	1	1	1	1	1	0	0	1	1	1	0	0	0	0	0	1	0
Metabolism	Amino acid metabolism	Histidine metabolism [PATH:ko00340]	K01523	hisE; phosphoribosyl-ATP pyrophosphohydrolase [EC:3.6.1.31]	0	0	0	0	0	0	0	0	0	0	0	0	0	0	0	0	0	0	0	0	0	0	0	0	0	0	0	0	0	0	0	0	0	0	0	0	0	0	0	0	0	0	0	0	0
Metabolism	Amino acid metabolism	Histidine metabolism [PATH:ko00340]	K01693	hisB; imidazoleglycerol-phosphate dehydratase [EC:4.2.1.19]	1	1	1	1	1	1	0	1	1	1	1	1	2	1	1	1	1	1	1	1	0	1	0	1	1	1	1	1	1	1	1	1	0	1	1	1	1	1	1	1	1	0	1	0	0
Metabolism	Amino acid metabolism	Histidine metabolism [PATH:ko00340]	K01712	hutU, UROC1; urocanate hydratase [EC:4.2.1.49]	0	0	0	0	0	0	0	0	0	0	0	0	0	0	0	0	0	0	0	0	0	0	0	0	0	0	0	0	0	0	0	0	0	0	0	0	0	0	0	0	0	0	0	0	0
Metabolism	Amino acid metabolism	Histidine metabolism [PATH:ko00340]	K01745	hutH, HAL; histidine ammonia-lyase [EC:4.3.1.3]	0	0	0	0	0	0	0	0	0	0	0	0	0	0	0	0	0	0	0	0	0	0	0	0	0	0	0	0	0	0	0	0	0	0	0	0	0	0	0	0	0	0	0	0	0
Metabolism	Amino acid metabolism	Histidine metabolism [PATH:ko00340]	K01814	hisA; phosphoribosylformimino-5-aminoimidazole carboxamide ribotide isomerase [EC:5.3.1.16]	1	1	1	2	1	1	0	2	1	1	1	1	1	1	1	1	1	1	1	2	0	1	0	1	1	1	1	1	1	1	0	1	1	1	2	2	1	1	1	0	1	0	0	0	0
Metabolism	Amino acid metabolism	Histidine metabolism [PATH:ko00340]	K02500	hisF; imidazole glycerol-phosphate synthase subunit HisF [EC:4.3.2.10]	1	1	1	1	1	1	0	1	2	1	2	1	1	1	1	1	1	1	1	1	0	1	0	1	1	2	1	1	1	1	1	1	1	1	1	1	1	1	1	0	1	0	0	0	0
Metabolism	Amino acid metabolism	Histidine metabolism [PATH:ko00340]	K02501	hisH; imidazole glycerol-phosphate synthase subunit HisH [EC:4.3.2.10]	1	1	1	1	1	1	0	1	1	2	1	1	1	1	1	1	1	1	1	1	0	1	0	1	1	1	1	1	1	1	0	2	0	1	1	1	1	1	1	1	1	0	1	0	0
Metabolism	Amino acid metabolism	Histidine metabolism [PATH:ko00340]	K02502	hisZ; ATP phosphoribosyltransferase regulatory subunit	0	0	0	0	0	0	0	0	0	0	0	0	0	0	0	0	0	0	0	0	0	0	0	0	0	0	0	0	0	0	0	0	0	0	0	0	0	0	0	0	0	0	0	0	0
Metabolism	Amino acid metabolism	Histidine metabolism [PATH:ko00340]	K04486	E3.1.3.15B; histidinol-phosphatase (PHP family) [EC:3.1.3.15]	0	1	0	0	0	0	0	0	0	0	0	0	0	0	0	0	0	0	0	0	0	0	0	0	0	0	0	0	0	0	0	0	0	0	0	0	0	0	0	0	0	0	0	0	0
Metabolism	Amino acid metabolism	Histidine metabolism [PATH:ko00340]	K11755	hisIE; phosphoribosyl-AMP cyclohydrolase / phosphoribosyl-ATP pyrophosphohydrolase [EC:3.5.4.19 3.6.1.31]	0	0	1	0	0	0	0	1	1	1	1	0	0	0	0	0	0	0	0	0	0	0	0	0	0	0	0	0	0	0	0	0	0	0	0	0	0	0	0	0	0	0	0	0	0
Metabolism	Amino acid metabolism	Histidine metabolism [PATH:ko00340]	K13990	FTCD; glutamate formiminotransferase / formiminotetrahydrofolate cyclodeaminase [EC:2.1.2.5 4.3.1.4]	0	0	0	0	0	0	0	0	0	0	0	0	0	0	0	0	0	0	0	0	0	0	0	0	0	0	0	0	0	0	0	0	0	0	0	0	0	0	0	0	0	0	0	0	0
Metabolism	Amino acid metabolism	Histidine metabolism [PATH:ko00340]	K18911	egtD; L-histidine Nalpha-methyltransferase [EC:2.1.1.44]	0	0	0	0	0	0	0	0	0	0	0	0	0	0	0	0	0	0	0	0	0	0	0	0	0	0	0	0	0	0	0	0	0	0	0	0	0	0	0	0	0	0	0	0	0
Metabolism	Amino acid metabolism	Histidine metabolism [PATH:ko00340]	K18912	egtB; gamma-glutamyl hercynylcysteine S-oxide synthase [EC:1.14.99.50]	0	0	0	0	0	0	0	0	0	0	0	0	0	0	0	0	0	0	0	0	0	0	0	0	0	0	0	0	0	0	0	0	0	0	0	0	0	0	0	0	0	0	0	0	0
Metabolism	Amino acid metabolism	Lysine biosynthesis [PATH:ko00300]	K00215	dapB; 4-hydroxy-tetrahydrodipicolinate reductase [EC:1.17.1.8]	2	0	0	0	1	1	1	0	0	0	0	1	1	1	1	1	1	1	1	1	1	1	1	0	1	2	1	1	1	1	1	1	1	0	1	0	1	1	1	1	1	2	0	1	0
Metabolism	Amino acid metabolism	Lysine biosynthesis [PATH:ko00300]	K00290	LYS1; saccharopine dehydrogenase (NAD+, L-lysine forming) [EC:1.5.1.7]	0	0	0	0	0	0	0	0	0	0	0	0	0	0	0	0	0	0	0	0	0	0	0	0	0	0	0	0	0	0	0	0	0	0	0	0	0	0	0	0	0	0	0	0	0
Metabolism	Amino acid metabolism	Lysine biosynthesis [PATH:ko00300]	K00674	dapD; 2,3,4,5-tetrahydropyridine-2,6-dicarboxylate N-succinyltransferase [EC:2.3.1.117]	0	0	0	0	0	0	0	0	0	0	0	0	0	0	0	0	0	0	0	0	0	0	0	0	0	0	0	0	0	0	0	0	0	0	0	0	0	0	0	0	0	0	0	0	0
Metabolism	Amino acid metabolism	Lysine biosynthesis [PATH:ko00300]	K00821	argD; acetylornithine/N-succinyldiaminopimelate aminotransferase [EC:2.6.1.11 2.6.1.17]	0	0	0	0	0	0	0	0	0	0	0	0	0	0	0	0	0	0	0	0	0	0	0	0	0	0	0	0	0	0	0	0	1	0	0	0	0	0	0	0	0	0	1	0	0
Metabolism	Amino acid metabolism	Lysine biosynthesis [PATH:ko00300]	K01439	dapE; succinyl-diaminopimelate desuccinylase [EC:3.5.1.18]	0	0	1	1	1	1	1	1	1	1	1	1	1	1	1	1	0	0	1	1	1	1	1	1	1	1	1	1	1	1	1	1	1	2	1	2	1	1	1	2	1	1	1	1	1
Metabolism	Amino acid metabolism	Lysine biosynthesis [PATH:ko00300]	K01586	lysA; diaminopimelate decarboxylase [EC:4.1.1.20]	2	1	1	2	2	2	2	1	1	1	1	2	1	2	2	2	4	2	3	1	1	2	3	2	1	1	2	2	3	2	2	1	2	2	3	2	3	1	2	2	2	4	2	2	1
Metabolism	Amino acid metabolism	Lysine biosynthesis [PATH:ko00300]	K01714	dapA; 4-hydroxy-tetrahydrodipicolinate synthase [EC:4.3.3.7]	1	0	1	0	1	2	1	2	0	1	2	0	1	1	1	1	1	1	1	1	1	1	1	1	1	1	1	1	1	1	1	1	1	1	1	1	1	1	1	1	1	1	0	2	0
Metabolism	Amino acid metabolism	Lysine biosynthesis [PATH:ko00300]	K01778	dapF; diaminopimelate epimerase [EC:5.1.1.7]	0	0	0	0	0	0	0	0	0	0	0	0	0	0	0	0	0	0	0	0	0	0	0	0	0	0	0	0	0	0	0	0	0	0	0	0	0	0	0	0	0	0	0	0	0
Metabolism	Amino acid metabolism	Lysine biosynthesis [PATH:ko00300]	K01928	murE; UDP-N-acetylmuramoyl-L-alanyl-D-glutamate--2,6-diaminopimelate ligase [EC:6.3.2.13]	0	0	0	0	0	0	0	0	0	0	0	0	0	0	0	0	0	0	0	0	0	0	0	0	0	0	0	0	0	0	0	0	0	0	0	0	0	0	0	0	0	0	0	0	0
Metabolism	Amino acid metabolism	Lysine biosynthesis [PATH:ko00300]	K03340	dapdh; diaminopimelate dehydrogenase [EC:1.4.1.16]	0	0	0	0	0	0	0	0	0	1	0	0	0	0	0	0	0	0	0	0	0	0	0	0	0	0	0	0	0	0	0	0	0	0	0	0	0	0	0	0	0	0	0	0	0
Metabolism	Amino acid metabolism	Lysine biosynthesis [PATH:ko00300]	K05825	LYSN; 2-aminoadipate transaminase [EC:2.6.1.-]	0	0	0	0	0	0	0	0	0	0	0	0	0	0	0	0	0	0	0	0	0	0	0	0	0	0	0	0	0	0	1	0	0	0	0	0	0	0	0	0	0	0	0	0	0
Metabolism	Amino acid metabolism	Lysine biosynthesis [PATH:ko00300]	K05826	lysW, argW; alpha-aminoadipate/glutamate carrier protein LysW	1	0	1	1	1	1	0	0	0	1	1	1	1	1	1	1	1	1	1	1	1	0	2	1	1	1	1	1	1	1	1	1	1	1	1	1	1	1	1	1	1	1	1	1	0
Metabolism	Amino acid metabolism	Lysine biosynthesis [PATH:ko00300]	K05827	lysX; [lysine-biosynthesis-protein LysW]---L-2-aminoadipate ligase [EC:6.3.2.43]	1	0	2	1	1	1	0	1	2	2	2	1	1	1	1	1	1	1	1	1	1	1	1	2	1	2	2	1	1	1	1	1	1	1	1	1	1	1	2	1	1	1	2	2	0
Metabolism	Amino acid metabolism	Lysine biosynthesis [PATH:ko00300]	K05828	lysZ, argB; [amino group carrier protein]-L-2-aminoadipate/L-glutamate 6-kinase [EC:2.7.2.17 2.7.2.19]	1	1	1	1	1	2	1	1	1	2	1	1	1	1	1	1	1	1	2	1	1	1	1	1	1	1	1	1	1	1	1	1	2	1	1	1	1	1	1	1	1	0	1	1	0
Metabolism	Amino acid metabolism	Lysine biosynthesis [PATH:ko00300]	K05829	lysY, argC; [amino group carrier protein]-6-phospho-L-2-aminoadipate/5-phospho-L-glutamate reductase [EC:1.2.1.103 1.2.1.106]	1	1	1	1	1	1	1	1	2	1	1	1	1	1	1	2	1	1	2	1	2	1	1	1	1	1	1	2	1	1	1	1	1	1	1	1	1	2	1	2	1	1	1	1	0
Metabolism	Amino acid metabolism	Lysine biosynthesis [PATH:ko00300]	K05830	lysJ, argD; [amino-group carrier protein]-gamma-(L-lysyl/L-ornithyl)-L-glutamate aminotransferase [EC:2.6.1.118 2.6.1.124]	1	2	1	0	2	1	1	1	1	1	1	2	1	1	1	1	1	1	1	2	1	1	1	1	1	1	1	1	1	1	1	1	1	1	1	2	1	1	1	1	1	1	0	0	0
Metabolism	Amino acid metabolism	Lysine biosynthesis [PATH:ko00300]	K05831	lysK, argE; [amino group carrier protein]-lysine/ornithine hydrolase [EC:3.5.1.130 3.5.1.132]	1	1	1	1	1	1	1	1	1	1	2	2	1	1	1	1	1	1	1	2	2	2	1	0	1	1	1	1	1	1	2	1	2	2	2	2	1	2	1	1	2	1	1	1	1
Metabolism	Amino acid metabolism	Lysine biosynthesis [PATH:ko00300]	K10206	E2.6.1.83; LL-diaminopimelate aminotransferase [EC:2.6.1.83]	1	1	0	1	1	1	1	0	0	0	0	1	1	1	2	1	2	1	1	2	1	1	2	1	2	1	2	1	1	2	1	1	1	1	1	1	1	1	1	2	1	1	2	1	1
Metabolism	Amino acid metabolism	Lysine biosynthesis [PATH:ko00300]	K16180	pylB; methylornithine synthase [EC:5.4.99.58]	0	0	0	0	0	0	0	0	0	0	0	0	0	0	0	0	0	0	0	0	0	0	0	0	0	0	0	0	0	0	0	0	0	0	0	0	0	0	0	0	0	0	0	0	0
Metabolism	Amino acid metabolism	Lysine biosynthesis [PATH:ko00300]	K16181	pylC; 3-methylornithine--L-lysine ligase [EC:6.3.2.59]	0	0	0	0	0	0	0	0	0	0	0	0	0	0	0	0	0	0	0	0	0	0	0	0	0	0	0	0	0	0	0	0	0	0	0	0	0	0	0	0	0	0	0	0	0
Metabolism	Amino acid metabolism	Lysine biosynthesis [PATH:ko00300]	K16182	pylD; 3-methylornithyl-N6-L-lysine dehydrogenase [EC:1.4.1.-]	0	0	0	0	0	0	0	0	0	0	0	0	0	0	0	0	0	0	0	0	0	0	0	0	0	0	0	0	0	0	0	0	0	0	0	0	0	0	0	0	0	0	0	0	0
Metabolism	Amino acid metabolism	Lysine degradation [PATH:ko00310]	K00471	BBOX1; gamma-butyrobetaine dioxygenase [EC:1.14.11.1]	0	0	0	0	0	0	0	0	0	0	0	0	0	0	0	0	0	0	0	0	0	0	0	0	0	0	0	0	0	0	0	0	0	0	0	0	0	0	0	0	0	0	0	0	0
Metabolism	Amino acid metabolism	Lysine degradation [PATH:ko00310]	K01041	gcdG, caiB; glutaryl-CoA transferase [EC:2.8.3.-]	0	0	0	0	0	0	0	0	0	0	0	0	0	0	0	0	0	0	0	0	0	0	0	0	0	0	0	0	0	0	0	0	0	0	0	0	0	0	0	0	0	0	0	0	0
Metabolism	Amino acid metabolism	Lysine degradation [PATH:ko00310]	K01843	kamA; lysine 2,3-aminomutase [EC:5.4.3.2]	0	0	0	0	0	0	0	0	0	0	0	0	0	0	0	0	0	0	0	0	0	0	0	0	0	0	0	0	0	0	0	0	0	0	0	0	0	0	0	0	0	0	0	0	0
Metabolism	Amino acid metabolism	Lysine degradation [PATH:ko00310]	K11420	EHMT; [histone H3]-lysine9 N-trimethyltransferase EHMT [EC:2.1.1.355]	0	0	1	0	0	0	0	1	0	1	0	0	0	0	0	0	0	0	0	0	0	0	0	0	0	0	0	0	0	0	0	0	0	0	0	0	0	0	0	0	0	0	0	0	0
Metabolism	Amino acid metabolism	Lysine degradation [PATH:ko00310]	K13609	dpkA, lhpD; delta1-piperideine-2-carboxylate reductase [EC:1.5.1.21]	0	0	0	0	0	0	0	0	0	1	0	0	0	0	0	0	0	0	0	0	0	0	0	0	0	0	0	0	0	0	0	0	0	0	0	0	0	0	0	0	0	0	0	0	0
Metabolism	Amino acid metabolism	Lysine degradation [PATH:ko00310]	K15736	lhgO; (S)-2-hydroxyglutarate dehydrogenase [EC:1.1.5.13]	1	0	0	1	1	1	1	0	0	0	0	2	1	1	1	1	1	1	1	1	0	1	2	1	1	1	1	1	1	1	1	2	1	1	1	1	1	1	0	2	1	2	0	1	1
Metabolism	Amino acid metabolism	Lysine degradation [PATH:ko00310]	K18013	kce; 3-keto-5-aminohexanoate cleavage enzyme [EC:2.3.1.247]	0	0	0	0	0	0	0	0	0	0	0	0	0	0	0	0	0	0	0	0	0	0	0	0	0	0	0	0	0	0	0	0	0	0	0	0	0	0	0	0	0	0	0	0	0
Metabolism	Amino acid metabolism	Lysine degradation [PATH:ko00310]	K18014	kal; 3-aminobutyryl-CoA ammonia-lyase [EC:4.3.1.14]	0	0	0	0	0	0	0	0	0	0	0	0	0	0	0	0	0	0	0	0	0	0	0	0	0	0	0	0	0	0	0	0	0	0	0	0	0	0	0	0	0	0	0	0	0
Metabolism	Amino acid metabolism	Lysine degradation [PATH:ko00310]	K21672	ord; 2,4-diaminopentanoate dehydrogenase [EC:1.4.1.12 1.4.1.26]	0	0	1	0	0	0	0	1	1	0	1	0	0	0	0	0	0	0	0	0	0	0	0	0	0	0	0	0	0	0	0	0	0	0	0	0	0	0	0	0	0	0	0	0	0
Metabolism	Amino acid metabolism	Lysine degradation [PATH:ko00310]	K26061	amaB; L-aminoadipate-semialdehyde dehydrogenase	0	0	0	0	0	0	0	0	0	0	0	0	0	0	0	0	0	0	0	0	0	0	0	0	0	0	0	0	0	0	0	0	0	0	0	0	0	0	0	0	0	0	0	0	0
Metabolism	Amino acid metabolism	Phenylalanine metabolism [PATH:ko00360]	K00285	dadA; D-amino-acid dehydrogenase [EC:1.4.5.1]	0	0	0	0	0	0	0	0	0	0	0	0	0	0	0	0	0	0	0	0	0	0	0	0	0	0	0	0	0	0	0	0	0	0	0	0	0	0	0	0	0	0	0	0	1
Metabolism	Amino acid metabolism	Phenylalanine metabolism [PATH:ko00360]	K01666	mhpE; 4-hydroxy 2-oxovalerate aldolase [EC:4.1.3.39]	0	0	0	0	0	0	0	0	0	0	0	0	0	0	0	0	0	0	0	0	0	0	0	0	0	0	0	0	0	0	0	0	0	0	0	0	0	0	0	0	0	0	0	0	0
Metabolism	Amino acid metabolism	Phenylalanine metabolism [PATH:ko00360]	K01912	paaK; phenylacetate-CoA ligase [EC:6.2.1.30]	0	3	0	0	0	0	0	0	0	0	0	0	0	0	0	0	0	0	0	0	0	0	0	0	0	0	0	0	0	0	0	0	0	0	0	0	0	0	0	0	0	0	0	0	0
Metabolism	Amino acid metabolism	Phenylalanine metabolism [PATH:ko00360]	K02609	paaA; ring-1,2-phenylacetyl-CoA epoxidase subunit PaaA [EC:1.14.13.149]	0	0	0	0	0	0	0	0	0	0	0	0	0	0	0	0	0	0	0	0	0	0	0	0	0	0	0	0	0	0	0	0	0	0	0	0	0	0	0	0	0	0	0	0	0
Metabolism	Amino acid metabolism	Phenylalanine metabolism [PATH:ko00360]	K02610	paaB; ring-1,2-phenylacetyl-CoA epoxidase subunit PaaB	0	0	0	0	0	0	0	0	0	0	0	0	0	0	0	0	0	0	0	0	0	0	0	0	0	0	0	0	0	0	0	0	0	0	0	0	0	0	0	0	0	0	0	0	0
Metabolism	Amino acid metabolism	Phenylalanine metabolism [PATH:ko00360]	K02611	paaC; ring-1,2-phenylacetyl-CoA epoxidase subunit PaaC [EC:1.14.13.149]	0	0	0	0	0	0	0	0	0	0	0	0	0	0	0	0	0	0	0	0	0	0	0	0	0	0	0	0	0	0	0	0	0	0	0	0	0	0	0	0	0	0	0	0	0
Metabolism	Amino acid metabolism	Phenylalanine metabolism [PATH:ko00360]	K02612	paaD; ring-1,2-phenylacetyl-CoA epoxidase subunit PaaD	0	1	0	0	0	0	0	0	0	0	0	0	0	0	0	0	0	0	0	0	0	0	0	0	0	0	0	0	0	0	0	0	0	0	0	0	0	0	0	0	0	0	0	0	0
Metabolism	Amino acid metabolism	Phenylalanine metabolism [PATH:ko00360]	K02613	paaE; ring-1,2-phenylacetyl-CoA epoxidase subunit PaaE	0	0	0	0	0	0	0	0	0	0	0	0	0	0	0	0	0	0	0	0	0	0	0	0	0	0	0	0	0	0	0	0	0	0	0	0	0	0	0	0	0	0	0	0	0
Metabolism	Amino acid metabolism	Phenylalanine metabolism [PATH:ko00360]	K02614	paaI; acyl-CoA thioesterase [EC:3.1.2.-]	0	0	0	0	0	0	0	0	0	0	0	0	0	0	0	0	0	0	0	0	0	0	0	0	0	0	0	0	0	0	0	0	0	0	0	0	0	0	0	0	0	0	0	0	0
Metabolism	Amino acid metabolism	Phenylalanine metabolism [PATH:ko00360]	K03782	katG; catalase-peroxidase [EC:1.11.1.21]	0	0	0	0	0	0	0	0	0	0	0	0	0	0	0	0	0	0	0	0	0	0	0	0	0	0	0	0	0	0	0	0	0	0	0	0	0	0	0	0	0	0	0	0	0
Metabolism	Amino acid metabolism	Phenylalanine metabolism [PATH:ko00360]	K03825	aaaT; L-phenylalanine/L-methionine N-acetyltransferase [EC:2.3.1.53 2.3.1.-]	0	0	0	0	0	0	0	0	0	0	0	0	0	0	0	0	0	0	0	0	0	0	0	0	0	0	0	0	0	0	0	0	0	0	0	0	0	0	0	0	0	0	0	0	0
Metabolism	Amino acid metabolism	Phenylalanine metabolism [PATH:ko00360]	K05710	hcaC; 3-phenylpropionate/trans-cinnamate dioxygenase ferredoxin component	0	1	1	1	0	1	0	1	1	1	1	1	1	1	1	1	1	1	0	0	0	0	0	0	0	0	1	0	1	0	1	1	0	1	1	1	1	1	1	1	1	1	1	0	0
Metabolism	Amino acid metabolism	Phenylalanine metabolism [PATH:ko00360]	K15866	paaG; 2-(1,2-epoxy-1,2-dihydrophenyl)acetyl-CoA isomerase [EC:5.3.3.18]	0	0	0	0	0	0	0	0	0	0	0	0	0	0	0	0	0	0	0	0	0	0	0	0	0	0	0	0	0	0	0	0	0	0	0	0	0	0	0	0	0	0	0	0	0
Metabolism	Amino acid metabolism	Phenylalanine, tyrosine and tryptophan biosynthesis [PATH:ko00400]	K00014	aroE; shikimate dehydrogenase [EC:1.1.1.25]	1	1	1	0	0	1	1	1	2	2	1	0	1	1	1	1	1	1	1	1	1	1	1	1	0	0	1	1	0	1	1	2	1	1	1	2	1	1	1	2	1	1	1	1	1
Metabolism	Amino acid metabolism	Phenylalanine, tyrosine and tryptophan biosynthesis [PATH:ko00400]	K00766	trpD; anthranilate phosphoribosyltransferase [EC:2.4.2.18]	1	1	1	1	1	1	1	1	2	1	1	1	1	1	1	1	2	1	2	1	0	1	0	2	1	2	1	1	1	0	1	2	1	1	1	1	1	1	1	1	2	0	2	1	1
Metabolism	Amino acid metabolism	Phenylalanine, tyrosine and tryptophan biosynthesis [PATH:ko00400]	K00800	aroA; 3-phosphoshikimate 1-carboxyvinyltransferase [EC:2.5.1.19]	1	0	1	1	0	1	1	1	2	3	1	1	1	1	1	1	1	1	1	1	1	1	2	1	0	1	1	1	0	1	1	1	1	3	1	1	1	1	1	0	1	1	1	0	1
Metabolism	Amino acid metabolism	Phenylalanine, tyrosine and tryptophan biosynthesis [PATH:ko00400]	K00891	aroK, aroL; shikimate kinase [EC:2.7.1.71]	1	1	1	0	0	1	1	1	2	1	1	0	1	1	2	1	1	1	2	2	1	1	1	1	0	0	1	1	0	1	1	1	1	2	1	1	1	1	1	1	1	1	1	1	1
Metabolism	Amino acid metabolism	Phenylalanine, tyrosine and tryptophan biosynthesis [PATH:ko00400]	K01609	trpC; indole-3-glycerol phosphate synthase [EC:4.1.1.48]	1	1	1	1	1	1	1	1	1	1	1	2	1	1	1	1	1	1	1	2	0	2	0	1	1	1	1	1	1	0	1	1	1	2	1	1	1	1	0	1	1	0	1	1	1
Metabolism	Amino acid metabolism	Phenylalanine, tyrosine and tryptophan biosynthesis [PATH:ko00400]	K01626	E2.5.1.54, aroF, aroG, aroH; 3-deoxy-7-phosphoheptulonate synthase [EC:2.5.1.54]	0	0	0	0	0	0	0	0	0	0	0	0	0	0	0	0	0	0	0	0	0	0	0	0	0	0	0	0	0	0	0	0	0	0	0	0	0	0	0	0	0	0	0	0	0
Metabolism	Amino acid metabolism	Phenylalanine, tyrosine and tryptophan biosynthesis [PATH:ko00400]	K01657	trpE; anthranilate synthase component I [EC:4.1.3.27]	1	1	1	2	1	1	1	1	1	1	1	1	1	1	1	1	2	1	1	1	1	2	0	2	1	1	1	1	1	0	0	1	2	2	1	1	1	1	2	1	2	0	2	4	2
Metabolism	Amino acid metabolism	Phenylalanine, tyrosine and tryptophan biosynthesis [PATH:ko00400]	K01658	trpG; anthranilate synthase component II [EC:4.1.3.27]	1	1	1	1	1	1	1	1	1	1	1	1	1	1	1	1	1	1	1	1	0	1	0	1	1	1	1	1	1	0	0	1	1	1	1	1	0	1	2	1	2	0	1	2	1
Metabolism	Amino acid metabolism	Phenylalanine, tyrosine and tryptophan biosynthesis [PATH:ko00400]	K01735	aroB; 3-dehydroquinate synthase [EC:4.2.3.4]	0	0	0	0	0	0	0	0	0	0	0	0	0	0	0	0	0	0	0	0	0	0	0	0	0	0	0	0	0	0	0	0	0	0	0	0	0	0	0	0	0	0	0	0	0
Metabolism	Amino acid metabolism	Phenylalanine, tyrosine and tryptophan biosynthesis [PATH:ko00400]	K01736	aroC; chorismate synthase [EC:4.2.3.5]	1	0	1	1	0	1	1	2	1	1	1	1	1	1	1	1	1	1	1	1	2	0	1	1	0	1	1	1	0	1	1	1	1	1	0	1	1	1	1	0	1	0	2	0	0
Metabolism	Amino acid metabolism	Phenylalanine, tyrosine and tryptophan biosynthesis [PATH:ko00400]	K01817	trpF; phosphoribosylanthranilate isomerase [EC:5.3.1.24]	0	0	1	0	0	0	0	1	1	1	1	0	0	0	0	0	0	0	0	0	0	0	0	0	0	0	0	0	0	0	0	0	0	0	0	0	0	0	0	0	0	0	0	0	0
Metabolism	Amino acid metabolism	Phenylalanine, tyrosine and tryptophan biosynthesis [PATH:ko00400]	K03785	aroD; 3-dehydroquinate dehydratase I [EC:4.2.1.10]	1	1	1	1	0	1	1	0	0	1	0	0	1	1	1	2	1	1	1	1	1	1	1	1	0	0	1	0	0	1	1	1	0	0	1	1	2	1	1	1	1	1	1	1	1
Metabolism	Amino acid metabolism	Phenylalanine, tyrosine and tryptophan biosynthesis [PATH:ko00400]	K03786	aroQ, qutE; 3-dehydroquinate dehydratase II [EC:4.2.1.10]	0	0	0	0	0	0	0	0	0	0	0	0	0	0	0	0	0	0	0	0	0	0	0	0	0	0	0	0	0	0	0	0	0	0	0	0	0	0	0	0	0	0	0	0	0
Metabolism	Amino acid metabolism	Phenylalanine, tyrosine and tryptophan biosynthesis [PATH:ko00400]	K03856	AROA2, aroA; 3-deoxy-7-phosphoheptulonate synthase [EC:2.5.1.54]	0	0	0	0	0	0	0	0	0	0	0	0	0	0	0	0	0	0	0	0	0	0	0	0	0	0	0	0	0	0	0	0	0	0	0	0	0	0	0	0	0	0	0	0	0
Metabolism	Amino acid metabolism	Phenylalanine, tyrosine and tryptophan biosynthesis [PATH:ko00400]	K04093	pheA1; chorismate mutase [EC:5.4.99.5]	0	0	0	0	0	0	0	0	0	0	0	0	0	0	0	0	0	0	0	0	0	0	0	0	0	0	0	0	0	0	0	0	0	0	0	0	0	0	0	0	0	0	0	0	0
Metabolism	Amino acid metabolism	Phenylalanine, tyrosine and tryptophan biosynthesis [PATH:ko00400]	K04517	tyrA2; prephenate dehydrogenase [EC:1.3.1.12]	1	1	2	1	0	1	1	1	1	1	1	1	1	1	1	0	0	1	0	1	1	0	1	1	0	1	0	0	0	0	0	0	0	0	0	0	0	0	0	0	0	0	0	0	0
Metabolism	Amino acid metabolism	Phenylalanine, tyrosine and tryptophan biosynthesis [PATH:ko00400]	K04518	pheA2; prephenate dehydratase [EC:4.2.1.51]	0	0	1	0	0	0	0	0	0	0	0	0	0	0	0	0	0	0	0	0	0	0	0	0	0	0	0	0	0	0	0	1	0	1	1	1	0	1	0	0	0	0	0	0	0
Metabolism	Amino acid metabolism	Phenylalanine, tyrosine and tryptophan biosynthesis [PATH:ko00400]	K05358	quiA; quinate dehydrogenase (quinone) [EC:1.1.5.8]	0	0	0	0	0	0	0	0	0	0	0	0	0	0	0	0	0	0	0	0	0	0	0	1	0	0	0	0	0	0	0	0	0	0	0	0	0	0	0	0	0	0	0	0	0
Metabolism	Amino acid metabolism	Phenylalanine, tyrosine and tryptophan biosynthesis [PATH:ko00400]	K11646	K11646; 3-dehydroquinate synthase II [EC:1.4.1.24]	1	0	1	1	0	1	1	1	1	1	1	1	1	1	1	1	1	1	1	1	1	1	1	1	0	1	1	1	0	1	1	1	1	1	1	1	1	1	1	1	1	1	1	1	1
Metabolism	Amino acid metabolism	Phenylalanine, tyrosine and tryptophan biosynthesis [PATH:ko00400]	K13497	trpGD; anthranilate synthase/phosphoribosyltransferase [EC:4.1.3.27 2.4.2.18]	0	0	0	0	0	0	0	0	0	0	0	0	0	0	0	0	0	0	0	0	0	0	0	0	0	0	0	0	0	0	0	0	0	0	0	0	0	0	0	0	0	0	0	0	0
Metabolism	Amino acid metabolism	Phenylalanine, tyrosine and tryptophan biosynthesis [PATH:ko00400]	K13832	aroDE, DHQ-SDH; 3-dehydroquinate dehydratase / shikimate dehydrogenase [EC:4.2.1.10 1.1.1.25]	0	0	0	0	0	0	0	1	2	0	1	0	0	0	0	0	0	0	0	0	0	0	0	0	0	0	0	0	0	0	0	0	0	0	0	0	0	0	0	0	0	0	0	0	0
Metabolism	Amino acid metabolism	Phenylalanine, tyrosine and tryptophan biosynthesis [PATH:ko00400]	K14170	pheA; chorismate mutase / prephenate dehydratase [EC:5.4.99.5 4.2.1.51]	1	1	1	1	1	1	1	1	1	1	1	1	1	1	1	1	1	1	1	1	0	1	0	1	2	1	1	1	1	0	2	0	1	2	0	0	1	0	1	1	1	1	2	1	1
Metabolism	Amino acid metabolism	Phenylalanine, tyrosine and tryptophan biosynthesis [PATH:ko00400]	K14187	tyrA; chorismate mutase / prephenate dehydrogenase [EC:5.4.99.5 1.3.1.12]	0	0	0	0	0	0	0	0	0	0	0	0	0	0	0	0	0	0	1	0	0	0	0	0	0	0	0	0	0	0	1	1	1	0	0	1	0	0	1	0	1	0	1	0	0
Metabolism	Amino acid metabolism	Tryptophan metabolism [PATH:ko00380]	K00453	TDO2, kynA; tryptophan 2,3-dioxygenase [EC:1.13.11.11]	0	1	0	0	0	0	0	0	0	0	0	0	0	0	0	0	0	0	0	0	0	0	0	0	0	0	0	0	0	0	0	0	0	0	0	0	0	0	0	0	0	0	0	0	0
Metabolism	Amino acid metabolism	Tryptophan metabolism [PATH:ko00380]	K01556	KYNU, kynU; kynureninase [EC:3.7.1.3]	0	0	0	0	0	0	0	0	0	0	0	0	0	0	0	0	0	0	0	0	0	0	0	0	0	0	0	0	0	0	0	0	0	0	0	0	0	0	0	0	0	0	0	0	0
Metabolism	Amino acid metabolism	Tryptophan metabolism [PATH:ko00380]	K01667	tnaA; tryptophanase [EC:4.1.99.1]	0	0	0	0	0	0	0	0	0	0	0	0	0	0	0	0	0	0	0	0	0	0	0	0	0	0	0	0	0	0	0	0	0	0	0	0	0	0	0	0	0	0	0	0	0
Metabolism	Amino acid metabolism	Tryptophan metabolism [PATH:ko00380]	K03392	ACMSD; aminocarboxymuconate-semialdehyde decarboxylase [EC:4.1.1.45]	0	0	0	0	0	0	0	0	0	0	1	0	0	0	0	0	0	0	0	0	0	0	0	0	0	0	0	0	0	0	0	0	0	0	0	0	0	0	0	0	0	0	0	0	0
Metabolism	Amino acid metabolism	Tryptophan metabolism [PATH:ko00380]	K04103	ipdC; indolepyruvate decarboxylase [EC:4.1.1.74]	0	0	0	0	0	0	0	0	0	0	0	0	0	0	0	0	0	0	0	0	0	0	0	0	0	0	0	0	0	0	0	0	0	0	0	0	0	0	0	0	0	0	0	0	0
Metabolism	Amino acid metabolism	Tyrosine metabolism [PATH:ko00350]	K00450	E1.13.11.4; gentisate 1,2-dioxygenase [EC:1.13.11.4]	0	0	0	0	0	0	0	0	0	0	0	0	0	0	0	0	0	0	0	0	0	0	0	0	0	0	0	0	0	0	0	0	0	0	0	0	0	0	0	0	0	0	0	0	0
Metabolism	Amino acid metabolism	Tyrosine metabolism [PATH:ko00350]	K00451	HGD, hmgA; homogentisate 1,2-dioxygenase [EC:1.13.11.5]	0	0	0	0	0	0	0	0	0	0	0	0	0	0	0	0	0	0	0	0	0	0	0	0	0	0	0	0	0	0	0	0	0	0	0	0	0	0	0	0	0	0	0	0	0
Metabolism	Amino acid metabolism	Tyrosine metabolism [PATH:ko00350]	K00457	HPD, hppD; 4-hydroxyphenylpyruvate dioxygenase [EC:1.13.11.27]	0	0	0	0	0	0	0	0	0	0	0	0	0	0	0	0	0	0	0	0	0	0	0	0	0	0	0	0	0	0	0	0	0	0	0	0	0	0	0	0	0	0	0	0	0
Metabolism	Amino acid metabolism	Tyrosine metabolism [PATH:ko00350]	K00505	TYR; tyrosinase [EC:1.14.18.1]	0	1	1	0	0	0	0	2	2	1	3	0	0	0	0	0	0	0	0	0	0	0	0	0	0	0	0	0	0	0	0	0	0	0	0	0	0	0	0	0	0	0	0	0	0
Metabolism	Amino acid metabolism	Tyrosine metabolism [PATH:ko00350]	K01593	DDC, TDC; aromatic-L-amino-acid/L-tryptophan decarboxylase [EC:4.1.1.28 4.1.1.105]	0	0	0	0	0	0	0	0	0	0	0	0	0	0	0	0	0	0	0	0	0	0	0	0	0	0	0	0	0	0	0	0	0	0	0	0	0	0	0	0	0	0	0	0	0
Metabolism	Amino acid metabolism	Tyrosine metabolism [PATH:ko00350]	K01826	hpaF, hpcD; 5-carboxymethyl-2-hydroxymuconate isomerase [EC:5.3.3.10]	0	0	0	0	0	0	0	0	0	0	0	0	0	0	0	0	0	0	0	0	0	0	0	0	0	0	0	0	0	0	0	0	0	0	0	0	0	0	0	0	0	0	0	0	0
Metabolism	Amino acid metabolism	Tyrosine metabolism [PATH:ko00350]	K02510	hpaI, hpcH; 4-hydroxy-2-oxoheptanedioate aldolase [EC:4.1.2.52]	0	0	0	0	0	0	0	0	0	0	0	0	0	0	0	0	0	0	0	0	0	0	0	0	0	0	0	0	0	0	0	0	0	0	0	0	0	0	0	0	0	0	0	0	0
Metabolism	Amino acid metabolism	Valine, leucine and isoleucine biosynthesis [PATH:ko00290]	K00053	ilvC; ketol-acid reductoisomerase [EC:1.1.1.86]	1	1	1	1	1	1	1	1	1	1	1	1	1	1	1	1	1	1	1	2	2	1	2	2	1	1	1	1	1	1	1	1	1	2	1	1	1	1	1	1	2	1	2	1	1
Metabolism	Amino acid metabolism	Valine, leucine and isoleucine biosynthesis [PATH:ko00290]	K01687	ilvD; dihydroxy-acid dehydratase [EC:4.2.1.9]	1	1	0	1	1	1	1	1	1	2	1	1	1	1	2	1	2	1	1	2	1	1	0	1	1	1	1	1	1	1	1	1	0	1	2	1	1	1	2	2	3	1	1	1	1
Metabolism	Amino acid metabolism	Valine, leucine and isoleucine degradation [PATH:ko00280]	K00020	HIBADH, mmsB; 3-hydroxyisobutyrate dehydrogenase [EC:1.1.1.31]	0	0	0	0	0	0	0	0	1	0	0	0	0	0	0	0	0	0	0	0	0	0	0	0	0	0	0	0	0	0	0	0	0	0	0	0	0	0	0	0	0	0	0	0	0
Metabolism	Amino acid metabolism	Valine, leucine and isoleucine degradation [PATH:ko00280]	K00186	vorA; 2-oxoisovalerate ferredoxin oxidoreductase alpha subunit [EC:1.2.7.7]	0	0	0	0	0	0	0	0	0	0	0	0	0	0	0	0	0	0	0	0	0	0	0	0	0	0	0	0	0	0	0	0	0	0	0	0	0	0	0	0	0	0	0	0	0
Metabolism	Amino acid metabolism	Valine, leucine and isoleucine degradation [PATH:ko00280]	K00187	vorB; 2-oxoisovalerate ferredoxin oxidoreductase beta subunit [EC:1.2.7.7]	0	0	0	0	0	0	0	0	0	0	0	0	0	0	0	0	0	0	0	0	0	0	0	0	0	0	0	0	0	0	0	0	0	0	0	0	0	0	0	0	0	0	0	0	0
Metabolism	Amino acid metabolism	Valine, leucine and isoleucine degradation [PATH:ko00280]	K00188	vorD; 2-oxoisovalerate ferredoxin oxidoreductase delta subunit [EC:1.2.7.7]	0	0	0	0	0	0	0	0	0	0	0	0	0	0	0	0	0	0	0	0	0	0	0	0	0	0	0	0	0	0	0	0	0	0	0	0	0	0	0	0	0	0	0	0	0
Metabolism	Amino acid metabolism	Valine, leucine and isoleucine degradation [PATH:ko00280]	K00253	IVD, ivd; isovaleryl-CoA dehydrogenase [EC:1.3.8.4]	0	0	0	0	0	0	0	0	0	0	0	0	0	0	0	1	0	0	0	0	0	0	0	0	0	0	0	0	0	0	0	0	0	0	0	0	0	0	0	0	0	0	0	0	0
Metabolism	Amino acid metabolism	Valine, leucine and isoleucine degradation [PATH:ko00280]	K00263	E1.4.1.9; leucine dehydrogenase [EC:1.4.1.9]	0	0	0	0	0	0	0	0	0	0	0	0	0	0	0	0	0	0	0	0	0	0	0	0	0	0	0	0	0	0	0	0	0	0	0	0	0	0	0	0	0	0	0	0	0
Metabolism	Amino acid metabolism	Valine, leucine and isoleucine degradation [PATH:ko00280]	K18661	matB; malonyl-CoA/methylmalonyl-CoA synthetase [EC:6.2.1.76 6.2.1.-]	0	0	0	0	0	0	0	0	0	0	0	0	0	0	0	0	0	0	0	0	0	0	0	0	0	0	0	0	0	0	0	0	0	0	0	0	0	0	0	0	0	0	0	0	0
Metabolism	Biosynthesis of other secondary metabolites	Betalain biosynthesis [PATH:ko00965]	K15777	DODA; 4,5-DOPA dioxygenase extradiol [EC:1.13.11.-]	0	0	0	0	0	0	0	0	0	0	0	0	0	0	0	0	0	0	0	0	0	0	0	0	0	0	0	0	0	0	0	0	0	0	0	0	0	0	0	0	0	0	0	0	0
Metabolism	Biosynthesis of other secondary metabolites	Biosynthesis of various antibiotics [PATH:ko00998]	K19548	bacC; dihydroanticapsin dehydrogenase [EC:1.1.1.385]	0	0	0	0	0	0	0	1	0	0	0	0	0	0	0	0	0	0	0	0	0	0	0	0	0	0	0	0	0	0	0	0	0	0	0	0	0	0	0	0	0	0	0	0	0
Metabolism	Biosynthesis of other secondary metabolites	Biosynthesis of various other secondary metabolites [PATH:ko00997]	K03894	iucA; N2-citryl-N6-acetyl-N6-hydroxylysine synthase [EC:6.3.2.38]	0	0	0	0	0	0	0	0	0	0	0	0	0	0	0	0	0	0	0	0	0	0	0	0	0	0	0	0	0	0	0	0	0	0	0	0	0	0	0	0	0	0	0	0	0
Metabolism	Biosynthesis of other secondary metabolites	Biosynthesis of various other secondary metabolites [PATH:ko00997]	K03896	iucB; acetyl CoA:N6-hydroxylysine acetyl transferase [EC:2.3.1.102]	0	0	0	0	0	0	0	0	0	0	0	0	0	0	0	0	0	0	0	0	0	0	0	0	0	0	0	0	0	0	0	0	0	0	0	0	0	0	0	0	0	0	0	0	0
Metabolism	Biosynthesis of other secondary metabolites	Biosynthesis of various other secondary metabolites [PATH:ko00997]	K03897	iucD; lysine N6-hydroxylase [EC:1.14.13.59]	0	0	0	0	0	0	0	0	0	0	0	0	0	0	0	0	0	0	0	0	0	0	0	0	0	0	0	0	0	0	0	0	0	0	0	0	0	0	0	0	0	0	0	0	0
Metabolism	Biosynthesis of other secondary metabolites	Degradation of flavonoids [PATH:ko00946]	K05989	ramA; alpha-L-rhamnosidase [EC:3.2.1.40]	0	0	0	0	0	0	0	0	0	0	0	0	0	0	0	0	0	0	0	0	0	0	0	0	0	0	0	0	0	0	0	0	0	0	0	0	0	0	0	0	0	0	0	0	0
Metabolism	Biosynthesis of other secondary metabolites	Penicillin and cephalosporin biosynthesis [PATH:ko00311]	K01434	pac; penicillin G amidase [EC:3.5.1.11]	0	0	0	0	0	0	0	0	0	0	0	0	0	0	0	0	0	0	0	0	0	0	0	0	0	0	0	0	0	0	0	0	0	0	0	0	0	0	0	0	0	0	0	0	0
Metabolism	Biosynthesis of other secondary metabolites	Penicillin and cephalosporin biosynthesis [PATH:ko00311]	K04127	cefD; isopenicillin-N epimerase [EC:5.1.1.17]	0	0	0	0	0	0	0	0	0	0	0	0	0	0	0	0	0	0	0	0	0	0	0	0	0	0	0	0	0	0	0	0	0	0	0	0	0	0	0	0	0	0	0	0	0
Metabolism	Biosynthesis of other secondary metabolites	Penicillin and cephalosporin biosynthesis [PATH:ko00311]	K17836	penP; beta-lactamase class A [EC:3.5.2.6]	0	0	0	0	0	0	0	0	1	0	0	0	0	0	0	0	0	0	0	0	0	0	0	0	0	0	0	0	0	0	0	0	0	0	0	0	0	0	0	0	0	0	0	0	0
Metabolism	Biosynthesis of other secondary metabolites	Penicillin and cephalosporin biosynthesis [PATH:ko00311]	K19200	IAL; isopenicillin-N N-acyltransferase like protein	0	0	0	0	0	0	0	0	0	0	0	0	0	0	0	0	0	0	0	0	0	0	0	0	0	0	0	0	0	0	0	0	0	0	0	0	0	0	0	0	0	0	0	0	0
Metabolism	Biosynthesis of other secondary metabolites	Phenazine biosynthesis [PATH:ko00405]	K06998	phzF; trans-2,3-dihydro-3-hydroxyanthranilate isomerase [EC:5.3.3.17]	0	0	0	0	0	0	0	0	0	0	0	0	0	0	0	0	0	0	0	0	0	0	0	0	0	0	0	0	0	0	0	0	0	0	0	0	0	0	0	0	0	0	0	0	0
Metabolism	Biosynthesis of other secondary metabolites	Staurosporine biosynthesis [PATH:ko00404]	K14266	prnA, rebH, ktzQ; tryptophan 7-halogenase [EC:1.14.19.9]	0	0	0	0	0	0	0	0	0	0	0	0	0	0	0	0	0	0	0	0	0	0	0	0	0	0	0	0	0	0	0	0	0	0	0	0	0	0	0	0	0	0	0	0	0
Metabolism	Biosynthesis of other secondary metabolites	Tropane, piperidine and pyridine alkaloid biosynthesis [PATH:ko00960]	K00808	hss; homospermidine synthase [EC:2.5.1.44]	0	0	0	0	0	0	0	0	0	0	0	0	0	0	0	0	0	0	0	0	0	0	0	0	0	0	0	0	0	0	0	0	0	0	0	0	0	0	0	0	0	0	0	0	0
Metabolism	Carbohydrate metabolism	5-Branched dibasic acid metabolism [PATH:ko00660]	K00052	leuB, IMDH; 3-isopropylmalate dehydrogenase [EC:1.1.1.85]	1	1	1	1	1	1	1	1	1	0	1	1	1	1	1	0	1	1	1	1	0	0	1	0	1	1	1	0	1	1	1	1	1	1	0	1	0	1	1	1	1	1	0	1	1
Metabolism	Carbohydrate metabolism	5-Branched dibasic acid metabolism [PATH:ko00660]	K01703	leuC, IPMI-L; 3-isopropylmalate/(R)-2-methylmalate dehydratase large subunit [EC:4.2.1.33 4.2.1.35]	2	2	2	1	0	1	0	2	2	2	2	1	1	1	1	0	1	1	0	1	1	0	0	1	1	0	1	0	1	1	0	1	0	2	2	2	2	2	1	2	2	0	2	1	0
Metabolism	Carbohydrate metabolism	5-Branched dibasic acid metabolism [PATH:ko00660]	K01704	leuD, IPMI-S; 3-isopropylmalate/(R)-2-methylmalate dehydratase small subunit [EC:4.2.1.33 4.2.1.35]	2	1	1	1	0	2	1	1	2	2	2	2	1	1	0	1	0	1	1	0	0	1	0	2	1	0	1	0	0	1	1	1	1	1	1	1	1	1	0	1	1	0	0	1	0
Metabolism	Carbohydrate metabolism	5-Branched dibasic acid metabolism [PATH:ko00660]	K09011	cimA; (R)-citramalate synthase [EC:2.3.3.21]	0	0	0	0	0	0	0	0	0	0	0	0	0	0	0	0	0	0	0	0	0	0	0	0	0	0	0	0	0	0	0	0	0	0	0	0	0	0	0	0	0	0	0	0	0
Metabolism	Carbohydrate metabolism	5-Branched dibasic acid metabolism [PATH:ko00660]	K10218	ligK, galC; 4-hydroxy-4-methyl-2-oxoglutarate aldolase [EC:4.1.3.17]	0	0	0	0	0	0	0	0	0	0	0	0	0	0	0	0	0	0	0	0	0	0	0	0	0	0	0	0	0	0	0	0	0	0	0	0	0	0	0	0	0	0	0	0	0
Metabolism	Carbohydrate metabolism	5-Branched dibasic acid metabolism [PATH:ko00660]	K18289	ict-P; itaconate CoA-transferase [EC:2.8.3.- 2.8.3.22]	0	0	0	0	0	0	0	0	0	0	0	0	0	0	0	0	0	0	0	0	0	0	0	0	0	0	0	0	0	0	0	0	0	0	0	0	0	0	0	0	0	0	0	0	0
Metabolism	Carbohydrate metabolism	5-Branched dibasic acid metabolism [PATH:ko00660]	K18290	ich-Y; itaconyl-CoA hydratase [EC:4.2.1.56]	0	0	0	0	0	0	0	0	0	0	0	0	0	0	0	0	0	0	0	0	0	0	0	0	0	0	0	0	0	0	0	0	0	0	0	0	0	0	0	0	0	0	0	0	0
Metabolism	Carbohydrate metabolism	Amino sugar and nucleotide sugar metabolism [PATH:ko00520]	K00075	murB; UDP-N-acetylmuramate dehydrogenase [EC:1.3.1.98]	0	0	0	0	0	0	0	0	0	0	0	0	0	0	0	0	0	0	0	0	0	0	0	0	0	0	0	0	0	0	0	0	0	0	0	0	0	0	0	0	0	0	0	0	0
Metabolism	Carbohydrate metabolism	Amino sugar and nucleotide sugar metabolism [PATH:ko00520]	K00326	CYB5R; cytochrome-b5 reductase [EC:1.6.2.2]	0	0	0	0	0	0	0	0	0	0	0	0	0	0	0	0	0	0	0	0	0	0	0	0	0	0	0	0	0	0	0	0	0	0	0	0	0	0	0	0	0	0	0	0	0
Metabolism	Carbohydrate metabolism	Amino sugar and nucleotide sugar metabolism [PATH:ko00520]	K00523	ascD, ddhD, rfbI; CDP-4-dehydro-6-deoxyglucose reductase, E3 [EC:1.17.1.1]	0	0	0	1	0	1	0	0	0	0	0	1	0	1	1	1	0	0	0	0	0	0	0	0	0	0	0	0	0	0	0	0	0	0	0	0	0	0	0	0	0	0	0	0	0
Metabolism	Carbohydrate metabolism	Amino sugar and nucleotide sugar metabolism [PATH:ko00520]	K00621	GNPNAT1, GNA1; glucosamine-phosphate N-acetyltransferase [EC:2.3.1.4]	0	0	0	0	0	0	0	0	0	0	0	0	0	0	0	0	0	0	0	0	0	0	0	0	0	0	0	0	0	0	0	0	0	0	0	0	0	0	0	0	0	0	0	0	0
Metabolism	Carbohydrate metabolism	Amino sugar and nucleotide sugar metabolism [PATH:ko00520]	K00790	murA; UDP-N-acetylglucosamine 1-carboxyvinyltransferase [EC:2.5.1.7]	0	0	0	0	0	0	0	0	0	0	0	0	0	0	0	0	0	0	0	0	0	0	0	0	0	0	0	0	0	0	0	0	0	0	0	0	0	0	0	0	0	0	0	0	0
Metabolism	Carbohydrate metabolism	Amino sugar and nucleotide sugar metabolism [PATH:ko00520]	K00820	glmS, GFPT; glutamine---fructose-6-phosphate transaminase (isomerizing) [EC:2.6.1.16]	1	2	1	1	1	1	1	1	1	1	1	0	1	1	1	1	2	1	1	1	1	0	0	1	1	1	1	1	1	0	1	2	2	1	2	1	2	1	1	2	1	1	1	1	1
Metabolism	Carbohydrate metabolism	Amino sugar and nucleotide sugar metabolism [PATH:ko00520]	K00884	NAGK, nagK; N-acetylglucosamine kinase [EC:2.7.1.59]	0	0	0	0	0	0	0	0	0	0	0	0	0	0	0	0	0	0	0	0	0	0	0	0	0	0	0	0	0	0	0	0	0	0	0	0	0	0	0	0	0	0	0	0	0
Metabolism	Carbohydrate metabolism	Amino sugar and nucleotide sugar metabolism [PATH:ko00520]	K00983	neuA, nnaC; N-acylneuraminate cytidylyltransferase [EC:2.7.7.43]	0	0	0	0	0	0	0	0	0	0	0	0	0	0	0	0	0	0	0	0	0	0	0	0	0	0	0	0	0	0	0	0	0	0	0	0	0	0	0	0	0	0	1	0	0
Metabolism	Carbohydrate metabolism	Amino sugar and nucleotide sugar metabolism [PATH:ko00520]	K00992	murU; N-acetyl-alpha-D-muramate 1-phosphate uridylyltransferase [EC:2.7.7.99]	0	0	0	0	0	0	0	0	0	0	0	0	0	0	0	0	0	0	0	0	0	0	0	0	0	0	0	0	0	0	0	0	0	0	0	0	0	0	0	0	0	0	0	0	0
Metabolism	Carbohydrate metabolism	Amino sugar and nucleotide sugar metabolism [PATH:ko00520]	K01183	E3.2.1.14; chitinase [EC:3.2.1.14]	0	0	0	0	0	0	0	0	0	0	0	0	0	0	0	0	0	0	0	0	0	0	0	0	0	0	0	0	0	0	0	0	0	0	0	0	0	0	0	0	0	0	0	0	0
Metabolism	Carbohydrate metabolism	Amino sugar and nucleotide sugar metabolism [PATH:ko00520]	K01198	xynB; xylan 1,4-beta-xylosidase [EC:3.2.1.37]	0	0	0	0	0	0	0	0	0	0	0	0	0	0	0	0	0	0	0	0	0	0	0	0	0	0	0	0	0	0	0	0	0	0	0	0	0	0	0	0	0	0	0	0	0
Metabolism	Carbohydrate metabolism	Amino sugar and nucleotide sugar metabolism [PATH:ko00520]	K01207	nagZ; beta-N-acetylhexosaminidase [EC:3.2.1.52]	0	0	0	0	0	0	0	0	0	0	0	0	0	0	0	0	0	0	0	0	0	0	0	0	0	0	0	0	0	0	0	0	0	0	0	0	0	0	0	0	0	0	0	0	0
Metabolism	Carbohydrate metabolism	Amino sugar and nucleotide sugar metabolism [PATH:ko00520]	K01209	abfA; alpha-L-arabinofuranosidase [EC:3.2.1.55]	0	0	0	0	0	0	0	0	0	0	0	0	0	0	0	0	0	0	0	0	0	0	0	0	0	0	0	0	0	0	0	0	0	0	0	0	0	0	0	0	0	0	0	0	0
Metabolism	Carbohydrate metabolism	Amino sugar and nucleotide sugar metabolism [PATH:ko00520]	K01443	nagA, AMDHD2; N-acetylglucosamine-6-phosphate deacetylase [EC:3.5.1.25]	0	0	0	0	0	0	0	0	0	0	0	0	0	0	0	0	0	0	0	0	0	0	0	0	0	0	0	0	0	0	0	0	0	0	0	0	0	0	0	0	0	0	0	0	0
Metabolism	Carbohydrate metabolism	Amino sugar and nucleotide sugar metabolism [PATH:ko00520]	K01639	E4.1.3.3, nanA, NPL; N-acetylneuraminate lyase [EC:4.1.3.3]	0	0	1	0	0	0	0	0	1	0	0	0	0	0	0	0	0	0	0	0	0	0	0	0	0	0	0	0	0	0	0	0	0	0	0	0	0	0	0	0	0	0	0	0	0
Metabolism	Carbohydrate metabolism	Amino sugar and nucleotide sugar metabolism [PATH:ko00520]	K01654	neuB, nnaB; N-acetylneuraminate synthase [EC:2.5.1.56]	1	1	0	1	1	1	0	0	0	0	0	1	3	1	1	1	0	1	0	1	0	1	1	1	1	1	1	1	1	1	0	1	1	1	1	1	1	1	1	1	1	0	1	1	0
Metabolism	Carbohydrate metabolism	Amino sugar and nucleotide sugar metabolism [PATH:ko00520]	K01709	rfbG; CDP-glucose 4,6-dehydratase [EC:4.2.1.45]	0	0	1	0	0	0	0	1	1	1	1	0	0	0	1	0	0	0	0	0	1	0	0	0	0	1	0	0	0	0	0	0	0	0	0	0	0	0	0	0	0	0	0	0	0
Metabolism	Carbohydrate metabolism	Amino sugar and nucleotide sugar metabolism [PATH:ko00520]	K01791	wecB; UDP-N-acetylglucosamine 2-epimerase (non-hydrolysing) [EC:5.1.3.14]	0	0	0	0	0	0	0	0	1	0	0	0	0	0	0	0	0	0	0	0	0	0	0	0	0	0	0	0	0	0	0	0	0	0	0	0	0	0	0	0	0	0	0	0	0
Metabolism	Carbohydrate metabolism	Amino sugar and nucleotide sugar metabolism [PATH:ko00520]	K02472	wecC; UDP-N-acetyl-D-mannosaminuronic acid dehydrogenase [EC:1.1.1.336]	2	3	0	2	2	2	2	0	0	0	0	2	2	2	2	2	3	2	2	2	0	2	2	1	2	2	2	2	2	2	1	2	1	2	3	2	2	2	2	2	2	1	2	2	1
Metabolism	Carbohydrate metabolism	Amino sugar and nucleotide sugar metabolism [PATH:ko00520]	K02474	wbpO; UDP-N-acetyl-D-glucosamine/UDP-N-acetyl-D-galactosamine dehydrogenase [EC:1.1.1.136 1.1.1.-]	0	1	0	0	0	0	0	0	0	0	0	0	0	1	0	0	0	0	0	0	0	0	0	0	0	0	0	0	0	0	0	0	0	0	0	0	0	0	0	0	0	0	0	0	0
Metabolism	Carbohydrate metabolism	Amino sugar and nucleotide sugar metabolism [PATH:ko00520]	K02564	nagB, GNPDA; glucosamine-6-phosphate deaminase [EC:3.5.99.6]	0	0	0	0	0	0	0	0	0	0	0	0	0	0	0	0	0	0	0	0	0	0	0	0	0	0	0	0	0	0	0	0	0	0	0	0	0	0	0	0	0	0	0	0	0
Metabolism	Carbohydrate metabolism	Amino sugar and nucleotide sugar metabolism [PATH:ko00520]	K03431	glmM; phosphoglucosamine mutase [EC:5.4.2.10]	0	0	1	1	1	0	0	0	1	0	0	1	1	0	1	0	1	0	1	2	1	0	0	0	0	0	0	1	0	1	0	1	0	0	1	0	0	1	0	2	1	1	0	1	0
Metabolism	Carbohydrate metabolism	Amino sugar and nucleotide sugar metabolism [PATH:ko00520]	K04042	glmU; bifunctional UDP-N-acetylglucosamine pyrophosphorylase / glucosamine-1-phosphate N-acetyltransferase [EC:2.7.7.23 2.3.1.157]	0	0	0	0	0	0	0	0	0	0	0	0	0	0	0	0	0	0	0	0	0	0	0	0	0	0	0	0	0	0	0	0	0	0	0	0	0	0	0	0	0	0	0	0	0
Metabolism	Carbohydrate metabolism	Amino sugar and nucleotide sugar metabolism [PATH:ko00520]	K05304	NANS, SAS; sialic acid synthase [EC:2.5.1.56 2.5.1.57 2.5.1.132]	0	0	0	0	0	0	0	0	0	0	0	0	0	0	0	0	0	0	0	0	0	0	0	0	0	0	0	0	0	0	0	0	0	0	0	0	0	0	0	0	0	0	0	0	0
Metabolism	Carbohydrate metabolism	Amino sugar and nucleotide sugar metabolism [PATH:ko00520]	K06118	SQD1, sqdB; UDP-sulfoquinovose synthase [EC:3.13.1.1]	0	0	0	0	0	0	0	0	0	0	0	0	0	0	0	0	0	0	0	0	0	0	0	0	0	0	0	0	0	0	0	0	0	0	0	0	0	0	0	0	0	0	0	0	0
Metabolism	Carbohydrate metabolism	Amino sugar and nucleotide sugar metabolism [PATH:ko00520]	K07102	amgK; N-acetylmuramate 1-kinase [EC:2.7.1.221]	0	0	0	0	0	0	0	0	0	0	0	0	0	0	0	0	0	0	0	0	0	0	0	0	0	0	0	0	0	0	0	0	0	0	0	0	0	0	0	0	0	0	0	0	0
Metabolism	Carbohydrate metabolism	Amino sugar and nucleotide sugar metabolism [PATH:ko00520]	K07106	murQ; N-acetylmuramic acid 6-phosphate etherase [EC:4.2.1.126]	0	0	0	0	0	0	0	0	0	0	0	0	0	0	0	0	0	0	0	0	0	0	0	0	0	0	0	0	0	0	0	0	0	0	0	0	0	0	0	0	0	0	0	0	0
Metabolism	Carbohydrate metabolism	Amino sugar and nucleotide sugar metabolism [PATH:ko00520]	K08068	siaA, neuC1; UDP-N-acetylglucosamine 2-epimerase (hydrolysing) [EC:3.2.1.183]	0	0	0	0	0	0	0	0	0	0	0	0	0	0	0	0	0	0	0	0	0	0	0	0	0	0	0	0	0	0	0	0	0	0	0	0	0	0	0	0	0	0	0	0	0
Metabolism	Carbohydrate metabolism	Amino sugar and nucleotide sugar metabolism [PATH:ko00520]	K08080	CMAH; CMP-N-acetylneuraminate monooxygenase [EC:1.14.18.2]	0	0	0	0	0	0	0	0	1	0	1	0	0	0	0	0	0	0	0	0	0	0	0	0	0	0	0	0	0	0	0	0	0	0	0	0	0	0	0	0	0	0	0	0	0
Metabolism	Carbohydrate metabolism	Amino sugar and nucleotide sugar metabolism [PATH:ko00520]	K08678	UXS1, uxs; UDP-glucuronate decarboxylase [EC:4.1.1.35]	1	0	1	1	1	1	1	1	1	2	1	1	1	1	1	1	1	1	1	1	1	0	1	1	1	0	1	1	1	1	1	1	1	3	0	1	0	0	2	2	1	0	1	0	0
Metabolism	Carbohydrate metabolism	Amino sugar and nucleotide sugar metabolism [PATH:ko00520]	K09001	anmK; anhydro-N-acetylmuramic acid kinase [EC:2.7.1.170]	0	0	0	0	0	0	0	0	0	0	0	0	0	0	0	0	0	0	0	0	0	0	0	0	0	0	0	0	0	0	0	0	0	0	0	0	0	0	0	0	0	0	0	0	0
Metabolism	Carbohydrate metabolism	Amino sugar and nucleotide sugar metabolism [PATH:ko00520]	K12452	ascC, ddhC, rfbH; CDP-4-dehydro-6-deoxyglucose reductase, E1 [EC:1.17.1.1]	0	0	0	0	0	0	0	0	0	0	0	0	0	0	0	0	0	0	0	0	0	0	0	0	0	0	0	0	0	0	0	0	0	0	0	0	0	0	0	0	0	0	0	0	0
Metabolism	Carbohydrate metabolism	Amino sugar and nucleotide sugar metabolism [PATH:ko00520]	K12454	rfbE; CDP-paratose 2-epimerase [EC:5.1.3.10]	0	0	1	0	0	0	0	1	1	1	2	0	0	0	0	0	0	0	0	0	0	0	0	0	0	0	0	0	0	0	0	0	0	0	0	0	0	0	0	0	0	0	0	0	0
Metabolism	Carbohydrate metabolism	Amino sugar and nucleotide sugar metabolism [PATH:ko00520]	K13010	per, rfbE; perosamine synthetase [EC:2.6.1.102]	0	0	1	1	1	1	0	1	2	1	3	1	1	0	0	0	0	0	0	0	0	0	1	0	0	0	0	0	0	0	0	0	0	0	0	0	0	0	0	0	0	0	1	0	0
Metabolism	Carbohydrate metabolism	Amino sugar and nucleotide sugar metabolism [PATH:ko00520]	K13015	wbpA; UDP-N-acetyl-D-glucosamine dehydrogenase [EC:1.1.1.136]	0	0	0	0	0	0	0	0	0	0	0	0	0	0	0	1	0	0	0	0	0	0	0	1	0	0	0	0	0	0	0	0	0	0	0	0	0	0	0	0	0	0	0	0	0
Metabolism	Carbohydrate metabolism	Amino sugar and nucleotide sugar metabolism [PATH:ko00520]	K13018	wbpD, wlbB; UDP-2-acetamido-3-amino-2,3-dideoxy-glucuronate N-acetyltransferase [EC:2.3.1.201]	0	0	0	0	0	0	0	0	0	0	0	0	0	0	0	0	0	0	0	0	0	0	0	0	0	0	0	0	0	0	0	0	0	0	0	0	0	0	0	0	0	0	0	0	0
Metabolism	Carbohydrate metabolism	Amino sugar and nucleotide sugar metabolism [PATH:ko00520]	K13019	wbpI, wlbD; UDP-GlcNAc3NAcA epimerase [EC:5.1.3.23]	0	0	0	0	0	0	0	0	0	0	0	0	0	0	0	0	0	0	0	0	0	0	0	0	0	0	0	0	0	0	0	0	0	0	0	0	0	0	0	0	0	0	0	0	0
Metabolism	Carbohydrate metabolism	Amino sugar and nucleotide sugar metabolism [PATH:ko00520]	K13020	wlbA, bplA; UDP-N-acetyl-2-amino-2-deoxyglucuronate dehydrogenase [EC:1.1.1.335]	0	0	0	0	0	0	0	0	0	0	0	0	0	0	0	0	0	0	0	0	0	0	0	0	0	0	0	0	0	0	0	0	0	0	0	0	0	0	0	0	0	0	0	0	0
Metabolism	Carbohydrate metabolism	Amino sugar and nucleotide sugar metabolism [PATH:ko00520]	K15894	pseB, wbjB; UDP-N-acetylglucosamine 4,6-dehydratase/5-epimerase [EC:4.2.1.115 5.1.3.-]	0	0	0	0	0	0	0	0	0	0	0	0	0	0	0	0	0	0	0	0	0	0	0	0	0	0	0	0	0	0	0	0	0	0	0	0	0	0	0	0	0	0	1	0	0
Metabolism	Carbohydrate metabolism	Amino sugar and nucleotide sugar metabolism [PATH:ko00520]	K15897	pseG; UDP-2,4-diacetamido-2,4,6-trideoxy-beta-L-altropyranose hydrolase [EC:3.6.1.57]	0	0	0	0	0	0	0	0	0	0	0	0	0	0	0	0	0	0	0	0	0	0	0	0	0	0	0	0	0	0	0	0	0	0	0	0	0	0	0	0	0	0	0	0	0
Metabolism	Carbohydrate metabolism	Amino sugar and nucleotide sugar metabolism [PATH:ko00520]	K18429	legG, neuC2; GDP/UDP-N,N'-diacetylbacillosamine 2-epimerase (hydrolysing) [EC:3.2.1.184]	0	0	0	0	0	0	0	0	0	0	0	0	1	0	0	0	0	0	0	0	0	0	0	0	0	0	0	0	0	0	0	0	0	0	0	0	0	0	0	0	0	0	0	0	0
Metabolism	Carbohydrate metabolism	Amino sugar and nucleotide sugar metabolism [PATH:ko00520]	K18430	legI, neuB2; N,N'-diacetyllegionaminate synthase [EC:2.5.1.101]	0	0	0	0	0	0	0	0	0	0	0	0	0	0	0	0	0	0	0	0	0	0	0	0	0	0	0	0	0	0	0	0	0	0	0	0	0	0	0	0	0	0	0	0	0
Metabolism	Carbohydrate metabolism	Amino sugar and nucleotide sugar metabolism [PATH:ko00520]	K18431	legF, ptmB; CMP-N,N'-diacetyllegionaminic acid synthase [EC:2.7.7.82]	0	1	0	0	0	1	0	0	0	0	0	1	1	1	1	1	0	0	0	1	0	1	1	1	0	1	1	1	0	0	0	0	0	1	0	0	1	0	0	0	1	0	0	1	0
Metabolism	Carbohydrate metabolism	Amino sugar and nucleotide sugar metabolism [PATH:ko00520]	K23144	K23144; UDP-N-acetylglucosamine diphosphorylase / glucose-1-phosphate thymidylyltransferase / UDP-N-acetylgalactosamine diphosphorylase / glucosamine-1-phosphate N-acetyltransferase / galactosamine-1-phosphate N-acetyltransferase [EC:2.7.7.23 2.7.7.24 2.7.7.83 2.3.1.157 2.3.1.276]	0	0	0	0	0	0	0	0	0	0	0	0	0	0	0	0	0	0	0	0	0	0	0	0	0	0	0	0	0	0	0	0	0	0	0	0	0	0	0	0	0	0	0	0	0
Metabolism	Carbohydrate metabolism	Ascorbate and aldarate metabolism [PATH:ko00053]	K00423	E1.10.3.3; L-ascorbate oxidase [EC:1.10.3.3]	0	0	0	0	0	0	0	1	0	0	0	0	0	0	0	0	0	0	0	0	0	0	0	0	0	0	0	0	0	0	0	0	0	0	0	0	0	0	0	0	0	0	0	0	0
Metabolism	Carbohydrate metabolism	Ascorbate and aldarate metabolism [PATH:ko00053]	K01630	garL; 2-dehydro-3-deoxyglucarate aldolase [EC:4.1.2.20]	0	0	0	0	0	0	0	0	0	0	0	0	0	0	0	0	0	0	0	0	0	0	0	0	0	0	0	0	0	0	0	0	0	0	0	0	0	0	0	0	0	0	0	0	0
Metabolism	Carbohydrate metabolism	Ascorbate and aldarate metabolism [PATH:ko00053]	K01683	araD; D-arabinonate dehydratase [EC:4.2.1.5]	0	0	0	0	0	0	0	0	0	0	0	0	0	0	0	0	0	0	0	0	0	0	0	0	0	0	0	0	0	0	0	0	0	0	0	0	0	0	0	0	0	0	0	0	0
Metabolism	Carbohydrate metabolism	Ascorbate and aldarate metabolism [PATH:ko00053]	K01706	gudD; glucarate dehydratase [EC:4.2.1.40]	0	0	0	0	0	0	0	0	0	1	0	0	0	0	0	0	0	0	0	0	0	0	0	0	0	0	0	0	0	0	0	0	0	0	0	0	0	0	0	0	0	0	0	0	0
Metabolism	Carbohydrate metabolism	Ascorbate and aldarate metabolism [PATH:ko00053]	K03476	ulaG; L-ascorbate 6-phosphate lactonase [EC:3.1.1.-]	0	0	0	0	0	0	0	0	0	0	0	0	0	0	0	0	0	0	0	0	0	0	0	0	0	0	0	0	0	0	0	0	0	0	0	0	0	0	0	0	0	0	0	0	0
Metabolism	Carbohydrate metabolism	Ascorbate and aldarate metabolism [PATH:ko00053]	K08679	GAE, cap1J; UDP-glucuronate 4-epimerase [EC:5.1.3.6]	0	0	0	0	0	0	0	0	0	0	0	0	0	0	0	1	0	0	0	0	0	0	0	0	0	0	0	0	0	0	0	0	0	0	0	0	0	0	0	0	0	0	0	0	0
Metabolism	Carbohydrate metabolism	Ascorbate and aldarate metabolism [PATH:ko00053]	K10046	GME; GDP-D-mannose 3', 5'-epimerase [EC:5.1.3.18 5.1.3.-]	0	0	0	0	0	0	0	0	0	0	0	0	0	0	0	0	0	0	0	0	0	0	0	0	0	0	0	0	0	0	0	0	0	0	0	0	0	0	0	0	0	0	0	0	0
Metabolism	Carbohydrate metabolism	Ascorbate and aldarate metabolism [PATH:ko00053]	K18983	gci; D-galactarolactone cycloisomerase [EC:5.5.1.27]	0	0	0	0	0	0	0	0	0	0	0	0	0	0	0	0	0	0	0	0	0	0	0	0	0	0	0	0	0	0	0	0	0	0	0	0	0	0	0	0	0	0	0	0	0
Metabolism	Carbohydrate metabolism	Ascorbate and aldarate metabolism [PATH:ko00053]	K19660	araDH; L-arabinose 1-dehydrogenase [NAD(P)+] [EC:1.1.1.376]	0	0	0	0	0	0	0	0	0	0	0	0	0	0	0	0	0	0	0	0	0	0	0	0	0	0	0	0	0	0	0	0	0	0	0	0	0	0	0	0	0	0	0	0	0
Metabolism	Carbohydrate metabolism	Ascorbate and aldarate metabolism [PATH:ko00053]	K20023	talrD-galrD; L-talarate/galactarate dehydratase [EC:4.2.1.156 4.2.1.42]	0	0	0	0	0	0	0	0	0	0	0	0	0	0	0	0	0	0	0	0	0	0	0	0	0	0	0	0	0	0	0	0	0	0	0	0	0	0	0	0	0	0	0	0	0
Metabolism	Carbohydrate metabolism	Butanoate metabolism [PATH:ko00650]	K00004	BDH, butB; (R,R)-butanediol dehydrogenase / meso-butanediol dehydrogenase / diacetyl reductase [EC:1.1.1.4 1.1.1.- 1.1.1.303]	0	0	0	0	0	0	0	0	0	0	0	0	0	0	0	0	0	0	0	0	0	0	0	0	0	0	0	0	0	0	0	0	0	0	0	0	0	0	0	0	0	0	0	0	0
Metabolism	Carbohydrate metabolism	Butanoate metabolism [PATH:ko00650]	K00019	BDH1, bdhA; 3-hydroxybutyrate dehydrogenase [EC:1.1.1.30]	0	0	0	0	0	0	0	0	0	0	0	0	0	0	0	0	0	0	0	0	0	0	0	0	0	0	0	0	0	0	0	0	0	0	0	0	0	0	0	0	0	0	0	0	0
Metabolism	Carbohydrate metabolism	Butanoate metabolism [PATH:ko00650]	K00074	paaH, hbd, fadB, mmgB; 3-hydroxybutyryl-CoA dehydrogenase [EC:1.1.1.157]	2	2	0	1	1	1	1	0	0	0	0	1	1	2	2	2	2	1	1	1	2	1	2	1	1	0	1	1	1	1	0	2	1	1	1	1	1	2	1	2	1	2	1	1	1
Metabolism	Carbohydrate metabolism	Butanoate metabolism [PATH:ko00650]	K00109	L2HGDH; 2-hydroxyglutarate dehydrogenase [EC:1.1.99.2]	0	0	0	0	0	0	0	0	0	0	0	0	0	0	0	0	0	0	0	1	0	0	0	0	0	0	0	0	0	0	0	0	0	0	0	0	0	0	1	0	0	0	1	0	0
Metabolism	Carbohydrate metabolism	Butanoate metabolism [PATH:ko00650]	K00135	gabD; succinate-semialdehyde dehydrogenase / glutarate-semialdehyde dehydrogenase [EC:1.2.1.16 1.2.1.79 1.2.1.20]	1	0	0	0	0	0	0	0	0	0	0	0	0	0	0	0	0	0	0	0	0	0	0	0	0	0	0	0	0	0	0	0	0	0	0	0	0	0	0	0	0	0	0	0	0
Metabolism	Carbohydrate metabolism	Butanoate metabolism [PATH:ko00650]	K01028	scoA; 3-oxoacid CoA-transferase subunit A [EC:2.8.3.5]	0	0	0	0	0	0	0	0	0	0	0	0	0	0	0	0	0	0	0	0	0	0	0	0	0	0	0	0	0	0	0	0	0	0	0	0	0	0	0	0	0	0	0	0	0
Metabolism	Carbohydrate metabolism	Butanoate metabolism [PATH:ko00650]	K01029	scoB; 3-oxoacid CoA-transferase subunit B [EC:2.8.3.5]	0	0	0	0	0	0	0	0	0	0	0	0	0	0	0	0	0	0	0	0	0	0	0	0	0	0	0	0	0	0	0	0	0	0	0	0	0	0	0	0	0	0	0	0	0
Metabolism	Carbohydrate metabolism	Butanoate metabolism [PATH:ko00650]	K01039	gctA; glutaconate CoA-transferase, subunit A [EC:2.8.3.12]	0	0	1	0	0	0	0	1	1	1	1	0	0	0	0	0	0	0	0	0	0	0	0	0	0	0	0	0	0	0	0	0	0	0	0	0	0	0	0	0	0	0	0	0	0
Metabolism	Carbohydrate metabolism	Butanoate metabolism [PATH:ko00650]	K01040	gctB; glutaconate CoA-transferase, subunit B [EC:2.8.3.12]	0	0	1	0	0	0	0	1	1	1	2	0	0	0	0	0	0	0	0	0	0	0	0	0	0	0	0	0	0	0	0	0	0	0	0	0	0	0	0	0	0	0	0	0	0
Metabolism	Carbohydrate metabolism	Butanoate metabolism [PATH:ko00650]	K01574	adc; acetoacetate decarboxylase [EC:4.1.1.4]	0	0	2	0	0	0	0	2	0	1	0	0	0	0	0	0	0	0	0	0	0	0	0	0	0	0	0	0	0	0	0	0	0	0	0	0	0	0	0	0	0	0	0	0	0
Metabolism	Carbohydrate metabolism	Butanoate metabolism [PATH:ko00650]	K01575	alsD, budA, aldC; acetolactate decarboxylase [EC:4.1.1.5]	0	0	0	0	0	0	0	0	0	0	0	0	0	0	0	0	0	0	0	0	0	0	0	0	0	0	0	0	0	0	0	0	0	0	0	0	0	0	0	0	0	0	0	0	0
Metabolism	Carbohydrate metabolism	Butanoate metabolism [PATH:ko00650]	K01580	E4.1.1.15, gadB, gadA, GAD; glutamate decarboxylase [EC:4.1.1.15]	0	0	0	0	0	0	0	0	0	0	0	0	0	0	0	0	0	0	0	0	0	0	0	0	0	0	0	0	0	0	0	0	0	0	0	0	0	0	0	0	0	0	0	0	0
Metabolism	Carbohydrate metabolism	Butanoate metabolism [PATH:ko00650]	K01640	HMGCL, hmgL; hydroxymethylglutaryl-CoA lyase [EC:4.1.3.4]	0	0	0	0	0	0	0	0	0	0	0	0	0	0	0	0	1	0	0	0	0	0	0	0	0	0	0	0	0	0	0	0	0	0	0	0	0	0	0	0	0	0	0	0	0
Metabolism	Carbohydrate metabolism	Butanoate metabolism [PATH:ko00650]	K01641	HMGCS; hydroxymethylglutaryl-CoA synthase [EC:2.3.3.10]	1	1	1	1	1	1	1	1	1	0	1	2	1	1	1	1	1	1	2	1	0	1	2	1	0	1	1	1	1	1	1	0	1	0	1	1	0	1	1	1	2	1	1	1	0
Metabolism	Carbohydrate metabolism	Butanoate metabolism [PATH:ko00650]	K01652	E2.2.1.6L, ilvB, ilvG, ilvI; acetolactate synthase I/II/III large subunit [EC:2.2.1.6]	1	1	4	1	1	1	1	3	4	1	2	2	1	1	1	1	1	1	2	3	0	2	1	2	1	1	2	1	1	1	0	1	1	2	1	2	2	1	1	1	1	2	2	1	1
Metabolism	Carbohydrate metabolism	Butanoate metabolism [PATH:ko00650]	K01653	E2.2.1.6S, ilvH, ilvN; acetolactate synthase I/III small subunit [EC:2.2.1.6]	1	1	1	1	0	1	1	1	1	1	1	1	1	1	1	1	1	1	1	1	1	1	0	1	1	1	2	1	1	0	1	1	1	1	1	1	0	1	1	1	1	1	1	1	1
Metabolism	Carbohydrate metabolism	Butanoate metabolism [PATH:ko00650]	K01715	crt; enoyl-CoA hydratase [EC:4.2.1.17]	1	1	0	1	1	1	1	0	0	0	0	0	1	1	1	1	1	1	0	0	0	1	0	0	0	0	0	0	0	0	0	1	1	2	1	1	0	1	2	1	1	1	1	1	0
Metabolism	Carbohydrate metabolism	Butanoate metabolism [PATH:ko00650]	K01799	nicE, maiA; maleate isomerase [EC:5.2.1.1]	0	0	0	0	0	0	0	1	0	0	1	0	0	0	0	0	0	0	0	0	0	0	0	0	0	0	0	0	0	0	0	0	0	0	0	0	0	0	0	0	0	0	0	0	0
Metabolism	Carbohydrate metabolism	Butanoate metabolism [PATH:ko00650]	K01907	AACS, acsA; acetoacetyl-CoA synthetase [EC:6.2.1.16]	0	0	1	0	0	0	0	1	1	0	1	0	0	0	0	0	0	0	0	0	0	0	0	0	0	0	0	0	0	0	0	0	0	0	0	0	0	0	0	0	0	0	0	0	0
Metabolism	Carbohydrate metabolism	Butanoate metabolism [PATH:ko00650]	K03821	phaC, phbC; poly[(R)-3-hydroxyalkanoate] polymerase subunit PhaC [EC:2.3.1.304]	0	0	0	0	0	0	0	0	0	0	0	0	0	0	0	0	0	0	0	0	0	0	0	0	0	0	0	0	0	0	0	0	0	0	0	0	0	0	0	0	0	0	0	0	0
Metabolism	Carbohydrate metabolism	Butanoate metabolism [PATH:ko00650]	K07516	fadN; 3-hydroxyacyl-CoA dehydrogenase [EC:1.1.1.35]	0	0	0	0	0	0	0	0	0	0	0	0	0	0	0	0	0	0	0	0	0	0	0	0	0	0	0	0	0	0	0	0	0	0	0	0	0	0	0	0	0	0	0	0	0
Metabolism	Carbohydrate metabolism	Butanoate metabolism [PATH:ko00650]	K14534	abfD; 4-hydroxybutyryl-CoA dehydratase / vinylacetyl-CoA-Delta-isomerase [EC:4.2.1.120 5.3.3.3]	0	0	0	0	0	0	0	0	0	0	0	0	0	0	0	0	0	0	0	0	0	0	0	0	0	0	0	0	0	0	0	0	0	0	0	0	0	0	0	0	0	0	0	0	0
Metabolism	Carbohydrate metabolism	Butanoate metabolism [PATH:ko00650]	K18369	adh2; alcohol dehydrogenase [EC:1.1.1.-]	0	0	0	0	0	0	0	0	0	0	0	0	0	0	0	0	0	0	0	0	0	0	0	1	0	0	0	0	0	0	0	0	0	0	0	0	0	0	0	0	0	0	0	0	0
Metabolism	Carbohydrate metabolism	Butanoate metabolism [PATH:ko00650]	K18382	adh1; NAD+-dependent secondary alcohol dehydrogenase Adh1 [EC:1.1.1.-]	0	0	0	0	0	0	0	0	0	0	0	0	0	0	0	0	0	0	0	0	0	0	0	0	0	0	0	0	0	0	0	0	0	0	0	0	0	0	0	0	0	0	0	0	0
Metabolism	Carbohydrate metabolism	Butanoate metabolism [PATH:ko00650]	K22881	phaE; poly[(R)-3-hydroxyalkanoate] polymerase subunit PhaE	0	0	0	0	0	0	0	0	0	0	0	0	0	0	0	0	0	0	0	0	0	0	0	0	0	0	0	0	0	0	0	0	0	0	0	0	0	0	0	0	0	0	0	0	0
Metabolism	Carbohydrate metabolism	Butanoate metabolism [PATH:ko00650]	K23259	adh; isopropanol dehydrogenase (NADP+) [EC:1.1.1.80]	0	0	0	0	0	0	0	0	0	0	0	0	0	0	0	0	0	0	0	0	0	0	0	0	0	0	0	0	0	0	0	0	0	0	0	0	0	0	0	0	0	0	0	0	0
Metabolism	Carbohydrate metabolism	Butanoate metabolism [PATH:ko00650]	K23351	gcdC, mmdC; glutaconyl-CoA/methylmalonyl-CoA decarboxylase subunit gamma	0	0	0	0	0	0	0	0	0	0	0	0	0	0	0	0	0	0	0	0	0	0	0	0	0	0	0	0	0	0	0	0	0	0	0	0	0	0	0	0	0	0	0	0	0
Metabolism	Carbohydrate metabolism	Citrate cycle (TCA cycle) [PATH:ko00020]	K00024	mdh; malate dehydrogenase [EC:1.1.1.37]	1	0	1	1	1	0	1	1	2	1	1	0	0	1	1	1	1	1	1	0	0	0	1	1	0	1	1	0	0	1	1	2	1	2	0	1	0	0	1	0	0	1	0	1	0
Metabolism	Carbohydrate metabolism	Citrate cycle (TCA cycle) [PATH:ko00020]	K00030	IDH3; isocitrate dehydrogenase (NAD+) [EC:1.1.1.41]	0	0	0	0	0	0	0	0	0	0	0	0	0	0	0	0	0	0	0	0	1	0	0	0	0	0	0	0	0	0	0	0	0	0	0	0	0	0	0	0	0	0	0	0	0
Metabolism	Carbohydrate metabolism	Citrate cycle (TCA cycle) [PATH:ko00020]	K00031	IDH1, IDH2, icd; isocitrate dehydrogenase [EC:1.1.1.42]	1	1	1	1	1	1	1	1	1	1	0	1	1	1	0	1	0	1	0	0	0	0	0	0	1	0	0	0	1	0	1	0	0	0	0	0	0	0	0	0	1	1	0	0	0
Metabolism	Carbohydrate metabolism	Citrate cycle (TCA cycle) [PATH:ko00020]	K00116	mqo; malate dehydrogenase (quinone) [EC:1.1.5.4]	0	0	0	0	0	0	0	0	0	0	0	0	0	0	0	0	0	0	0	0	0	0	0	0	0	0	0	0	0	0	0	0	0	0	0	0	0	0	0	0	0	0	0	0	0
Metabolism	Carbohydrate metabolism	Citrate cycle (TCA cycle) [PATH:ko00020]	K00164	OGDH, sucA; 2-oxoglutarate dehydrogenase E1 component [EC:1.2.4.2]	0	0	0	0	0	0	0	0	0	0	0	0	0	0	0	0	0	0	0	0	0	0	0	0	0	0	0	0	0	0	0	0	0	0	0	0	0	0	0	0	0	0	0	0	0
Metabolism	Carbohydrate metabolism	Citrate cycle (TCA cycle) [PATH:ko00020]	K00176	korD, oorD; 2-oxoglutarate ferredoxin oxidoreductase subunit delta [EC:1.2.7.3]	0	0	0	0	0	0	0	0	0	0	0	0	0	0	0	0	0	0	0	0	0	0	0	0	0	0	0	0	0	0	0	0	0	0	0	0	0	0	0	0	0	0	0	0	0
Metabolism	Carbohydrate metabolism	Citrate cycle (TCA cycle) [PATH:ko00020]	K00177	korC, oorC; 2-oxoglutarate ferredoxin oxidoreductase subunit gamma [EC:1.2.7.3]	0	0	0	0	0	0	0	0	0	0	0	0	0	0	0	0	0	0	0	0	0	0	0	0	0	0	0	0	0	0	0	0	0	0	0	0	0	0	0	0	0	0	0	0	0
Metabolism	Carbohydrate metabolism	Citrate cycle (TCA cycle) [PATH:ko00020]	K00239	sdhA, frdA; succinate dehydrogenase flavoprotein subunit [EC:1.3.5.1]	1	0	1	1	1	1	1	1	1	2	1	1	2	1	1	0	1	1	0	1	0	0	0	0	1	0	1	0	1	0	1	1	1	0	1	0	0	0	0	1	1	1	0	0	1
Metabolism	Carbohydrate metabolism	Citrate cycle (TCA cycle) [PATH:ko00020]	K00240	sdhB, frdB; succinate dehydrogenase iron-sulfur subunit [EC:1.3.5.1]	1	0	1	0	0	0	0	1	0	1	1	0	0	0	0	0	0	0	0	0	0	0	0	0	0	0	0	0	0	0	0	0	0	0	0	0	0	0	0	0	0	0	0	0	0
Metabolism	Carbohydrate metabolism	Citrate cycle (TCA cycle) [PATH:ko00020]	K00241	sdhC, frdC; succinate dehydrogenase cytochrome b subunit	1	0	2	0	0	0	0	1	0	1	0	0	0	0	0	0	0	0	0	0	0	0	0	0	0	0	0	0	0	0	0	0	0	0	0	0	0	0	0	0	0	0	0	0	0
Metabolism	Carbohydrate metabolism	Citrate cycle (TCA cycle) [PATH:ko00020]	K00242	sdhD, frdD; succinate dehydrogenase membrane anchor subunit	0	0	0	0	0	0	0	0	0	0	0	0	0	0	0	0	0	0	0	0	0	0	0	0	0	0	0	0	0	0	0	0	0	0	0	0	0	0	0	0	0	0	0	0	0
Metabolism	Carbohydrate metabolism	Citrate cycle (TCA cycle) [PATH:ko00020]	K00244	frdA; succinate dehydrogenase flavoprotein subunit [EC:1.3.5.1]	0	0	0	0	0	0	0	0	0	0	0	0	0	0	0	0	0	0	0	0	0	0	0	0	0	0	0	0	0	0	0	0	0	0	0	0	0	0	0	0	0	0	0	0	0
Metabolism	Carbohydrate metabolism	Citrate cycle (TCA cycle) [PATH:ko00020]	K00658	DLST, sucB; 2-oxoglutarate dehydrogenase E2 component (dihydrolipoamide succinyltransferase) [EC:2.3.1.61]	0	0	1	0	0	0	0	1	1	1	0	0	0	0	0	0	0	0	0	0	0	0	0	0	0	0	0	0	0	0	0	0	0	0	0	0	0	0	0	0	0	0	0	0	0
Metabolism	Carbohydrate metabolism	Citrate cycle (TCA cycle) [PATH:ko00020]	K01647	CS, gltA; citrate synthase [EC:2.3.3.1]	1	1	0	0	1	1	1	0	0	0	0	1	1	1	1	1	1	2	1	1	1	1	1	1	1	1	1	1	1	1	1	1	2	2	1	1	0	2	2	1	1	2	2	1	1
Metabolism	Carbohydrate metabolism	Citrate cycle (TCA cycle) [PATH:ko00020]	K01676	E4.2.1.2A, fumA, fumB; fumarate hydratase, class I [EC:4.2.1.2]	0	0	1	0	0	0	0	1	1	1	0	0	0	0	0	0	0	0	0	0	0	0	0	0	0	0	0	0	0	0	0	0	0	0	0	0	0	0	0	0	0	0	0	0	0
Metabolism	Carbohydrate metabolism	Citrate cycle (TCA cycle) [PATH:ko00020]	K01677	E4.2.1.2AA, fumA; fumarate hydratase subunit alpha [EC:4.2.1.2]	0	0	0	0	0	0	0	0	0	0	0	0	0	0	0	0	0	0	0	0	0	0	0	0	0	0	0	0	0	0	0	0	0	0	0	0	0	0	0	0	0	0	0	0	0
Metabolism	Carbohydrate metabolism	Citrate cycle (TCA cycle) [PATH:ko00020]	K01678	E4.2.1.2AB, fumB; fumarate hydratase subunit beta [EC:4.2.1.2]	0	0	0	0	0	0	0	0	0	0	0	0	0	0	0	0	0	0	0	0	0	0	0	0	0	0	0	0	0	0	0	0	0	0	0	0	0	0	0	0	0	0	0	0	0
Metabolism	Carbohydrate metabolism	Citrate cycle (TCA cycle) [PATH:ko00020]	K01679	E4.2.1.2B, fumC, FH; fumarate hydratase, class II [EC:4.2.1.2]	0	0	0	0	0	0	0	0	0	0	0	0	0	0	0	0	0	0	0	0	1	0	0	0	0	0	0	0	0	0	0	0	0	0	0	0	0	0	0	0	0	0	0	0	0
Metabolism	Carbohydrate metabolism	Citrate cycle (TCA cycle) [PATH:ko00020]	K01681	ACO, acnA; aconitate hydratase [EC:4.2.1.3]	0	0	2	1	1	1	1	1	1	1	0	1	1	1	2	2	1	1	1	3	3	1	2	1	1	1	1	2	2	1	1	2	2	2	1	1	1	1	1	1	1	2	1	1	2
Metabolism	Carbohydrate metabolism	Citrate cycle (TCA cycle) [PATH:ko00020]	K01682	acnB; aconitate hydratase 2 / 2-methylisocitrate dehydratase [EC:4.2.1.3 4.2.1.99]	0	0	0	0	0	0	0	0	0	0	0	0	0	0	0	0	0	0	0	0	0	0	0	0	0	0	0	0	0	0	0	0	0	0	0	0	0	0	0	0	0	0	0	0	0
Metabolism	Carbohydrate metabolism	Citrate cycle (TCA cycle) [PATH:ko00020]	K01902	sucD; succinyl-CoA synthetase alpha subunit [EC:6.2.1.5]	0	0	1	0	0	0	0	1	1	0	1	0	0	0	0	0	0	0	0	0	0	0	0	0	0	0	0	0	0	0	1	0	0	0	0	0	0	0	0	0	0	0	0	0	0
Metabolism	Carbohydrate metabolism	Citrate cycle (TCA cycle) [PATH:ko00020]	K01903	sucC; succinyl-CoA synthetase beta subunit [EC:6.2.1.5]	0	0	1	0	0	0	0	2	1	1	2	0	0	0	0	0	0	0	0	0	0	0	0	0	0	0	0	0	0	0	1	0	0	0	0	0	0	0	0	0	0	0	0	0	0
Metabolism	Carbohydrate metabolism	Citrate cycle (TCA cycle) [PATH:ko00020]	K01959	pycA; pyruvate carboxylase subunit A [EC:6.4.1.1]	0	0	0	0	0	0	0	0	0	0	0	0	0	0	0	0	0	0	0	0	0	0	0	0	0	0	0	0	0	0	0	0	0	0	0	0	0	0	0	0	0	0	0	0	0
Metabolism	Carbohydrate metabolism	Citrate cycle (TCA cycle) [PATH:ko00020]	K01960	pycB; pyruvate carboxylase subunit B [EC:6.4.1.1]	0	0	1	0	0	0	0	1	1	0	0	0	0	0	0	0	0	0	0	0	0	0	0	0	0	0	0	0	0	0	0	0	0	0	0	0	0	0	0	0	0	0	0	0	0
Metabolism	Carbohydrate metabolism	Citrate cycle (TCA cycle) [PATH:ko00020]	K05942	E2.3.3.3; citrate (Re)-synthase [EC:2.3.3.3]	0	0	0	0	0	0	0	0	0	0	0	0	0	0	0	0	0	0	0	0	0	0	0	0	0	0	0	0	0	0	0	0	0	0	0	0	0	0	0	0	0	0	0	0	0
Metabolism	Carbohydrate metabolism	Citrate cycle (TCA cycle) [PATH:ko00020]	K15230	aclA; ATP-citrate lyase alpha-subunit [EC:2.3.3.8]	0	0	0	0	0	0	0	0	0	0	0	0	0	0	0	0	0	0	0	0	0	0	0	0	0	0	0	0	0	0	0	0	0	0	0	0	0	0	0	0	0	0	0	0	0
Metabolism	Carbohydrate metabolism	Citrate cycle (TCA cycle) [PATH:ko00020]	K15231	aclB; ATP-citrate lyase beta-subunit [EC:2.3.3.8]	0	0	0	0	0	0	0	0	0	0	0	0	0	0	0	0	0	0	0	0	0	0	0	0	0	0	0	0	0	0	0	0	0	0	0	0	0	0	0	0	0	0	0	0	0
Metabolism	Carbohydrate metabolism	Citrate cycle (TCA cycle) [PATH:ko00020]	K18118	aarC, cat1; succinyl-CoA:acetate CoA-transferase [EC:2.8.3.18]	0	0	0	0	0	0	0	0	0	0	0	0	0	0	0	0	0	0	0	0	0	0	0	0	0	0	0	0	0	0	0	0	0	0	0	0	0	0	0	0	0	0	0	0	0
Metabolism	Carbohydrate metabolism	Citrate cycle (TCA cycle) [PATH:ko00020]	K18859	sdhD, frdD; succinate dehydrogenase subunit D	0	0	0	0	0	0	0	0	0	0	0	0	0	0	0	0	0	0	0	0	0	0	0	0	0	0	0	0	0	0	0	0	0	0	0	0	0	0	0	0	0	0	0	0	0
Metabolism	Carbohydrate metabolism	Fructose and mannose metabolism [PATH:ko00051]	K00009	mtlD; mannitol-1-phosphate 5-dehydrogenase [EC:1.1.1.17]	0	0	0	0	0	0	0	0	0	0	0	0	0	0	0	0	0	0	0	0	0	0	0	0	0	0	0	0	0	0	0	0	0	0	0	0	0	0	0	0	0	0	0	0	0
Metabolism	Carbohydrate metabolism	Fructose and mannose metabolism [PATH:ko00051]	K00045	E1.1.1.67, mtlK; mannitol 2-dehydrogenase [EC:1.1.1.67]	0	0	0	0	0	0	0	0	0	0	0	0	0	0	0	0	0	0	0	0	0	0	0	0	0	0	0	0	0	0	0	0	0	0	0	0	0	0	0	0	0	0	0	0	0
Metabolism	Carbohydrate metabolism	Fructose and mannose metabolism [PATH:ko00051]	K00066	algD; GDP-mannose 6-dehydrogenase [EC:1.1.1.132]	0	0	0	0	0	0	0	0	0	1	0	0	0	0	0	0	0	0	0	0	0	0	0	0	0	0	0	0	0	0	0	0	0	0	0	0	0	0	0	0	0	0	0	0	0
Metabolism	Carbohydrate metabolism	Fructose and mannose metabolism [PATH:ko00051]	K00847	E2.7.1.4, scrK; fructokinase [EC:2.7.1.4]	0	0	0	0	0	0	0	1	0	1	1	0	0	0	0	0	0	0	0	0	0	0	0	0	0	0	0	0	0	0	0	0	0	0	0	0	0	0	0	0	0	0	0	0	0
Metabolism	Carbohydrate metabolism	Fructose and mannose metabolism [PATH:ko00051]	K00882	fruK; 1-phosphofructokinase [EC:2.7.1.56]	0	0	0	0	0	0	0	0	0	0	0	0	0	0	0	0	0	0	0	0	0	0	0	0	0	0	0	0	0	0	0	0	0	0	0	0	0	0	0	0	0	0	0	0	0
Metabolism	Carbohydrate metabolism	Fructose and mannose metabolism [PATH:ko00051]	K00966	GMPP; mannose-1-phosphate guanylyltransferase [EC:2.7.7.13]	1	2	1	1	0	1	1	1	1	1	0	0	1	1	0	0	0	1	1	1	0	0	1	1	0	1	1	2	1	1	1	1	0	0	0	0	0	0	0	0	0	0	1	0	0
Metabolism	Carbohydrate metabolism	Fructose and mannose metabolism [PATH:ko00051]	K00971	manC, cpsB; mannose-1-phosphate guanylyltransferase [EC:2.7.7.13]	0	0	0	0	0	0	0	1	1	0	0	0	0	0	0	0	0	0	0	0	0	0	0	0	0	0	0	0	0	0	0	0	0	0	0	0	0	0	0	0	0	0	0	0	0
Metabolism	Carbohydrate metabolism	Fructose and mannose metabolism [PATH:ko00051]	K01218	gmuG; mannan endo-1,4-beta-mannosidase [EC:3.2.1.78]	0	0	0	0	0	0	0	0	0	0	0	0	0	0	0	0	0	0	0	0	0	0	0	0	0	0	0	0	0	0	0	0	0	0	0	0	0	0	0	0	0	0	0	0	0
Metabolism	Carbohydrate metabolism	Fructose and mannose metabolism [PATH:ko00051]	K01711	gmd, GMDS; GDPmannose 4,6-dehydratase [EC:4.2.1.47]	1	1	0	1	0	1	1	0	0	1	0	0	1	0	0	0	1	0	1	1	0	1	0	1	1	0	1	0	0	1	1	1	1	1	1	0	1	1	1	1	1	1	0	1	0
Metabolism	Carbohydrate metabolism	Fructose and mannose metabolism [PATH:ko00051]	K01729	algL; poly(beta-D-mannuronate) lyase [EC:4.2.2.3]	0	0	0	0	0	0	0	0	0	0	0	0	0	0	0	0	0	0	0	0	0	0	0	0	0	0	0	0	0	0	0	0	0	0	0	0	0	0	0	0	0	0	0	0	0
Metabolism	Carbohydrate metabolism	Fructose and mannose metabolism [PATH:ko00051]	K01809	manA, MPI; mannose-6-phosphate isomerase [EC:5.3.1.8]	0	0	0	0	0	0	0	0	0	0	0	0	0	0	0	0	0	0	0	0	0	0	0	0	0	0	0	0	0	0	0	0	0	0	0	0	0	0	0	0	0	0	0	0	0
Metabolism	Carbohydrate metabolism	Fructose and mannose metabolism [PATH:ko00051]	K01840	manB; phosphomannomutase [EC:5.4.2.8]	0	0	0	1	0	1	0	0	0	0	0	0	1	0	0	0	0	0	0	0	0	0	0	0	0	0	0	0	0	0	0	0	0	0	0	0	0	0	0	0	0	0	0	0	0
Metabolism	Carbohydrate metabolism	Fructose and mannose metabolism [PATH:ko00051]	K02377	TSTA3, fcl; GDP-L-fucose synthase [EC:1.1.1.271]	0	0	0	0	0	0	0	0	0	0	0	0	0	0	0	0	0	0	0	0	0	0	0	0	0	0	0	0	0	0	0	0	0	0	0	0	0	0	0	0	0	0	0	0	0
Metabolism	Carbohydrate metabolism	Fructose and mannose metabolism [PATH:ko00051]	K05947	E2.4.1.217; mannosyl-3-phosphoglycerate synthase [EC:2.4.1.217]	0	0	0	0	0	0	0	0	0	0	0	0	0	0	0	0	0	0	0	0	0	0	0	0	0	0	0	0	0	0	0	0	0	0	0	0	0	0	0	0	0	0	0	0	0
Metabolism	Carbohydrate metabolism	Fructose and mannose metabolism [PATH:ko00051]	K07026	E3.1.3.70; mannosyl-3-phosphoglycerate phosphatase [EC:3.1.3.70]	0	0	0	0	0	0	0	0	0	0	0	0	0	0	0	0	0	0	0	0	0	0	0	0	0	0	0	0	0	0	0	0	0	0	0	0	0	0	0	0	0	0	0	0	0
Metabolism	Carbohydrate metabolism	Fructose and mannose metabolism [PATH:ko00051]	K12661	LRA3, rhmD; L-rhamnonate dehydratase [EC:4.2.1.90]	0	0	0	0	0	0	0	0	0	0	0	0	0	0	0	0	0	0	0	0	0	0	0	0	0	0	0	0	0	0	0	0	0	0	0	0	0	0	0	0	0	0	0	0	0
Metabolism	Carbohydrate metabolism	Fructose and mannose metabolism [PATH:ko00051]	K15856	rmd; GDP-4-dehydro-6-deoxy-D-mannose reductase [EC:1.1.1.281]	0	0	0	0	0	0	0	0	0	0	0	1	0	1	1	1	0	1	0	0	0	1	0	0	0	0	0	0	0	0	0	0	0	0	0	1	0	0	0	0	0	0	0	0	0
Metabolism	Carbohydrate metabolism	Fructose and mannose metabolism [PATH:ko00051]	K16011	algA, xanB, rfbA, wbpW, pslB; mannose-1-phosphate guanylyltransferase / mannose-6-phosphate isomerase [EC:2.7.7.13 5.3.1.8]	0	0	1	0	0	0	0	0	0	0	1	0	0	0	0	0	0	0	0	0	0	0	0	0	0	0	0	0	0	0	0	0	0	0	0	0	0	0	0	0	0	0	0	0	0
Metabolism	Carbohydrate metabolism	Fructose and mannose metabolism [PATH:ko00051]	K16881	K16881; mannose-1-phosphate guanylyltransferase / phosphomannomutase [EC:2.7.7.13 5.4.2.8]	0	0	2	0	0	0	0	2	2	2	1	0	0	0	0	0	0	0	0	0	0	0	0	0	0	0	0	0	0	0	0	0	0	0	0	0	0	0	0	0	0	0	0	0	0
Metabolism	Carbohydrate metabolism	Fructose and mannose metabolism [PATH:ko00051]	K18337	LRA1; L-rhamnose 1-dehydrogenase [EC:1.1.1.378 1.1.1.377 1.1.1.173]	0	0	0	0	0	0	0	0	0	0	0	0	0	0	0	0	0	0	0	0	0	0	0	0	0	0	0	0	0	0	0	0	0	0	0	0	0	0	0	0	0	0	0	0	0
Metabolism	Carbohydrate metabolism	Fructose and mannose metabolism [PATH:ko00051]	K19355	MAN; mannan endo-1,4-beta-mannosidase [EC:3.2.1.78]	0	0	0	0	0	0	0	0	0	0	0	0	0	0	0	0	0	0	0	0	0	0	0	0	0	0	0	0	0	0	0	0	0	0	0	0	0	0	0	0	0	0	0	0	0
Metabolism	Carbohydrate metabolism	Fructose and mannose metabolism [PATH:ko00051]	K27475	K27475 khk; ketohexokinase [EC:2.7.1.3]	0	0	0	0	0	0	0	0	0	0	0	0	0	0	0	0	0	0	0	0	0	0	0	0	0	0	0	0	0	0	0	0	0	0	0	0	0	0	0	0	0	0	0	0	0
Metabolism	Carbohydrate metabolism	Galactose metabolism [PATH:ko00052]	K00849	galK; galactokinase [EC:2.7.1.6]	0	0	0	0	0	0	0	0	0	0	0	0	0	0	0	0	0	0	0	0	0	0	0	0	0	0	0	0	0	0	0	0	0	0	0	0	0	0	0	0	0	0	0	0	0
Metabolism	Carbohydrate metabolism	Galactose metabolism [PATH:ko00052]	K00965	galT, GALT; UDPglucose--hexose-1-phosphate uridylyltransferase [EC:2.7.7.12]	2	3	1	2	2	2	2	1	0	1	1	1	2	2	2	1	2	2	2	2	1	2	0	2	1	1	3	3	1	2	2	2	1	2	0	1	2	2	2	2	2	2	3	2	0
Metabolism	Carbohydrate metabolism	Galactose metabolism [PATH:ko00052]	K01182	IMA, malL; oligo-1,6-glucosidase [EC:3.2.1.10]	0	0	0	0	0	0	0	0	0	0	0	0	0	0	0	0	0	0	0	0	0	0	0	0	0	0	0	0	0	0	0	0	0	0	0	0	0	0	0	0	0	0	0	0	0
Metabolism	Carbohydrate metabolism	Galactose metabolism [PATH:ko00052]	K01187	malZ; alpha-glucosidase [EC:3.2.1.20]	0	0	0	0	0	0	0	0	0	0	0	0	0	0	0	0	0	0	0	0	0	0	0	0	0	0	0	0	0	0	0	0	0	0	0	0	0	0	0	0	0	0	0	0	0
Metabolism	Carbohydrate metabolism	Galactose metabolism [PATH:ko00052]	K01190	lacZ; beta-galactosidase [EC:3.2.1.23]	0	0	0	0	0	0	0	0	0	0	0	0	0	0	0	0	0	0	0	0	0	0	0	0	0	0	0	0	0	0	0	0	0	0	0	0	0	0	0	0	0	0	0	0	0
Metabolism	Carbohydrate metabolism	Galactose metabolism [PATH:ko00052]	K01193	INV, sacA; beta-fructofuranosidase [EC:3.2.1.26]	0	0	0	0	0	0	0	0	0	0	0	0	0	0	0	0	0	0	0	0	0	0	0	0	0	0	0	0	0	0	0	0	0	0	0	0	0	0	0	0	0	0	0	0	0
Metabolism	Carbohydrate metabolism	Galactose metabolism [PATH:ko00052]	K01684	dgoD; galactonate dehydratase [EC:4.2.1.6]	0	0	0	0	0	0	0	0	0	0	0	0	0	0	0	0	0	0	0	0	0	0	0	0	0	0	0	0	0	0	0	0	0	0	0	0	0	0	0	0	0	0	0	0	0
Metabolism	Carbohydrate metabolism	Galactose metabolism [PATH:ko00052]	K01784	galE, GALE; UDP-glucose 4-epimerase [EC:5.1.3.2]	2	2	2	2	1	2	2	3	3	2	1	2	4	3	2	2	1	3	1	2	0	2	1	3	3	2	2	0	3	3	1	3	2	3	3	4	2	3	5	2	3	1	2	2	1
Metabolism	Carbohydrate metabolism	Galactose metabolism [PATH:ko00052]	K07406	melA; alpha-galactosidase [EC:3.2.1.22]	0	0	0	0	0	0	0	0	0	0	0	0	0	0	0	0	0	0	0	0	0	0	0	0	0	0	0	0	0	0	0	0	0	0	0	0	0	0	0	0	0	0	0	0	0
Metabolism	Carbohydrate metabolism	Galactose metabolism [PATH:ko00052]	K07407	E3.2.1.22B, galA, rafA; alpha-galactosidase [EC:3.2.1.22]	0	0	0	0	0	0	0	0	0	0	0	0	0	0	0	0	0	0	0	0	0	0	0	0	0	0	0	0	0	0	0	0	0	0	0	0	0	0	0	0	0	0	0	0	0
Metabolism	Carbohydrate metabolism	Galactose metabolism [PATH:ko00052]	K12308	bgaB, lacA; beta-galactosidase [EC:3.2.1.23]	0	0	0	0	0	0	0	0	0	0	0	0	0	0	0	0	0	0	0	0	0	0	0	0	0	0	0	0	0	0	0	0	0	0	0	0	0	0	0	0	0	0	0	0	0
Metabolism	Carbohydrate metabolism	Galactose metabolism [PATH:ko00052]	K17716	capD; UDP-glucose 4-epimerase [EC:5.1.3.2]	0	0	0	0	0	0	0	0	0	0	0	0	0	0	0	0	0	0	0	0	0	0	0	0	0	0	0	0	0	0	0	0	0	0	0	0	0	0	0	0	0	0	0	0	0
Metabolism	Carbohydrate metabolism	Galactose metabolism [PATH:ko00052]	K21620	sorbD; galactitol 2-dehydrogenase [EC:1.1.1.16]	0	0	0	0	0	0	0	0	0	0	0	0	0	0	0	0	0	0	0	0	0	0	0	0	0	0	0	0	0	0	0	0	0	0	0	0	0	0	0	0	0	0	0	0	0
Metabolism	Carbohydrate metabolism	Glycolysis / Gluconeogenesis [PATH:ko00010]	K00001	E1.1.1.1, adh; alcohol dehydrogenase [EC:1.1.1.1]	0	1	1	0	0	1	0	1	2	1	1	0	0	0	0	1	0	0	0	0	0	0	0	0	0	0	0	0	0	0	0	0	0	0	0	0	0	0	0	0	1	0	1	0	0
Metabolism	Carbohydrate metabolism	Glycolysis / Gluconeogenesis [PATH:ko00010]	K00016	LDH, ldh; L-lactate dehydrogenase [EC:1.1.1.27]	0	0	0	0	0	0	0	0	0	0	0	0	0	0	0	0	0	0	0	0	0	0	0	0	0	0	0	0	0	0	0	0	0	0	0	0	0	0	0	0	0	0	0	0	0
Metabolism	Carbohydrate metabolism	Glycolysis / Gluconeogenesis [PATH:ko00010]	K00114	exaA; alcohol dehydrogenase (cytochrome c) [EC:1.1.2.8]	4	1	0	8	4	3	4	0	0	0	0	4	1	7	4	3	2	4	2	6	3	3	1	8	1	3	3	4	5	4	5	4	4	6	3	3	3	3	3	3	2	1	8	3	0
Metabolism	Carbohydrate metabolism	Glycolysis / Gluconeogenesis [PATH:ko00010]	K00121	frmA, ADH5, adhC; S-(hydroxymethyl)glutathione dehydrogenase / alcohol dehydrogenase [EC:1.1.1.284 1.1.1.1]	0	0	0	0	0	0	0	0	0	0	0	0	0	0	0	0	0	0	0	0	0	0	1	0	0	0	0	0	0	0	1	0	0	0	0	0	0	0	0	0	0	0	0	0	0
Metabolism	Carbohydrate metabolism	Glycolysis / Gluconeogenesis [PATH:ko00010]	K00128	ALDH; aldehyde dehydrogenase (NAD+) [EC:1.2.1.3]	0	0	0	0	0	0	0	0	0	0	0	0	0	0	0	0	0	0	0	0	0	0	0	0	0	0	0	0	0	0	1	0	0	0	0	0	0	0	0	0	0	0	0	0	0
Metabolism	Carbohydrate metabolism	Glycolysis / Gluconeogenesis [PATH:ko00010]	K00131	gapN; glyceraldehyde-3-phosphate dehydrogenase (NADP+) [EC:1.2.1.9]	0	0	0	0	0	0	0	0	0	0	0	0	0	0	0	0	0	0	0	0	0	0	0	0	0	0	0	0	0	0	0	0	0	0	0	0	0	0	0	0	0	0	0	0	0
Metabolism	Carbohydrate metabolism	Glycolysis / Gluconeogenesis [PATH:ko00010]	K00134	GAPDH, gapA; glyceraldehyde 3-phosphate dehydrogenase (phosphorylating) [EC:1.2.1.12]	0	0	1	0	0	0	0	1	0	1	1	0	0	0	0	0	0	0	0	0	0	0	0	0	0	0	0	0	0	0	0	0	0	0	0	0	0	0	0	0	0	0	0	0	0
Metabolism	Carbohydrate metabolism	Glycolysis / Gluconeogenesis [PATH:ko00010]	K00150	gap2, gapB; glyceraldehyde-3-phosphate dehydrogenase (NAD(P)+) (phosphorylating) [EC:1.2.1.59]	1	0	0	0	1	0	1	0	0	0	0	0	0	1	1	1	0	1	0	0	0	1	1	1	0	1	0	0	0	1	1	1	1	0	0	1	0	0	1	0	1	0	0	0	0
Metabolism	Carbohydrate metabolism	Glycolysis / Gluconeogenesis [PATH:ko00010]	K00161	PDHA, pdhA; pyruvate dehydrogenase E1 component subunit alpha [EC:1.2.4.1]	1	1	0	0	1	0	0	0	0	0	0	0	0	1	1	1	0	0	0	0	0	1	0	0	0	0	0	0	0	0	0	1	1	1	0	1	1	0	1	1	1	1	1	0	0
Metabolism	Carbohydrate metabolism	Glycolysis / Gluconeogenesis [PATH:ko00010]	K00162	PDHB, pdhB; pyruvate dehydrogenase E1 component subunit beta [EC:1.2.4.1]	0	1	0	1	1	1	1	0	0	0	0	1	1	0	0	0	0	1	1	0	1	1	1	0	1	1	1	1	1	1	0	1	1	1	1	1	1	1	0	2	1	1	1	1	1
Metabolism	Carbohydrate metabolism	Glycolysis / Gluconeogenesis [PATH:ko00010]	K00163	aceE; pyruvate dehydrogenase E1 component [EC:1.2.4.1]	0	0	0	0	0	0	0	0	0	0	0	0	0	0	0	0	0	0	0	0	0	0	0	0	0	0	0	0	0	0	0	0	0	0	0	0	0	0	0	0	0	0	0	0	0
Metabolism	Carbohydrate metabolism	Glycolysis / Gluconeogenesis [PATH:ko00010]	K00169	porA; pyruvate ferredoxin oxidoreductase alpha subunit [EC:1.2.7.1]	0	0	0	0	0	0	0	0	0	0	0	0	0	0	0	0	0	0	0	0	0	0	0	0	0	0	0	0	0	0	0	0	0	0	0	0	0	0	0	0	0	0	0	0	0
Metabolism	Carbohydrate metabolism	Glycolysis / Gluconeogenesis [PATH:ko00010]	K00170	porB; pyruvate ferredoxin oxidoreductase beta subunit [EC:1.2.7.1]	0	0	0	0	0	0	0	0	0	0	0	0	0	0	0	0	0	0	0	0	0	0	0	0	0	0	0	0	0	0	0	0	0	0	0	0	0	0	0	0	0	0	0	0	0
Metabolism	Carbohydrate metabolism	Glycolysis / Gluconeogenesis [PATH:ko00010]	K00171	porD; pyruvate ferredoxin oxidoreductase delta subunit [EC:1.2.7.1]	0	0	0	0	0	0	0	0	0	0	0	0	0	0	0	0	0	0	0	0	0	0	0	0	0	0	0	0	0	0	0	0	0	0	0	0	0	0	0	0	0	0	0	0	0
Metabolism	Carbohydrate metabolism	Glycolysis / Gluconeogenesis [PATH:ko00010]	K00172	porC, porG; pyruvate ferredoxin oxidoreductase gamma subunit [EC:1.2.7.1]	0	0	0	0	0	0	0	0	0	0	0	0	0	0	0	0	0	0	0	0	0	0	0	0	0	0	0	0	0	0	0	0	0	0	0	0	0	0	0	0	0	0	0	0	0
Metabolism	Carbohydrate metabolism	Glycolysis / Gluconeogenesis [PATH:ko00010]	K00174	korA, oorA, oforA; 2-oxoglutarate/2-oxoacid ferredoxin oxidoreductase subunit alpha [EC:1.2.7.3 1.2.7.11]	1	0	2	1	1	1	2	2	4	3	2	2	1	1	1	2	2	1	1	1	2	1	0	2	1	1	2	1	1	1	1	2	1	2	1	1	1	0	1	1	1	1	1	1	0
Metabolism	Carbohydrate metabolism	Glycolysis / Gluconeogenesis [PATH:ko00010]	K00175	korB, oorB, oforB; 2-oxoglutarate/2-oxoacid ferredoxin oxidoreductase subunit beta [EC:1.2.7.3 1.2.7.11]	1	0	3	1	1	1	1	2	2	2	2	1	1	1	1	1	1	1	1	1	1	2	1	1	1	1	2	1	1	1	0	1	1	1	1	1	2	1	1	1	1	1	2	2	0
Metabolism	Carbohydrate metabolism	Glycolysis / Gluconeogenesis [PATH:ko00010]	K00382	DLD, lpd, pdhD; dihydrolipoyl dehydrogenase [EC:1.8.1.4]	1	2	1	1	1	1	1	1	1	1	1	2	1	1	1	1	1	1	1	1	2	1	1	2	1	1	1	1	1	1	0	1	1	1	1	1	1	1	1	1	1	1	1	1	1
Metabolism	Carbohydrate metabolism	Glycolysis / Gluconeogenesis [PATH:ko00010]	K00627	DLAT, aceF, pdhC; pyruvate dehydrogenase E2 component (dihydrolipoyllysine-residue acetyltransferase) [EC:2.3.1.12]	1	1	0	1	1	1	1	1	1	1	1	1	1	1	1	1	1	1	1	1	1	0	1	1	1	1	1	1	1	1	0	1	1	1	0	1	1	1	0	1	1	1	1	2	1
Metabolism	Carbohydrate metabolism	Glycolysis / Gluconeogenesis [PATH:ko00010]	K00845	glk; glucokinase [EC:2.7.1.2]	0	0	0	0	0	0	0	0	0	0	0	0	0	1	1	1	0	0	0	0	0	0	0	0	0	0	0	0	0	0	0	0	0	0	0	0	0	0	0	0	0	0	0	0	0
Metabolism	Carbohydrate metabolism	Glycolysis / Gluconeogenesis [PATH:ko00010]	K00850	pfkA, PFK; 6-phosphofructokinase 1 [EC:2.7.1.11]	0	0	0	0	0	0	0	0	0	0	0	0	0	0	0	0	0	0	0	0	0	0	0	0	0	0	0	0	0	0	0	0	1	0	0	0	0	0	0	0	1	0	1	1	0
Metabolism	Carbohydrate metabolism	Glycolysis / Gluconeogenesis [PATH:ko00010]	K00873	PK, pyk; pyruvate kinase [EC:2.7.1.40]	0	0	0	0	0	0	0	0	0	0	0	0	0	0	0	0	0	0	0	0	0	0	0	0	0	0	0	0	0	0	0	0	0	0	0	0	0	0	0	0	0	0	0	0	0
Metabolism	Carbohydrate metabolism	Glycolysis / Gluconeogenesis [PATH:ko00010]	K00918	pfkC; ADP-dependent phosphofructokinase/glucokinase [EC:2.7.1.146 2.7.1.147]	0	0	0	0	0	0	0	0	0	0	0	0	0	0	0	0	0	0	0	0	0	0	0	0	0	0	0	0	0	0	0	0	0	0	0	0	0	0	0	0	0	0	0	0	0
Metabolism	Carbohydrate metabolism	Glycolysis / Gluconeogenesis [PATH:ko00010]	K00927	PGK, pgk; phosphoglycerate kinase [EC:2.7.2.3]	1	1	1	1	0	1	1	2	1	1	1	0	1	1	1	1	1	1	1	2	0	1	1	1	1	2	1	1	1	1	1	1	1	1	1	1	1	1	1	2	1	1	1	1	1
Metabolism	Carbohydrate metabolism	Glycolysis / Gluconeogenesis [PATH:ko00010]	K01006	ppdK; pyruvate, orthophosphate dikinase [EC:2.7.9.1]	0	2	0	0	0	0	0	0	0	0	0	0	0	0	0	0	0	0	0	0	0	0	0	0	0	0	0	0	0	0	0	0	0	0	0	0	0	0	0	0	0	0	0	0	0
Metabolism	Carbohydrate metabolism	Glycolysis / Gluconeogenesis [PATH:ko00010]	K01007	pps, ppsA; pyruvate, water dikinase [EC:2.7.9.2]	1	1	0	1	0	1	1	1	1	1	2	2	1	1	1	1	2	1	1	2	1	2	1	1	1	2	1	1	1	1	1	1	1	2	2	1	2	1	1	2	2	2	2	2	2
Metabolism	Carbohydrate metabolism	Glycolysis / Gluconeogenesis [PATH:ko00010]	K01596	E4.1.1.32, pckA, PCK; phosphoenolpyruvate carboxykinase (GTP) [EC:4.1.1.32]	0	1	1	0	0	0	0	1	2	2	2	0	0	0	0	0	0	0	0	0	0	0	0	0	0	0	0	0	0	0	0	0	0	0	0	0	0	0	0	0	0	0	0	0	0
Metabolism	Carbohydrate metabolism	Glycolysis / Gluconeogenesis [PATH:ko00010]	K01610	pckA; phosphoenolpyruvate carboxykinase (ATP) [EC:4.1.1.49]	0	0	0	0	0	0	0	0	0	0	0	0	0	0	0	0	0	0	0	0	0	0	0	0	0	0	0	0	0	0	0	0	0	0	0	0	0	0	0	0	0	0	0	0	0
Metabolism	Carbohydrate metabolism	Glycolysis / Gluconeogenesis [PATH:ko00010]	K01622	K01622; fructose 1,6-bisphosphate aldolase/phosphatase [EC:4.1.2.13 3.1.3.11]	0	0	1	0	0	0	0	1	2	0	0	0	0	0	0	0	0	0	0	0	0	0	0	0	0	0	0	0	0	0	0	0	0	0	0	0	0	0	0	0	0	0	0	0	0
Metabolism	Carbohydrate metabolism	Glycolysis / Gluconeogenesis [PATH:ko00010]	K01623	ALDO; fructose-bisphosphate aldolase, class I [EC:4.1.2.13]	0	0	0	0	0	0	0	0	0	0	0	0	0	0	0	0	0	0	0	0	0	0	0	0	0	0	0	0	0	0	0	0	0	0	0	0	0	0	0	0	0	0	0	0	0
Metabolism	Carbohydrate metabolism	Glycolysis / Gluconeogenesis [PATH:ko00010]	K01624	FBA, fbaA; fructose-bisphosphate aldolase, class II [EC:4.1.2.13]	0	0	0	0	0	0	0	0	0	0	0	0	0	0	0	0	0	0	0	0	0	0	0	0	0	0	0	0	0	0	0	0	0	0	0	0	0	0	0	0	0	0	0	0	0
Metabolism	Carbohydrate metabolism	Glycolysis / Gluconeogenesis [PATH:ko00010]	K01689	ENO, eno; enolase [EC:4.2.1.11]	1	1	2	1	1	1	1	3	2	2	2	1	1	1	1	2	0	1	1	1	2	1	2	1	1	2	1	0	1	1	1	1	1	1	1	1	1	1	2	1	1	1	1	2	1
Metabolism	Carbohydrate metabolism	Glycolysis / Gluconeogenesis [PATH:ko00010]	K01785	galM, GALM; aldose 1-epimerase [EC:5.1.3.3]	0	0	0	0	0	0	0	0	0	0	0	0	0	0	0	0	0	0	0	0	0	0	0	0	0	0	0	0	0	0	0	0	0	0	0	0	0	0	0	0	0	0	0	0	0
Metabolism	Carbohydrate metabolism	Glycolysis / Gluconeogenesis [PATH:ko00010]	K01803	TPI, tpiA; triosephosphate isomerase (TIM) [EC:5.3.1.1]	2	2	0	1	0	2	2	1	1	0	0	1	2	2	2	1	1	2	2	2	2	2	2	1	2	2	2	2	2	1	2	2	1	3	2	1	2	1	1	2	2	2	2	2	2
Metabolism	Carbohydrate metabolism	Glycolysis / Gluconeogenesis [PATH:ko00010]	K01810	GPI, pgi; glucose-6-phosphate isomerase [EC:5.3.1.9]	0	1	0	0	0	0	0	0	0	0	0	0	0	0	0	0	0	0	0	0	0	0	0	0	0	0	0	0	0	0	0	0	0	0	0	0	0	0	0	0	0	0	0	0	0
Metabolism	Carbohydrate metabolism	Glycolysis / Gluconeogenesis [PATH:ko00010]	K01834	PGAM, gpmA; 2,3-bisphosphoglycerate-dependent phosphoglycerate mutase [EC:5.4.2.11]	0	0	0	1	0	1	4	0	0	0	0	1	1	1	1	1	2	1	1	0	0	1	1	1	0	0	1	1	1	1	1	0	1	1	1	0	2	0	1	1	0	1	1	0	0
Metabolism	Carbohydrate metabolism	Glycolysis / Gluconeogenesis [PATH:ko00010]	K01835	pgm; phosphoglucomutase [EC:5.4.2.2]	0	0	0	0	0	0	0	0	0	0	0	0	0	0	0	0	0	0	0	0	0	0	0	0	0	0	0	0	0	0	0	0	0	0	0	0	0	0	0	0	0	0	1	0	0
Metabolism	Carbohydrate metabolism	Glycolysis / Gluconeogenesis [PATH:ko00010]	K01895	ACSS1_2, acs; acetyl-CoA synthetase [EC:6.2.1.1]	1	1	2	1	0	1	0	3	4	3	4	1	1	1	0	0	0	1	0	0	1	0	0	1	1	0	0	0	0	0	0	0	0	1	0	0	0	0	0	0	1	0	0	0	0
Metabolism	Carbohydrate metabolism	Glycolysis / Gluconeogenesis [PATH:ko00010]	K01905	acdA; acetate---CoA ligase (ADP-forming) subunit alpha [EC:6.2.1.13]	0	0	0	0	0	0	0	0	0	0	0	0	0	0	0	0	0	0	0	0	0	0	0	0	0	0	0	0	0	0	0	0	0	0	0	0	0	0	0	0	0	0	0	0	0
Metabolism	Carbohydrate metabolism	Glycolysis / Gluconeogenesis [PATH:ko00010]	K02446	glpX; fructose-1,6-bisphosphatase II [EC:3.1.3.11]	0	0	0	0	0	0	0	0	0	0	0	0	0	0	0	0	0	0	0	0	0	0	0	0	0	0	0	0	0	0	0	0	0	0	0	0	0	0	0	0	0	0	0	0	0
Metabolism	Carbohydrate metabolism	Glycolysis / Gluconeogenesis [PATH:ko00010]	K03841	FBP, fbp; fructose-1,6-bisphosphatase I [EC:3.1.3.11]	0	0	0	0	0	0	0	0	0	0	0	0	0	0	0	0	0	0	0	0	0	0	0	0	0	0	0	0	0	0	0	0	0	0	0	0	0	0	0	0	0	0	0	0	0
Metabolism	Carbohydrate metabolism	Glycolysis / Gluconeogenesis [PATH:ko00010]	K04072	adhE; acetaldehyde dehydrogenase / alcohol dehydrogenase [EC:1.2.1.10 1.1.1.1]	0	0	0	0	0	0	0	0	0	0	0	0	0	0	0	0	0	0	0	0	0	0	0	0	0	0	0	0	0	0	0	0	0	0	0	0	0	0	0	0	0	0	0	0	0
Metabolism	Carbohydrate metabolism	Glycolysis / Gluconeogenesis [PATH:ko00010]	K06859	pgi1; glucose-6-phosphate isomerase, archaeal [EC:5.3.1.9]	0	0	0	0	0	0	0	0	0	0	0	0	0	0	0	0	0	0	0	0	0	0	0	0	0	0	0	0	0	0	0	0	0	0	0	0	0	0	0	0	0	0	0	0	0
Metabolism	Carbohydrate metabolism	Glycolysis / Gluconeogenesis [PATH:ko00010]	K11389	gapor; glyceraldehyde-3-phosphate dehydrogenase (ferredoxin) [EC:1.2.7.6]	0	0	0	0	0	0	0	0	0	0	0	0	0	0	0	0	0	0	0	0	0	0	0	0	0	0	0	0	0	0	0	0	0	0	0	0	0	0	0	0	0	0	0	0	0
Metabolism	Carbohydrate metabolism	Glycolysis / Gluconeogenesis [PATH:ko00010]	K11645	fbaB; fructose-bisphosphate aldolase, class I [EC:4.1.2.13]	1	2	0	2	2	2	2	0	0	0	0	2	2	2	1	1	1	3	2	1	3	1	2	2	1	1	2	2	1	2	0	2	2	3	2	1	2	2	2	1	2	3	2	2	3
Metabolism	Carbohydrate metabolism	Glycolysis / Gluconeogenesis [PATH:ko00010]	K13953	adhP; alcohol dehydrogenase, propanol-preferring [EC:1.1.1.1]	1	0	0	0	0	0	0	0	0	0	0	0	0	0	0	0	0	0	0	0	0	0	0	0	0	0	0	0	0	0	0	0	0	0	0	0	0	0	0	0	0	0	0	0	0
Metabolism	Carbohydrate metabolism	Glycolysis / Gluconeogenesis [PATH:ko00010]	K13954	yiaY; alcohol dehydrogenase [EC:1.1.1.1]	0	0	0	0	0	0	0	0	0	0	0	0	0	0	0	0	0	0	0	0	0	0	0	0	0	0	0	0	0	0	0	0	0	0	0	0	0	0	0	0	0	0	0	0	0
Metabolism	Carbohydrate metabolism	Glycolysis / Gluconeogenesis [PATH:ko00010]	K14028	mdh1, mxaF; methanol dehydrogenase (cytochrome c) subunit 1 [EC:1.1.2.7]	0	0	0	0	0	0	0	0	0	0	0	0	0	0	0	0	0	0	0	1	1	0	0	0	0	0	0	0	0	0	0	0	0	0	0	0	0	0	0	0	0	0	0	0	0
Metabolism	Carbohydrate metabolism	Glycolysis / Gluconeogenesis [PATH:ko00010]	K15633	gpmI; 2,3-bisphosphoglycerate-independent phosphoglycerate mutase [EC:5.4.2.12]	0	0	0	0	0	0	0	0	0	0	0	0	0	0	0	0	0	0	0	0	0	0	0	0	0	0	0	0	0	0	0	0	0	0	0	0	0	0	0	0	0	0	0	0	0
Metabolism	Carbohydrate metabolism	Glycolysis / Gluconeogenesis [PATH:ko00010]	K15634	gpmB; 2,3-bisphosphoglycerate-dependent phosphoglycerate mutase [EC:5.4.2.11]	0	0	0	0	0	0	0	0	0	0	0	0	0	0	0	0	0	0	0	0	0	0	0	0	0	0	0	0	0	0	0	0	0	0	0	0	0	0	0	0	0	0	0	0	0
Metabolism	Carbohydrate metabolism	Glycolysis / Gluconeogenesis [PATH:ko00010]	K15635	apgM; 2,3-bisphosphoglycerate-independent phosphoglycerate mutase [EC:5.4.2.12]	1	1	1	0	0	0	0	1	1	0	1	0	0	0	0	0	0	0	0	0	0	0	0	0	0	0	0	0	0	0	0	0	0	0	0	0	0	0	0	0	0	0	0	0	0
Metabolism	Carbohydrate metabolism	Glycolysis / Gluconeogenesis [PATH:ko00010]	K15778	pmm-pgm; phosphomannomutase / phosphoglucomutase [EC:5.4.2.8 5.4.2.2]	1	0	1	1	1	0	1	1	1	1	1	1	1	1	1	1	2	1	1	1	1	0	1	1	1	1	1	1	1	1	1	1	1	2	1	1	1	1	1	1	1	2	2	1	0
Metabolism	Carbohydrate metabolism	Glycolysis / Gluconeogenesis [PATH:ko00010]	K15916	pgi-pmi; glucose/mannose-6-phosphate isomerase [EC:5.3.1.9 5.3.1.8]	1	0	1	1	1	1	1	1	1	1	1	1	2	1	1	1	2	1	1	2	1	0	1	1	0	0	1	1	1	1	2	1	0	0	1	1	1	1	1	1	1	1	2	0	0
Metabolism	Carbohydrate metabolism	Glycolysis / Gluconeogenesis [PATH:ko00010]	K16305	K16305; fructose-bisphosphate aldolase / 6-deoxy-5-ketofructose 1-phosphate synthase [EC:4.1.2.13 2.2.1.11]	0	0	0	0	0	0	0	0	0	0	0	0	0	0	0	0	0	0	0	0	0	0	0	0	0	0	0	0	0	0	0	0	0	0	0	0	0	0	0	0	0	0	0	0	0
Metabolism	Carbohydrate metabolism	Glycolysis / Gluconeogenesis [PATH:ko00010]	K16306	K16306; fructose-bisphosphate aldolase / 2-amino-3,7-dideoxy-D-threo-hept-6-ulosonate synthase [EC:4.1.2.13 2.2.1.10]	1	1	1	1	0	0	0	2	2	1	1	1	1	1	1	1	0	0	0	0	0	2	0	0	0	0	0	0	0	0	1	0	0	0	0	0	0	0	0	0	0	0	1	1	0
Metabolism	Carbohydrate metabolism	Glycolysis / Gluconeogenesis [PATH:ko00010]	K18978	gapN; glyceraldehyde-3-phosphate dehydrogenase [NAD(P)+] [EC:1.2.1.90]	0	0	0	0	0	0	0	0	0	0	0	0	0	0	0	0	0	0	0	0	0	0	0	0	0	0	0	0	0	0	0	0	0	0	0	0	0	0	0	0	0	0	0	0	0
Metabolism	Carbohydrate metabolism	Glycolysis / Gluconeogenesis [PATH:ko00010]	K20866	yihX; glucose-1-phosphatase [EC:3.1.3.10]	0	0	0	0	0	0	0	0	0	0	0	0	0	0	0	0	0	0	0	0	0	0	0	0	0	0	0	0	0	0	0	0	0	0	0	0	0	0	0	0	0	0	0	0	0
Metabolism	Carbohydrate metabolism	Glycolysis / Gluconeogenesis [PATH:ko00010]	K21071	pfk, pfp; ATP-dependent phosphofructokinase / diphosphate-dependent phosphofructokinase [EC:2.7.1.11 2.7.1.90]	1	1	0	1	1	1	1	0	0	0	0	2	1	1	0	1	1	1	1	1	2	0	1	1	0	0	1	1	1	1	0	1	0	1	1	0	1	1	1	1	0	1	1	0	1
Metabolism	Carbohydrate metabolism	Glycolysis / Gluconeogenesis [PATH:ko00010]	K22224	acdB; acetate---CoA ligase (ADP-forming) subunit beta [EC:6.2.1.13]	0	0	0	0	0	0	0	0	0	0	0	0	0	0	0	0	0	0	0	0	0	0	0	0	0	0	0	0	0	0	0	0	0	0	0	0	0	0	0	0	0	0	0	0	0
Metabolism	Carbohydrate metabolism	Glycolysis / Gluconeogenesis [PATH:ko00010]	K22473	adhA; alcohol dehydrogenase (quinone), dehydrogenase subunit [EC:1.1.5.5]	2	0	0	1	0	0	0	0	0	0	0	0	0	0	1	1	0	0	1	0	2	0	0	0	0	0	0	0	0	0	0	0	0	1	0	0	0	0	0	0	0	1	0	0	0
Metabolism	Carbohydrate metabolism	Glycolysis / Gluconeogenesis [PATH:ko00010]	K24012	acdAB; acetate---CoA ligase (ADP-forming) [EC:6.2.1.13]	0	0	0	0	0	0	0	0	0	0	0	0	0	0	0	0	0	0	0	0	0	0	0	0	0	0	0	0	0	0	0	0	0	0	0	0	0	0	0	0	0	0	0	0	0
Metabolism	Carbohydrate metabolism	Glycolysis / Gluconeogenesis [PATH:ko00010]	K25026	glk; glucokinase [EC:2.7.1.2]	0	0	0	0	0	0	0	0	0	0	0	0	0	0	0	0	0	0	0	0	0	0	0	0	0	0	0	0	0	0	0	0	0	0	0	0	0	0	0	0	0	0	0	0	0
Metabolism	Carbohydrate metabolism	Glyoxylate and dicarboxylate metabolism [PATH:ko00630]	K00015	gyaR, GOR1; glyoxylate reductase [EC:1.1.1.26]	1	2	1	1	0	1	0	1	2	1	1	1	1	1	1	0	0	0	0	0	0	0	1	0	0	0	0	0	0	0	0	0	0	0	0	0	0	0	0	0	0	0	0	0	0
Metabolism	Carbohydrate metabolism	Glyoxylate and dicarboxylate metabolism [PATH:ko00630]	K00018	hprA; glycerate dehydrogenase [EC:1.1.1.29]	0	0	0	0	0	0	0	0	0	0	0	0	0	0	0	0	0	0	0	0	0	0	0	0	0	0	0	0	0	0	0	0	0	0	0	0	0	0	0	0	0	0	0	0	0
Metabolism	Carbohydrate metabolism	Glyoxylate and dicarboxylate metabolism [PATH:ko00630]	K00042	garR, glxR; 2-hydroxy-3-oxopropionate reductase [EC:1.1.1.60]	0	0	1	0	0	0	0	1	1	1	1	0	0	0	0	0	0	0	0	0	0	0	0	0	0	0	0	0	0	0	0	0	0	0	0	0	0	0	0	0	0	0	0	0	0
Metabolism	Carbohydrate metabolism	Glyoxylate and dicarboxylate metabolism [PATH:ko00630]	K00104	glcD; glycolate dehydrogenase FAD-linked subunit [EC:1.1.99.14]	1	1	1	1	1	2	0	1	1	1	2	1	1	0	0	0	0	0	0	0	0	0	0	0	0	0	0	0	0	0	0	0	0	0	0	0	0	0	0	0	0	0	0	0	0
Metabolism	Carbohydrate metabolism	Glyoxylate and dicarboxylate metabolism [PATH:ko00630]	K00122	FDH; formate dehydrogenase [EC:1.17.1.9]	0	0	2	0	0	0	0	0	0	0	0	0	0	2	1	0	4	2	0	0	0	1	0	0	0	0	0	0	0	0	0	0	0	0	0	0	0	0	0	0	0	0	0	0	0
Metabolism	Carbohydrate metabolism	Glyoxylate and dicarboxylate metabolism [PATH:ko00630]	K00123	fdoG, fdhF, fdwA; formate dehydrogenase major subunit [EC:1.17.1.9]	0	0	0	0	0	0	0	0	0	0	0	0	0	0	0	0	0	0	0	0	0	0	0	0	0	0	0	0	0	0	0	0	0	0	0	0	0	0	0	0	0	0	0	0	0
Metabolism	Carbohydrate metabolism	Glyoxylate and dicarboxylate metabolism [PATH:ko00630]	K00124	fdoH, fdsB; formate dehydrogenase iron-sulfur subunit	0	0	0	0	0	0	0	0	0	0	0	0	0	0	0	0	0	0	0	0	0	0	0	0	0	0	0	0	0	0	0	0	0	0	0	0	0	0	0	0	0	0	0	0	0
Metabolism	Carbohydrate metabolism	Glyoxylate and dicarboxylate metabolism [PATH:ko00630]	K00127	fdoI, fdsG; formate dehydrogenase subunit gamma	0	1	0	0	0	0	0	0	0	0	0	0	0	0	0	0	0	0	0	0	0	0	0	0	0	0	0	0	0	0	0	0	0	0	0	0	0	0	0	0	0	0	0	0	0
Metabolism	Carbohydrate metabolism	Glyoxylate and dicarboxylate metabolism [PATH:ko00630]	K00281	GLDC, gcvP; glycine cleavage system P protein (glycine dehydrogenase) [EC:1.4.4.2]	0	0	0	0	0	0	0	0	1	1	1	0	0	0	0	0	0	0	0	0	0	0	0	0	0	0	0	0	0	0	0	0	0	0	0	0	0	0	0	0	0	0	0	0	0
Metabolism	Carbohydrate metabolism	Glyoxylate and dicarboxylate metabolism [PATH:ko00630]	K00282	gcvPA; glycine cleavage system P protein (glycine dehydrogenase) subunit 1 [EC:1.4.4.2]	1	0	4	1	0	2	0	3	4	3	4	1	1	0	0	0	0	0	0	0	0	0	0	0	0	0	0	0	0	0	0	0	0	0	0	0	0	0	0	0	0	0	0	0	0
Metabolism	Carbohydrate metabolism	Glyoxylate and dicarboxylate metabolism [PATH:ko00630]	K00283	gcvPB; glycine cleavage system P protein (glycine dehydrogenase) subunit 2 [EC:1.4.4.2]	1	1	3	1	0	1	0	3	5	3	4	1	1	0	0	0	0	0	0	0	0	0	0	0	0	0	0	0	0	0	0	0	0	0	0	0	0	0	0	0	0	0	0	0	0
Metabolism	Carbohydrate metabolism	Glyoxylate and dicarboxylate metabolism [PATH:ko00630]	K00284	GLU, gltS; glutamate synthase (ferredoxin) [EC:1.4.7.1]	0	0	0	0	0	0	0	0	0	0	0	0	0	0	0	0	0	0	0	0	0	0	0	0	0	0	0	0	0	0	0	0	0	0	0	0	0	0	0	0	0	0	0	0	0
Metabolism	Carbohydrate metabolism	Glyoxylate and dicarboxylate metabolism [PATH:ko00630]	K00600	glyA, SHMT; glycine hydroxymethyltransferase [EC:2.1.2.1]	1	3	2	0	1	1	1	2	2	1	3	1	1	0	1	2	0	0	2	1	2	2	0	1	1	1	0	1	1	1	0	1	0	1	1	1	1	1	1	1	3	1	1	1	1
Metabolism	Carbohydrate metabolism	Glyoxylate and dicarboxylate metabolism [PATH:ko00630]	K00605	gcvT, AMT; glycine cleavage system T protein (aminomethyltransferase) [EC:2.1.2.10]	1	1	1	1	0	1	0	2	4	2	1	1	1	0	0	0	0	0	0	0	0	0	0	0	0	0	0	0	0	0	0	0	0	0	0	0	0	0	0	0	0	0	0	0	0
Metabolism	Carbohydrate metabolism	Glyoxylate and dicarboxylate metabolism [PATH:ko00630]	K00830	AGXT; alanine-glyoxylate transaminase / serine-glyoxylate transaminase / serine-pyruvate transaminase [EC:2.6.1.44 2.6.1.45 2.6.1.51]	1	1	1	1	0	1	1	1	0	1	1	2	0	0	0	0	1	0	1	1	1	1	1	1	0	1	1	0	0	0	0	0	0	0	1	1	1	0	1	1	1	1	1	1	0
Metabolism	Carbohydrate metabolism	Glyoxylate and dicarboxylate metabolism [PATH:ko00630]	K00865	glxK, garK; glycerate 2-kinase [EC:2.7.1.165]	0	0	0	0	0	0	0	0	0	0	0	0	0	0	0	0	0	0	0	0	0	0	0	0	0	0	0	0	0	0	0	0	0	0	0	0	0	0	0	0	0	0	0	0	0
Metabolism	Carbohydrate metabolism	Glyoxylate and dicarboxylate metabolism [PATH:ko00630]	K01091	gph; phosphoglycolate phosphatase [EC:3.1.3.18]	2	1	1	2	2	3	2	1	1	1	1	4	2	2	3	2	1	2	1	1	2	1	1	2	2	1	2	2	2	1	1	0	2	2	2	1	1	1	1	1	2	1	2	1	1
Metabolism	Carbohydrate metabolism	Glyoxylate and dicarboxylate metabolism [PATH:ko00630]	K01433	purU; formyltetrahydrofolate deformylase [EC:3.5.1.10]	1	1	0	1	1	1	1	0	0	0	0	0	1	1	1	1	1	1	1	2	1	1	1	1	0	0	1	1	1	0	0	1	1	1	1	1	2	1	2	0	1	1	1	1	1
Metabolism	Carbohydrate metabolism	Glyoxylate and dicarboxylate metabolism [PATH:ko00630]	K01455	E3.5.1.49; formamidase [EC:3.5.1.49]	0	0	0	0	0	0	0	1	0	1	0	0	0	0	0	0	0	0	0	0	0	0	0	0	0	0	0	0	0	0	0	0	0	0	0	0	0	0	0	0	0	0	0	0	0
Metabolism	Carbohydrate metabolism	Glyoxylate and dicarboxylate metabolism [PATH:ko00630]	K01458	hutG; N-formylglutamate deformylase [EC:3.5.1.68]	0	0	0	0	0	0	0	0	0	0	0	0	0	0	0	0	0	0	0	0	0	0	0	0	0	0	0	0	0	0	0	0	0	0	0	0	0	0	0	0	0	0	0	0	0
Metabolism	Carbohydrate metabolism	Glyoxylate and dicarboxylate metabolism [PATH:ko00630]	K01601	rbcL, cbbL; ribulose-bisphosphate carboxylase large chain [EC:4.1.1.39]	1	1	0	1	0	1	0	0	0	0	0	2	1	0	2	1	0	1	0	2	0	2	0	1	1	2	0	0	1	0	0	1	0	1	2	1	1	1	1	1	1	0	0	0	0
Metabolism	Carbohydrate metabolism	Glyoxylate and dicarboxylate metabolism [PATH:ko00630]	K01602	rbcS, cbbS; ribulose-bisphosphate carboxylase small chain [EC:4.1.1.39]	0	0	0	0	0	0	0	0	0	0	0	0	0	0	0	0	0	0	0	0	0	0	0	0	0	0	0	0	0	0	0	0	0	0	0	0	0	0	0	0	0	0	0	0	0
Metabolism	Carbohydrate metabolism	Glyoxylate and dicarboxylate metabolism [PATH:ko00630]	K01636	K01636; ribulose 1-phosphate aldolase [EC:4.1.2.-]	0	0	0	0	0	0	0	0	0	0	0	0	0	0	0	0	0	0	0	0	0	0	0	0	0	0	0	0	0	0	0	0	0	0	0	0	0	0	0	0	0	0	0	0	0
Metabolism	Carbohydrate metabolism	Glyoxylate and dicarboxylate metabolism [PATH:ko00630]	K01637	E4.1.3.1, aceA; isocitrate lyase [EC:4.1.3.1]	0	1	0	0	0	0	0	0	0	0	0	0	0	0	0	0	0	0	0	0	0	0	0	0	0	0	0	0	0	0	0	0	0	0	0	0	0	0	0	0	0	0	0	0	0
Metabolism	Carbohydrate metabolism	Glyoxylate and dicarboxylate metabolism [PATH:ko00630]	K01816	hyi, gip; hydroxypyruvate isomerase [EC:5.3.1.22]	0	0	0	0	0	0	0	0	0	0	0	0	0	0	0	0	0	0	0	0	0	0	0	0	0	0	0	0	0	0	0	0	0	0	0	0	0	0	0	0	0	0	0	0	0
Metabolism	Carbohydrate metabolism	Glyoxylate and dicarboxylate metabolism [PATH:ko00630]	K01846	glmS, mutS, mamA; methylaspartate mutase sigma subunit [EC:5.4.99.1]	0	0	0	0	0	0	0	0	0	0	0	0	0	0	0	0	0	0	0	0	0	0	0	0	0	0	0	0	0	0	0	0	0	0	0	0	0	0	0	0	0	0	0	0	0
Metabolism	Carbohydrate metabolism	Glyoxylate and dicarboxylate metabolism [PATH:ko00630]	K01847	MUT; methylmalonyl-CoA mutase [EC:5.4.99.2]	0	0	0	0	0	0	0	0	0	0	0	0	0	0	0	0	0	0	0	0	0	0	0	0	0	0	0	0	0	0	0	0	0	0	0	0	0	0	0	0	0	0	0	0	0
Metabolism	Carbohydrate metabolism	Glyoxylate and dicarboxylate metabolism [PATH:ko00630]	K01848	E5.4.99.2A, mcmA1; methylmalonyl-CoA mutase, N-terminal domain [EC:5.4.99.2]	1	1	1	1	1	1	2	1	2	2	0	1	1	1	1	1	1	1	1	2	1	1	1	1	1	1	2	1	1	1	1	1	1	1	1	1	1	1	3	1	1	2	3	1	1
Metabolism	Carbohydrate metabolism	Glyoxylate and dicarboxylate metabolism [PATH:ko00630]	K01849	E5.4.99.2B, mcmA2; methylmalonyl-CoA mutase, C-terminal domain [EC:5.4.99.2]	1	1	1	1	1	1	2	2	1	1	1	1	1	1	1	1	1	1	0	1	1	0	1	1	1	1	1	0	1	1	1	1	1	1	1	1	1	1	1	1	1	1	1	1	0
Metabolism	Carbohydrate metabolism	Glyoxylate and dicarboxylate metabolism [PATH:ko00630]	K01915	glnA, GLUL; glutamine synthetase [EC:6.3.1.2]	1	1	4	1	1	1	1	4	3	6	4	1	1	1	1	1	1	0	0	1	0	1	1	1	1	1	1	1	1	1	0	0	1	1	3	1	1	2	1	1	1	1	1	1	1
Metabolism	Carbohydrate metabolism	Glyoxylate and dicarboxylate metabolism [PATH:ko00630]	K01965	PCCA, pccA; propionyl-CoA carboxylase alpha chain [EC:6.4.1.3]	0	0	0	0	0	0	0	0	0	0	0	0	0	0	0	0	0	0	0	0	0	0	0	0	0	0	0	0	0	0	0	0	0	0	0	0	0	0	0	0	0	0	0	0	0
Metabolism	Carbohydrate metabolism	Glyoxylate and dicarboxylate metabolism [PATH:ko00630]	K01966	PCCB, pccB; propionyl-CoA carboxylase beta chain [EC:6.4.1.3 2.1.3.15]	0	0	2	0	0	0	0	1	1	0	0	0	0	0	0	0	0	0	0	0	0	0	0	0	0	0	0	0	0	0	0	0	0	0	0	0	0	0	0	0	0	0	0	0	0
Metabolism	Carbohydrate metabolism	Glyoxylate and dicarboxylate metabolism [PATH:ko00630]	K02437	gcvH, GCSH; glycine cleavage system H protein	2	2	1	1	0	1	0	0	1	1	2	1	1	0	0	0	0	0	0	0	0	0	0	0	0	0	0	0	0	0	0	0	0	0	0	0	0	0	0	0	0	0	0	0	0
Metabolism	Carbohydrate metabolism	Glyoxylate and dicarboxylate metabolism [PATH:ko00630]	K03418	dmfA2; N,N-dimethylformamidase large subunit [EC:3.5.1.56]	0	0	2	0	0	0	0	1	2	2	0	0	0	0	0	0	0	0	0	0	0	0	0	0	0	0	0	0	0	0	0	0	0	0	0	0	0	0	0	0	0	0	0	0	0
Metabolism	Carbohydrate metabolism	Glyoxylate and dicarboxylate metabolism [PATH:ko00630]	K03780	ttdB; L(+)-tartrate dehydratase beta subunit [EC:4.2.1.32]	0	0	0	0	0	0	0	0	0	0	0	0	0	0	0	0	0	0	0	0	0	0	0	0	0	0	0	0	0	0	0	0	0	0	0	0	0	0	0	0	0	0	0	0	0
Metabolism	Carbohydrate metabolism	Glyoxylate and dicarboxylate metabolism [PATH:ko00630]	K03781	katE, CAT, catB, srpA; catalase [EC:1.11.1.6]	0	0	0	0	0	0	0	0	0	0	0	0	0	0	0	0	0	0	0	0	0	0	0	0	0	0	0	0	0	0	0	0	0	0	0	0	0	0	0	0	0	0	0	0	0
Metabolism	Carbohydrate metabolism	Glyoxylate and dicarboxylate metabolism [PATH:ko00630]	K04835	mal; methylaspartate ammonia-lyase [EC:4.3.1.2]	0	0	0	0	0	0	0	0	0	0	0	0	0	0	0	0	0	0	0	0	0	0	0	0	0	0	0	0	0	0	0	0	0	0	0	0	0	0	0	0	0	0	0	0	0
Metabolism	Carbohydrate metabolism	Glyoxylate and dicarboxylate metabolism [PATH:ko00630]	K05606	MCEE, epi; methylmalonyl-CoA/ethylmalonyl-CoA epimerase [EC:5.1.99.1]	0	0	1	0	0	0	0	0	1	1	1	0	0	0	0	0	0	0	0	0	0	0	0	0	0	0	0	0	0	0	0	0	0	0	0	0	0	0	0	0	0	0	0	0	0
Metabolism	Carbohydrate metabolism	Glyoxylate and dicarboxylate metabolism [PATH:ko00630]	K07130	kynB; arylformamidase [EC:3.5.1.9]	0	1	0	0	0	0	0	0	0	0	0	0	0	0	0	0	0	0	0	0	0	0	0	0	0	0	0	0	0	0	0	0	0	0	0	0	0	0	0	0	0	0	0	0	0
Metabolism	Carbohydrate metabolism	Glyoxylate and dicarboxylate metabolism [PATH:ko00630]	K07246	ttuC, dmlA; tartrate dehydrogenase/decarboxylase / D-malate dehydrogenase [EC:1.1.1.93 4.1.1.73 1.1.1.83]	0	0	0	0	0	0	0	0	0	0	0	0	0	0	0	0	0	0	0	0	0	0	0	0	0	0	0	0	0	0	0	0	0	0	0	0	0	0	0	0	0	0	0	0	0
Metabolism	Carbohydrate metabolism	Glyoxylate and dicarboxylate metabolism [PATH:ko00630]	K11472	glcE; glycolate dehydrogenase FAD-binding subunit [EC:1.1.99.14]	1	1	0	1	0	1	0	0	0	0	0	0	1	0	0	0	0	0	0	0	0	0	0	0	0	0	0	0	0	0	0	0	0	0	0	0	0	0	0	0	0	0	0	0	0
Metabolism	Carbohydrate metabolism	Glyoxylate and dicarboxylate metabolism [PATH:ko00630]	K11473	glcF; glycolate dehydrogenase iron-sulfur subunit [EC:1.1.99.14]	1	1	0	0	0	0	0	0	0	0	0	0	0	0	0	0	0	0	0	0	0	0	0	0	0	0	0	0	0	0	0	0	0	0	0	0	0	0	0	0	0	0	0	0	0
Metabolism	Carbohydrate metabolism	Glyoxylate and dicarboxylate metabolism [PATH:ko00630]	K14449	mch, mcd; 2-methylfumaryl-CoA hydratase [EC:4.2.1.148]	0	0	0	0	0	0	0	0	0	0	0	0	0	0	0	0	0	0	0	0	0	0	0	0	0	0	0	0	0	0	0	0	0	0	0	0	0	0	0	0	0	0	0	0	0
Metabolism	Carbohydrate metabolism	Glyoxylate and dicarboxylate metabolism [PATH:ko00630]	K17865	croR; 3-hydroxybutyryl-CoA dehydratase [EC:4.2.1.55]	0	0	0	0	0	0	0	0	0	0	0	0	0	0	0	0	0	0	0	0	0	0	0	0	0	0	0	0	0	0	0	0	0	0	0	0	0	0	0	0	0	0	0	0	0
Metabolism	Carbohydrate metabolism	Glyoxylate and dicarboxylate metabolism [PATH:ko00630]	K19268	glmE, mutE, mamB; methylaspartate mutase epsilon subunit [EC:5.4.99.1]	0	0	0	0	0	0	0	0	0	0	0	0	0	0	0	0	0	0	0	0	0	0	0	0	0	0	0	0	0	0	0	0	0	0	0	0	0	0	0	0	0	0	0	0	0
Metabolism	Carbohydrate metabolism	Glyoxylate and dicarboxylate metabolism [PATH:ko00630]	K19280	mct; succinyl-CoA:mesaconate CoA transferase [EC:2.8.3.26]	0	0	0	0	0	0	0	0	0	0	0	0	0	0	0	0	0	0	0	0	0	0	0	0	0	0	0	0	0	0	0	0	0	0	0	0	0	0	0	0	0	0	0	0	0
Metabolism	Carbohydrate metabolism	Glyoxylate and dicarboxylate metabolism [PATH:ko00630]	K19281	mcl; beta-methylmalyl-CoA/(S)-malyl-CoA lyase [EC:4.1.3.24]	0	0	0	0	0	0	0	0	0	0	0	0	0	0	0	0	0	0	0	0	0	0	0	0	0	0	0	0	0	0	0	0	0	0	0	0	0	0	0	0	0	0	0	0	0
Metabolism	Carbohydrate metabolism	Glyoxylate and dicarboxylate metabolism [PATH:ko00630]	K19282	aceB; bifunctional (S)-malyl-CoA lyase/thioesterase [EC:4.1.3.24 3.1.2.30]	0	0	0	0	0	0	0	0	0	0	0	0	0	0	0	0	0	0	0	0	0	0	0	0	0	0	0	0	0	0	0	0	0	0	0	0	0	0	0	0	0	0	0	0	0
Metabolism	Carbohydrate metabolism	Glyoxylate and dicarboxylate metabolism [PATH:ko00630]	K19312	pccB; acetyl-CoA/propionyl-CoA carboxylase carboxyl transferase subunit [EC:6.4.1.2 6.4.1.3 2.1.3.15]	0	0	0	0	0	0	0	0	0	1	0	0	0	0	0	0	0	0	0	0	0	0	0	0	0	0	0	0	0	0	0	0	0	0	0	0	0	0	0	0	0	0	0	0	0
Metabolism	Carbohydrate metabolism	Glyoxylate and dicarboxylate metabolism [PATH:ko00630]	K22223	pgp; phosphoglycolate phosphatase [EC:3.1.3.18]	1	1	1	1	1	3	1	0	0	1	1	2	2	0	0	0	1	1	1	1	0	0	1	1	1	1	1	0	0	0	1	1	0	1	0	0	0	0	0	0	1	0	0	0	0
Metabolism	Carbohydrate metabolism	Glyoxylate and dicarboxylate metabolism [PATH:ko00630]	K22568	pccX; acetyl-CoA/propionyl-CoA carboxylase, PccX subunit [EC:6.4.1.2 6.4.1.3]	0	0	0	0	0	0	0	0	0	0	0	0	0	0	0	0	0	0	0	0	0	0	0	0	0	0	0	0	0	0	0	0	0	0	0	0	0	0	0	0	0	0	0	0	0
Metabolism	Carbohydrate metabolism	Glyoxylate and dicarboxylate metabolism [PATH:ko00630]	K26209	K26209; glycolaldehyde reductase [EC:1.1.1.-]	0	0	0	0	0	0	0	0	0	0	0	0	0	0	0	0	0	0	0	0	0	0	0	0	0	0	0	0	0	0	0	0	0	0	0	0	0	0	0	0	0	0	0	0	0
Metabolism	Carbohydrate metabolism	Glyoxylate and dicarboxylate metabolism [PATH:ko00630]	K26210	E3.1.3.109; ribulose-1,5-bisphosphate 5-phosphatase [EC:3.1.3.109]	0	0	0	0	0	0	0	0	0	0	0	0	0	0	0	0	0	0	0	0	0	0	0	0	0	0	0	0	0	0	0	0	0	0	0	0	0	0	0	0	0	0	0	0	0
Metabolism	Carbohydrate metabolism	Inositol phosphate metabolism [PATH:ko00562]	K00010	iolG; myo-inositol 2-dehydrogenase / D-chiro-inositol 1-dehydrogenase [EC:1.1.1.18 1.1.1.369]	0	0	0	0	0	0	0	0	0	0	0	0	0	0	0	0	0	0	0	0	0	0	0	0	0	0	0	0	0	0	0	0	0	0	0	0	0	0	0	0	0	0	0	0	0
Metabolism	Carbohydrate metabolism	Inositol phosphate metabolism [PATH:ko00562]	K01092	E3.1.3.25, IMPA, suhB; myo-inositol-1(or 4)-monophosphatase [EC:3.1.3.25]	1	1	0	0	1	1	1	0	1	1	2	0	1	1	1	1	0	1	1	1	1	1	0	0	2	1	2	1	1	1	1	0	1	0	1	1	1	1	0	1	1	1	1	1	1
Metabolism	Carbohydrate metabolism	Inositol phosphate metabolism [PATH:ko00562]	K01771	plc; 1-phosphatidylinositol phosphodiesterase [EC:4.6.1.13]	0	0	0	0	0	0	0	0	0	0	0	0	0	0	0	0	0	0	0	0	0	0	0	0	0	0	0	0	0	0	0	0	0	0	0	0	0	0	0	0	0	0	0	0	0
Metabolism	Carbohydrate metabolism	Inositol phosphate metabolism [PATH:ko00562]	K01858	INO1, ISYNA1; myo-inositol-1-phosphate synthase [EC:5.5.1.4]	2	2	1	2	2	2	2	0	0	1	1	2	2	3	3	3	3	2	2	3	2	2	0	1	3	2	2	1	2	3	1	2	3	2	2	2	2	1	1	2	2	3	2	4	2
Metabolism	Carbohydrate metabolism	Inositol phosphate metabolism [PATH:ko00562]	K03335	iolE; inosose dehydratase [EC:4.2.1.44]	0	0	0	0	0	0	0	0	0	0	0	0	0	0	0	0	0	0	0	0	0	0	0	0	0	0	0	0	0	0	0	0	0	0	0	0	0	0	0	0	0	0	0	0	0
Metabolism	Carbohydrate metabolism	Inositol phosphate metabolism [PATH:ko00562]	K03336	iolD; 3D-(3,5/4)-trihydroxycyclohexane-1,2-dione acylhydrolase (decyclizing) [EC:3.7.1.22]	0	0	0	0	0	0	0	0	0	0	0	0	0	0	0	0	0	0	0	0	0	0	0	0	0	0	0	0	0	0	0	0	0	0	0	0	0	0	0	0	0	0	0	0	0
Metabolism	Carbohydrate metabolism	Inositol phosphate metabolism [PATH:ko00562]	K03337	iolB; 5-deoxy-glucuronate isomerase [EC:5.3.1.30]	0	0	0	0	0	0	0	0	0	0	0	0	0	0	0	0	0	0	0	0	0	0	0	0	0	0	0	0	0	0	0	0	0	0	0	0	0	0	0	0	0	0	0	0	0
Metabolism	Carbohydrate metabolism	Inositol phosphate metabolism [PATH:ko00562]	K03338	iolC; 5-dehydro-2-deoxygluconokinase [EC:2.7.1.92]	0	0	0	0	0	0	0	0	0	0	0	0	0	0	0	0	0	0	0	0	0	0	0	0	0	0	0	0	0	0	0	0	0	0	0	0	0	0	0	0	0	0	0	0	0
Metabolism	Carbohydrate metabolism	Inositol phosphate metabolism [PATH:ko00562]	K07281	ipct; 1L-myo-inositol 1-phosphate cytidylyltransferase [EC:2.7.7.74]	0	0	0	0	0	0	0	0	0	0	0	0	0	0	0	0	0	0	0	0	0	0	0	0	0	0	0	0	0	0	0	0	0	0	0	0	0	0	0	0	0	0	0	0	0
Metabolism	Carbohydrate metabolism	Inositol phosphate metabolism [PATH:ko00562]	K23992	K23992; 1L-myo-inositol 1-phosphate cytidylyltransferase / CDP-L-myo-inositol myo-inositolphosphotransferase [EC:2.7.7.74 2.7.8.34]	0	0	0	0	0	0	0	0	0	0	0	0	0	0	0	0	0	0	0	0	0	0	0	0	0	0	0	0	0	0	0	0	0	0	0	0	0	0	0	0	0	0	0	0	0
Metabolism	Carbohydrate metabolism	Pentose and glucuronate interconversions [PATH:ko00040]	K00008	SORD, gutB; L-iditol 2-dehydrogenase [EC:1.1.1.14]	1	1	1	0	0	0	0	2	1	1	1	0	0	0	0	0	0	0	0	0	0	0	0	0	0	0	0	0	0	0	0	0	0	0	0	0	0	0	0	0	0	0	0	0	0
Metabolism	Carbohydrate metabolism	Pentose and glucuronate interconversions [PATH:ko00040]	K00012	UGDH, ugd; UDPglucose 6-dehydrogenase [EC:1.1.1.22]	1	0	1	2	0	1	1	1	1	1	1	1	1	1	1	1	1	1	1	2	1	0	2	1	1	1	0	3	1	2	1	1	2	3	1	1	2	0	2	1	1	1	1	1	0
Metabolism	Carbohydrate metabolism	Pentose and glucuronate interconversions [PATH:ko00040]	K00065	kduD; 2-dehydro-3-deoxy-D-gluconate 5-dehydrogenase [EC:1.1.1.127]	0	0	0	0	0	0	0	0	0	0	0	0	0	0	0	0	0	0	0	0	0	0	0	0	0	0	0	0	0	0	0	0	0	0	0	0	0	0	0	0	0	0	0	0	0
Metabolism	Carbohydrate metabolism	Pentose and glucuronate interconversions [PATH:ko00040]	K00854	xylB, XYLB; xylulokinase [EC:2.7.1.17]	0	0	0	0	0	0	0	0	0	0	0	0	0	0	0	0	0	0	0	0	0	0	0	0	0	0	0	0	0	0	0	0	0	0	0	0	0	0	0	0	0	0	0	0	0
Metabolism	Carbohydrate metabolism	Pentose and glucuronate interconversions [PATH:ko00040]	K00963	UGP2, galU, galF; UTP--glucose-1-phosphate uridylyltransferase [EC:2.7.7.9]	1	0	1	2	1	1	1	1	1	1	1	1	1	1	1	1	1	1	1	1	1	0	1	2	0	1	0	1	1	1	0	1	1	2	1	1	2	0	2	1	0	1	2	1	0
Metabolism	Carbohydrate metabolism	Pentose and glucuronate interconversions [PATH:ko00040]	K01051	E3.1.1.11; pectinesterase [EC:3.1.1.11]	0	0	0	0	0	0	0	0	0	0	0	0	0	0	0	0	0	0	0	0	0	0	0	0	0	0	0	0	0	0	0	0	0	0	0	0	0	0	0	0	0	0	0	0	0
Metabolism	Carbohydrate metabolism	Pentose and glucuronate interconversions [PATH:ko00040]	K01195	uidA, GUSB; beta-glucuronidase [EC:3.2.1.31]	0	0	0	0	0	0	0	0	0	0	0	0	0	0	0	0	0	0	0	0	0	0	0	0	0	0	0	0	0	0	0	0	0	0	0	0	0	0	0	0	0	0	0	0	0
Metabolism	Carbohydrate metabolism	Pentose and glucuronate interconversions [PATH:ko00040]	K01628	fucA; L-fuculose-phosphate aldolase [EC:4.1.2.17]	0	0	0	0	0	0	0	0	0	0	0	0	0	0	0	0	0	0	0	0	0	0	0	0	0	0	0	0	0	0	0	0	0	0	0	0	0	0	0	0	0	0	0	0	0
Metabolism	Carbohydrate metabolism	Pentose and glucuronate interconversions [PATH:ko00040]	K01686	uxuA; mannonate dehydratase [EC:4.2.1.8]	0	0	0	0	0	0	0	0	0	0	0	0	0	0	0	0	0	0	0	0	0	0	0	0	0	0	0	0	0	0	0	0	0	0	0	0	0	0	0	0	0	0	0	0	0
Metabolism	Carbohydrate metabolism	Pentose and glucuronate interconversions [PATH:ko00040]	K01804	araA; L-arabinose isomerase [EC:5.3.1.4]	0	0	0	0	0	0	0	0	0	0	0	0	0	0	0	0	0	0	0	0	0	0	0	0	0	0	0	0	0	0	0	0	0	0	0	0	0	0	0	0	0	0	0	0	0
Metabolism	Carbohydrate metabolism	Pentose and glucuronate interconversions [PATH:ko00040]	K01805	xylA; xylose isomerase [EC:5.3.1.5]	0	0	0	0	0	0	0	0	0	0	0	0	0	0	0	0	0	0	0	0	0	0	0	0	0	0	0	0	0	0	0	0	0	0	0	0	0	0	0	0	0	0	0	0	0
Metabolism	Carbohydrate metabolism	Pentose and glucuronate interconversions [PATH:ko00040]	K01812	uxaC; glucuronate isomerase [EC:5.3.1.12]	0	0	0	0	0	0	0	0	0	0	0	0	0	0	0	0	0	0	0	0	0	0	0	0	0	0	0	0	0	0	0	0	0	0	0	0	0	0	0	0	0	0	0	0	0
Metabolism	Carbohydrate metabolism	Pentose and glucuronate interconversions [PATH:ko00040]	K03077	araD, ulaF, sgaE, sgbE; L-ribulose-5-phosphate 4-epimerase [EC:5.1.3.4]	0	0	0	0	0	0	0	0	0	0	0	0	0	0	0	0	0	0	0	0	0	0	0	0	0	0	0	0	0	0	0	0	0	0	0	0	0	0	0	0	0	0	0	0	0
Metabolism	Carbohydrate metabolism	Pentose and glucuronate interconversions [PATH:ko00040]	K03079	ulaE, sgaU, sgbU; L-ribulose-5-phosphate 3-epimerase [EC:5.1.3.22]	0	0	0	0	0	0	0	0	0	0	0	0	0	0	0	0	0	0	0	0	0	0	0	0	0	0	0	0	0	0	0	0	0	0	0	0	0	0	0	0	0	0	0	0	0
Metabolism	Carbohydrate metabolism	Pentose and glucuronate interconversions [PATH:ko00040]	K14259	kdaD, xacE, kdxD; 2-dehydro-3-deoxy-D-arabinonate dehydratase [EC:4.2.1.141]	0	0	0	0	0	0	0	0	0	0	0	0	0	0	0	0	0	0	0	0	0	0	0	0	0	0	0	0	0	0	0	0	0	0	0	0	0	0	0	0	0	0	0	0	0
Metabolism	Carbohydrate metabolism	Pentose and glucuronate interconversions [PATH:ko00040]	K14273	xdh; D-xylose 1-dehydrogenase (NADP+, D-xylono-1,5-lactone-forming) [EC:1.1.1.179]	0	0	0	0	0	0	0	0	0	0	0	0	0	0	0	0	0	0	0	0	0	0	0	0	0	0	0	0	0	0	0	0	0	0	0	0	0	0	0	0	0	0	0	0	0
Metabolism	Carbohydrate metabolism	Pentose and glucuronate interconversions [PATH:ko00040]	K14274	xylC; xylono-1,5-lactonase [EC:3.1.1.110]	0	0	0	0	0	0	0	0	0	0	0	0	0	0	0	0	0	0	0	0	0	0	0	0	0	0	0	0	0	0	0	0	0	0	0	0	0	0	0	0	0	0	0	0	0
Metabolism	Carbohydrate metabolism	Pentose and glucuronate interconversions [PATH:ko00040]	K14275	xad; D-xylonate dehydratase [EC:4.2.1.82]	0	0	0	0	0	0	0	0	0	0	0	0	0	0	0	0	0	0	0	0	0	0	0	0	0	0	0	0	0	0	0	0	0	0	0	0	0	0	0	0	0	0	0	0	0
Metabolism	Carbohydrate metabolism	Pentose and glucuronate interconversions [PATH:ko00040]	K16849	uxaA1; altronate dehydratase small subunit [EC:4.2.1.7]	0	0	0	0	0	0	0	0	0	0	0	0	0	0	0	0	0	0	0	0	0	0	0	0	0	0	0	0	0	0	0	0	0	0	0	0	0	0	0	0	0	0	0	0	0
Metabolism	Carbohydrate metabolism	Pentose and glucuronate interconversions [PATH:ko00040]	K16850	uxaA2; altronate dehydratase large subunit [EC:4.2.1.7]	0	0	0	0	0	0	0	0	0	0	0	0	0	0	0	0	0	0	0	0	0	0	0	0	0	0	0	0	0	0	0	0	0	0	0	0	0	0	0	0	0	0	0	0	0
Metabolism	Carbohydrate metabolism	Pentose and glucuronate interconversions [PATH:ko00040]	K18106	GAAA; D-galacturonate reductase [EC:1.1.1.-]	0	0	0	0	0	0	0	0	0	0	0	0	0	0	0	0	0	0	0	0	0	0	0	0	0	0	0	0	0	0	0	0	0	0	0	0	0	0	0	0	0	0	0	0	0
Metabolism	Carbohydrate metabolism	Pentose and glucuronate interconversions [PATH:ko00040]	K19588	dopDH; 2,5-dioxopentanoate dehydrogenase [EC:1.2.1.26]	0	0	0	0	0	0	0	0	0	0	0	0	0	0	0	0	0	0	0	0	0	0	0	0	0	0	0	0	0	0	0	0	0	0	0	0	0	0	0	0	0	0	0	0	0
Metabolism	Carbohydrate metabolism	Pentose and glucuronate interconversions [PATH:ko00040]	K21619	uxaE; tagaturonate epimerase [EC:5.1.2.7]	0	0	0	0	0	0	0	0	0	0	0	0	0	0	0	0	0	0	0	0	0	0	0	0	0	0	0	0	0	0	0	0	0	0	0	0	0	0	0	0	0	0	0	0	0
Metabolism	Carbohydrate metabolism	Pentose and glucuronate interconversions [PATH:ko00040]	K21681	bcs1; ribitol-5-phosphate 2-dehydrogenase (NADP+) / D-ribitol-5-phosphate cytidylyltransferase [EC:1.1.1.405 2.7.7.40]	0	0	0	0	0	0	0	0	0	0	0	0	0	0	0	0	0	0	0	0	0	0	0	0	0	0	0	0	0	0	0	0	0	0	0	0	0	0	0	0	0	0	0	0	0
Metabolism	Carbohydrate metabolism	Pentose and glucuronate interconversions [PATH:ko00040]	K22187	xylA; alpha-ketoglutaric semialdehyde dehydrogenase [EC:1.2.1.-]	0	0	0	0	0	0	0	0	0	0	0	0	0	0	0	0	0	0	0	0	0	0	0	0	0	0	0	0	0	0	0	0	0	0	0	0	0	0	0	0	0	0	0	0	0
Metabolism	Carbohydrate metabolism	Pentose and glucuronate interconversions [PATH:ko00040]	K22933	lplD; galacturan 1,4-alpha-galacturonidase [EC:3.2.1.67]	0	0	0	0	0	0	0	0	0	0	0	0	0	0	0	0	0	0	0	0	0	0	0	0	0	0	0	0	0	0	0	0	0	0	0	0	0	0	0	0	0	0	0	0	0
Metabolism	Carbohydrate metabolism	Pentose and glucuronate interconversions [PATH:ko00040]	K24442	xacA; D-xylose 1-dehydrogenase (NADP+, D-xylono-1,4-lactone-forming) [EC:1.1.1.424]	0	0	0	0	0	0	0	0	0	0	0	0	0	0	0	0	0	0	0	0	0	0	0	0	0	0	0	0	0	0	0	0	0	0	0	0	0	0	0	0	0	0	0	0	0
Metabolism	Carbohydrate metabolism	Pentose and glucuronate interconversions [PATH:ko00040]	K24707	E2.7.1.16; ribulokinase [EC:2.7.1.16]	0	0	0	0	0	0	0	0	0	0	0	0	0	0	0	0	0	0	0	0	0	0	0	0	0	0	0	0	0	0	0	0	0	0	0	0	0	0	0	0	0	0	0	0	0
Metabolism	Carbohydrate metabolism	Pentose and glucuronate interconversions [PATH:ko00040]	K26933	kdgF; unsaturated pyranuronate lyase [EC:4.2.99.25]	0	0	0	0	0	0	0	0	0	0	0	0	0	0	0	0	0	0	0	0	0	0	0	0	0	0	0	0	0	0	0	0	0	0	0	0	0	0	0	0	0	0	0	0	0
Metabolism	Carbohydrate metabolism	Pentose phosphate pathway [PATH:ko00030]	K00033	PGD, gnd, gntZ; 6-phosphogluconate dehydrogenase [EC:1.1.1.44 1.1.1.343]	0	1	1	0	0	0	0	1	1	1	2	0	0	0	0	0	0	0	0	0	0	0	0	0	0	0	0	0	0	0	0	0	0	0	0	0	0	0	0	0	0	0	0	0	0
Metabolism	Carbohydrate metabolism	Pentose phosphate pathway [PATH:ko00030]	K00034	gdh; glucose 1-dehydrogenase [EC:1.1.1.47]	0	0	0	0	0	0	0	0	0	0	0	0	0	0	0	0	0	0	0	0	0	0	0	0	0	0	0	0	0	0	0	0	0	0	0	0	0	0	0	0	0	0	0	0	0
Metabolism	Carbohydrate metabolism	Pentose phosphate pathway [PATH:ko00030]	K00036	G6PD, zwf; glucose-6-phosphate 1-dehydrogenase [EC:1.1.1.49 1.1.1.363]	0	1	0	0	0	0	0	0	0	0	0	0	0	0	0	0	0	0	0	0	0	0	0	0	0	0	0	0	0	0	0	0	0	0	0	0	0	0	0	0	0	0	0	0	0
Metabolism	Carbohydrate metabolism	Pentose phosphate pathway [PATH:ko00030]	K00117	gcd; quinoprotein glucose dehydrogenase [EC:1.1.5.2]	2	1	0	1	2	1	5	0	0	0	0	1	1	4	4	2	2	3	2	5	1	1	1	3	1	3	1	2	2	1	2	1	2	3	4	2	2	2	1	1	3	1	2	2	1
Metabolism	Carbohydrate metabolism	Pentose phosphate pathway [PATH:ko00030]	K00615	E2.2.1.1, tktA, tktB; transketolase [EC:2.2.1.1]	1	1	0	1	0	1	1	0	0	1	0	1	1	1	2	2	1	1	1	2	3	2	1	1	1	2	1	1	1	1	0	1	0	1	1	1	1	2	1	2	1	1	1	1	1
Metabolism	Carbohydrate metabolism	Pentose phosphate pathway [PATH:ko00030]	K00616	TALDO1, talB, talA; transaldolase [EC:2.2.1.2]	1	0	0	2	0	2	0	0	0	0	0	1	1	1	1	1	0	1	1	1	1	1	1	1	1	1	1	0	1	1	0	1	0	1	1	1	1	1	1	1	1	1	1	1	1
Metabolism	Carbohydrate metabolism	Pentose phosphate pathway [PATH:ko00030]	K00852	rbsK, RBKS; ribokinase [EC:2.7.1.15]	1	0	0	1	1	1	1	0	0	0	1	0	1	1	1	1	1	1	0	2	2	1	2	2	1	1	1	1	1	2	1	1	1	2	1	1	1	2	1	1	1	1	0	2	1
Metabolism	Carbohydrate metabolism	Pentose phosphate pathway [PATH:ko00030]	K00874	kdgK; 2-dehydro-3-deoxygluconokinase [EC:2.7.1.45]	0	0	0	0	0	0	0	0	0	0	0	0	0	0	0	0	0	0	0	0	0	0	0	0	0	0	0	0	0	0	0	0	0	0	0	0	0	0	0	0	0	0	0	0	0
Metabolism	Carbohydrate metabolism	Pentose phosphate pathway [PATH:ko00030]	K00948	PRPS, prsA; ribose-phosphate pyrophosphokinase [EC:2.7.6.1]	2	3	1	2	1	2	1	1	0	1	0	1	2	2	2	1	2	2	2	2	1	2	1	2	2	2	2	1	2	2	2	2	1	2	2	3	2	1	2	3	2	2	3	2	1
Metabolism	Carbohydrate metabolism	Pentose phosphate pathway [PATH:ko00030]	K01053	gnl, RGN; gluconolactonase [EC:3.1.1.17]	0	1	0	0	0	1	0	0	0	0	0	0	0	0	0	0	0	0	0	0	0	0	0	0	0	0	0	0	0	0	0	0	0	0	0	0	0	0	0	0	0	0	0	0	0
Metabolism	Carbohydrate metabolism	Pentose phosphate pathway [PATH:ko00030]	K01619	deoC, DERA; deoxyribose-phosphate aldolase [EC:4.1.2.4]	0	1	0	0	0	0	0	0	0	0	0	0	0	0	0	0	0	0	0	0	0	0	0	0	0	0	0	0	0	0	0	0	0	0	0	0	0	0	0	0	0	0	0	0	0
Metabolism	Carbohydrate metabolism	Pentose phosphate pathway [PATH:ko00030]	K01625	eda; 2-dehydro-3-deoxyphosphogluconate aldolase / (4S)-4-hydroxy-2-oxoglutarate aldolase [EC:4.1.2.14 4.1.3.42]	0	0	0	0	0	0	0	0	0	0	0	0	0	0	0	0	0	0	0	0	0	0	0	0	0	0	0	0	0	0	0	0	0	0	0	0	0	0	0	0	0	0	0	0	0
Metabolism	Carbohydrate metabolism	Pentose phosphate pathway [PATH:ko00030]	K01783	rpe, RPE; ribulose-phosphate 3-epimerase [EC:5.1.3.1]	1	1	0	1	0	1	1	0	0	0	0	1	1	1	1	1	1	1	0	1	1	1	1	1	1	1	1	1	1	1	0	1	0	1	1	1	1	1	1	1	1	2	1	1	1
Metabolism	Carbohydrate metabolism	Pentose phosphate pathway [PATH:ko00030]	K01807	rpiA; ribose 5-phosphate isomerase A [EC:5.3.1.6]	1	1	1	1	1	1	1	1	1	1	1	0	1	1	1	1	1	1	1	1	1	1	0	1	1	1	2	1	1	1	1	2	1	1	1	1	1	1	1	1	1	1	1	1	1
Metabolism	Carbohydrate metabolism	Pentose phosphate pathway [PATH:ko00030]	K01808	rpiB; ribose 5-phosphate isomerase B [EC:5.3.1.6]	0	0	0	0	0	0	0	0	0	0	0	0	0	0	0	0	0	0	0	0	0	0	0	0	0	0	0	0	0	0	0	0	0	0	0	0	0	0	0	0	0	0	0	0	0
Metabolism	Carbohydrate metabolism	Pentose phosphate pathway [PATH:ko00030]	K03738	aor; aldehyde:ferredoxin oxidoreductase [EC:1.2.7.5]	0	0	0	0	0	0	0	1	0	1	1	0	0	0	0	0	0	0	0	0	0	0	0	0	0	0	0	0	0	0	0	0	0	0	0	0	0	0	0	0	0	0	0	0	0
Metabolism	Carbohydrate metabolism	Pentose phosphate pathway [PATH:ko00030]	K05308	gnaD; gluconate/galactonate dehydratase [EC:4.2.1.140]	0	0	0	0	0	0	0	0	0	0	0	0	0	0	0	0	0	0	0	0	0	0	0	0	0	0	0	0	0	0	0	0	0	0	0	0	0	0	0	0	0	0	0	0	0
Metabolism	Carbohydrate metabolism	Pentose phosphate pathway [PATH:ko00030]	K08093	hxlA; 3-hexulose-6-phosphate synthase [EC:4.1.2.43]	0	0	0	0	0	0	0	0	0	0	0	0	0	0	0	0	0	0	0	0	0	0	0	0	0	0	0	0	0	0	0	0	0	0	0	0	0	0	0	0	0	0	0	0	0
Metabolism	Carbohydrate metabolism	Pentose phosphate pathway [PATH:ko00030]	K08094	hxlB; 6-phospho-3-hexuloisomerase [EC:5.3.1.27]	0	0	0	0	0	0	0	0	0	0	0	0	0	0	0	0	0	0	0	0	0	0	0	0	0	0	0	0	0	0	0	0	0	0	0	0	0	0	0	0	0	0	0	0	0
Metabolism	Carbohydrate metabolism	Pentose phosphate pathway [PATH:ko00030]	K11395	kdpgA; 2-dehydro-3-deoxy-phosphogluconate/2-dehydro-3-deoxy-6-phosphogalactonate aldolase [EC:4.1.2.55]	0	0	0	0	0	0	0	0	0	0	0	0	0	0	0	0	0	0	0	0	0	0	0	0	0	0	0	0	0	0	0	0	0	0	0	0	0	0	0	0	0	0	0	0	0
Metabolism	Carbohydrate metabolism	Pentose phosphate pathway [PATH:ko00030]	K11529	gck, gckA, GLYCTK; glycerate 2-kinase [EC:2.7.1.165]	0	0	1	0	0	0	0	2	2	2	2	0	0	0	0	0	0	0	0	0	0	0	0	0	0	0	0	0	0	0	0	0	0	0	0	0	0	0	0	0	0	0	0	0	0
Metabolism	Carbohydrate metabolism	Pentose phosphate pathway [PATH:ko00030]	K13812	fae-hps; bifunctional enzyme Fae/Hps [EC:4.2.1.147 4.1.2.43]	0	0	0	0	0	0	0	0	0	0	0	0	0	0	0	0	0	0	0	0	0	0	0	0	0	0	0	0	0	0	0	0	0	0	0	0	0	0	0	0	0	0	0	0	0
Metabolism	Carbohydrate metabolism	Pentose phosphate pathway [PATH:ko00030]	K13831	hps-phi; 3-hexulose-6-phosphate synthase / 6-phospho-3-hexuloisomerase [EC:4.1.2.43 5.3.1.27]	0	0	1	0	0	0	0	1	1	1	0	0	0	0	0	0	0	0	0	0	0	0	0	0	0	0	0	0	0	0	0	0	0	0	0	0	0	0	0	0	0	0	0	0	0
Metabolism	Carbohydrate metabolism	Pentose phosphate pathway [PATH:ko00030]	K17468	dgaE; D-glucosaminate-6-phosphate ammonia-lyase [EC:4.3.1.29]	0	0	0	0	0	0	0	0	0	0	0	0	0	0	0	0	0	0	0	0	0	0	0	0	0	0	0	0	0	0	0	0	0	0	0	0	0	0	0	0	0	0	0	0	0
Metabolism	Carbohydrate metabolism	Pentose phosphate pathway [PATH:ko00030]	K18124	gdh2, gdhA; glucose/galactose 1-dehydrogenase (NADP+) [EC:1.1.1.360]	0	0	0	0	0	0	0	0	0	0	0	0	0	0	0	0	0	0	0	0	0	0	0	0	0	0	0	0	0	0	0	0	0	0	0	0	0	0	0	0	0	0	0	0	0
Metabolism	Carbohydrate metabolism	Pentose phosphate pathway [PATH:ko00030]	K18125	ssgdh; aldose 1-dehydrogenase [NAD(P)+] [EC:1.1.1.359]	0	0	0	0	0	0	0	0	0	0	0	0	0	0	0	0	0	0	0	0	0	0	0	0	0	0	0	0	0	0	0	0	0	0	0	0	0	0	0	0	0	0	0	0	0
Metabolism	Carbohydrate metabolism	Pentose phosphate pathway [PATH:ko00030]	K18237	K18237; ribose 1,5-bisphosphate isomerase [EC:5.3.1.29]	2	3	0	1	0	1	1	0	0	0	0	0	1	1	2	1	1	1	1	1	1	1	1	1	1	1	2	1	1	1	0	1	0	1	1	1	1	1	1	1	1	1	1	1	1
Metabolism	Carbohydrate metabolism	Pentose phosphate pathway [PATH:ko00030]	K19243	azf; NAD+ dependent glucose-6-phosphate dehydrogenase [EC:1.1.1.388]	0	0	0	0	0	0	0	0	0	0	0	0	0	0	0	0	0	0	0	0	0	0	0	0	0	0	0	0	0	0	0	0	0	0	0	0	0	0	0	0	0	0	0	0	0
Metabolism	Carbohydrate metabolism	Pentose phosphate pathway [PATH:ko00030]	K19813	gdh; glucose dehydrogenase [EC:1.1.5.9]	0	0	0	0	0	0	0	0	0	0	0	0	0	0	0	0	0	0	0	0	0	0	0	0	0	0	0	0	0	0	0	0	0	0	0	0	0	0	0	0	0	0	0	0	0
Metabolism	Carbohydrate metabolism	Pentose phosphate pathway [PATH:ko00030]	K21056	E2.7.1.212; alpha-D-ribose-1-phosphate 5-kinase (ADP) [EC:2.7.1.212]	0	0	0	0	0	0	0	0	0	0	0	0	0	0	0	0	0	0	0	0	0	0	0	0	0	0	0	0	0	0	0	0	0	0	0	0	0	0	0	0	0	0	0	0	0
Metabolism	Carbohydrate metabolism	Pentose phosphate pathway [PATH:ko00030]	K22199	ppm; phosphopentomutase [EC:5.4.2.7]	0	0	0	1	0	0	0	0	0	0	0	0	0	0	0	1	0	0	1	0	0	0	0	1	0	1	1	0	0	0	0	0	0	1	1	1	0	0	1	0	0	0	0	0	0
Metabolism	Carbohydrate metabolism	Pentose phosphate pathway [PATH:ko00030]	K22969	gdh; glucose 1-dehydrogenase [EC:1.1.1.47]	0	0	0	0	0	0	0	0	0	0	0	0	0	0	0	0	0	0	0	0	0	0	0	0	0	0	0	0	0	0	0	0	0	0	0	0	0	0	0	0	0	0	0	0	0
Metabolism	Carbohydrate metabolism	Pentose phosphate pathway [PATH:ko00030]	K26208	E2.7.1.239; alpha-D-ribose-1-phosphate 5-kinase (ATP) [EC:2.7.1.239]	0	0	0	0	0	0	0	0	0	0	0	0	0	0	0	0	0	0	0	0	0	0	0	0	0	0	0	0	0	0	0	0	0	0	0	0	0	0	0	0	0	0	0	0	0
Metabolism	Carbohydrate metabolism	Propanoate metabolism [PATH:ko00640]	K00166	BCKDHA, bkdA1; 2-oxoisovalerate dehydrogenase E1 component subunit alpha [EC:1.2.4.4]	0	0	0	1	0	1	1	0	0	0	0	1	1	0	0	0	1	1	1	1	1	0	1	1	1	1	1	1	1	1	1	0	0	1	1	0	0	0	0	0	0	0	0	0	0
Metabolism	Carbohydrate metabolism	Propanoate metabolism [PATH:ko00640]	K00167	BCKDHB, bkdA2; 2-oxoisovalerate dehydrogenase E1 component subunit beta [EC:1.2.4.4]	1	0	0	0	0	0	0	0	0	0	0	0	0	1	1	1	0	0	0	1	0	0	0	2	0	0	0	0	0	0	0	0	0	0	0	1	0	1	0	0	0	0	0	0	0
Metabolism	Carbohydrate metabolism	Propanoate metabolism [PATH:ko00640]	K00248	ACADS, bcd; butyryl-CoA dehydrogenase [EC:1.3.8.1]	3	2	0	2	2	2	3	0	0	0	0	3	2	3	3	3	5	2	2	2	1	3	2	1	2	0	2	2	2	1	2	2	2	1	2	1	2	3	2	3	2	3	2	3	2
Metabolism	Carbohydrate metabolism	Propanoate metabolism [PATH:ko00640]	K00823	puuE; 4-aminobutyrate aminotransferase [EC:2.6.1.19]	0	0	3	0	0	0	0	4	3	4	4	0	0	0	0	0	0	0	0	0	0	0	0	0	0	0	0	0	0	0	0	0	0	0	0	0	0	0	0	0	0	0	0	0	0
Metabolism	Carbohydrate metabolism	Propanoate metabolism [PATH:ko00640]	K01659	prpC; 2-methylcitrate synthase [EC:2.3.3.5]	0	0	1	0	0	0	0	1	1	1	1	0	0	0	0	0	0	0	0	0	0	0	0	0	0	0	0	0	0	0	0	0	0	0	0	0	0	0	0	0	0	0	0	0	0
Metabolism	Carbohydrate metabolism	Propanoate metabolism [PATH:ko00640]	K01692	paaF, echA; enoyl-CoA hydratase [EC:4.2.1.17]	0	0	0	0	0	0	0	0	0	0	0	0	0	0	0	0	0	0	0	0	0	0	0	0	0	0	0	0	0	0	0	0	0	0	0	0	0	0	0	0	0	0	0	0	0
Metabolism	Carbohydrate metabolism	Propanoate metabolism [PATH:ko00640]	K01720	prpD; 2-methylcitrate dehydratase [EC:4.2.1.79]	0	0	0	0	0	0	0	0	0	0	0	0	0	0	0	0	0	0	0	0	0	0	0	0	0	0	0	0	0	0	0	0	0	0	0	0	0	0	0	0	0	0	0	0	0
Metabolism	Carbohydrate metabolism	Propanoate metabolism [PATH:ko00640]	K01734	mgsA; methylglyoxal synthase [EC:4.2.3.3]	0	0	0	0	0	0	0	0	0	0	0	0	0	0	0	0	0	0	0	0	0	0	0	0	0	0	0	0	0	0	0	0	0	0	0	0	0	0	0	0	0	0	0	0	0
Metabolism	Carbohydrate metabolism	Propanoate metabolism [PATH:ko00640]	K01825	fadB; 3-hydroxyacyl-CoA dehydrogenase / enoyl-CoA hydratase / 3-hydroxybutyryl-CoA epimerase / enoyl-CoA isomerase [EC:1.1.1.35 4.2.1.17 5.1.2.3 5.3.3.8]	0	0	0	0	0	0	0	0	0	0	0	0	0	0	0	0	0	0	0	0	0	0	0	0	0	0	0	0	0	0	0	0	0	0	0	0	0	0	0	0	0	0	0	0	0
Metabolism	Carbohydrate metabolism	Propanoate metabolism [PATH:ko00640]	K03417	prpB; methylisocitrate lyase [EC:4.1.3.30]	0	0	0	1	0	0	0	0	0	0	0	0	1	0	0	0	1	0	0	0	1	1	0	1	0	0	0	0	0	0	0	0	0	0	0	0	0	0	0	1	0	1	0	1	0
Metabolism	Carbohydrate metabolism	Propanoate metabolism [PATH:ko00640]	K07250	gabT; 4-aminobutyrate aminotransferase / (S)-3-amino-2-methylpropionate transaminase / 5-aminovalerate transaminase [EC:2.6.1.19 2.6.1.22 2.6.1.48]	0	0	0	0	0	0	0	0	0	1	0	0	0	0	0	0	0	0	0	0	0	0	0	0	0	0	0	0	0	0	0	0	0	0	0	0	0	0	0	0	0	0	0	0	0
Metabolism	Carbohydrate metabolism	Propanoate metabolism [PATH:ko00640]	K09788	prpF; 2-methylaconitate isomerase [EC:5.3.3.-]	0	0	0	0	0	0	0	0	0	0	0	0	0	0	0	0	0	0	0	0	0	0	0	0	0	0	0	0	0	0	0	0	0	0	0	0	0	0	0	0	0	0	0	0	0
Metabolism	Carbohydrate metabolism	Propanoate metabolism [PATH:ko00640]	K11381	bkdA; 2-oxoisovalerate dehydrogenase E1 component [EC:1.2.4.4]	0	0	0	0	0	0	0	0	0	0	0	0	0	0	0	0	0	0	0	0	0	0	0	0	0	0	0	0	0	0	0	0	0	0	0	0	0	0	0	0	0	0	0	0	0
Metabolism	Carbohydrate metabolism	Propanoate metabolism [PATH:ko00640]	K17490	E2.1.3.1-1.3S; methylmalonyl-CoA carboxyltransferase 1.3S subunit [EC:2.1.3.1]	0	0	0	0	0	0	0	0	0	0	0	0	0	0	0	0	0	0	0	0	0	0	0	0	0	0	0	0	0	0	0	0	0	0	0	0	0	0	0	0	0	0	0	0	0
Metabolism	Carbohydrate metabolism	Pyruvate metabolism [PATH:ko00620]	K00027	ME2, sfcA, maeA; malate dehydrogenase (oxaloacetate-decarboxylating) [EC:1.1.1.38]	1	1	0	1	1	1	1	0	0	0	0	2	1	1	1	1	1	1	2	2	2	2	1	0	1	1	2	2	1	1	1	1	1	2	1	1	1	1	1	1	4	1	1	0	1
Metabolism	Carbohydrate metabolism	Pyruvate metabolism [PATH:ko00620]	K00029	maeB; malate dehydrogenase (oxaloacetate-decarboxylating)(NADP+) [EC:1.1.1.40]	0	0	0	0	0	0	0	0	0	0	0	0	0	0	0	0	0	0	0	0	0	0	0	0	0	0	0	0	0	0	0	0	0	0	0	0	0	0	0	0	0	0	0	0	0
Metabolism	Carbohydrate metabolism	Pyruvate metabolism [PATH:ko00620]	K00101	lldD; L-lactate dehydrogenase (cytochrome) [EC:1.1.2.3]	0	0	0	0	0	0	0	0	0	0	1	0	0	0	0	0	0	0	0	0	0	0	0	0	0	0	0	0	0	0	0	0	0	0	0	0	0	0	0	0	0	0	0	0	0
Metabolism	Carbohydrate metabolism	Pyruvate metabolism [PATH:ko00620]	K00102	LDHD, dld; D-lactate dehydrogenase (cytochrome) [EC:1.1.2.4]	0	0	0	0	0	0	0	0	0	0	0	0	0	0	0	0	0	0	0	0	0	0	0	0	0	0	0	0	0	0	0	0	0	0	0	0	0	0	0	0	0	0	0	0	0
Metabolism	Carbohydrate metabolism	Pyruvate metabolism [PATH:ko00620]	K00156	poxB; pyruvate dehydrogenase (quinone) [EC:1.2.5.1]	0	0	0	0	0	0	0	0	0	0	0	0	0	0	0	0	0	0	0	0	0	0	0	0	0	0	0	0	0	0	0	0	0	0	0	0	0	0	0	0	0	0	0	0	0
Metabolism	Carbohydrate metabolism	Pyruvate metabolism [PATH:ko00620]	K00158	spxB, poxL; pyruvate oxidase [EC:1.2.3.3]	0	0	0	0	0	0	0	0	0	0	0	0	0	0	0	0	0	0	0	0	0	0	0	0	0	0	0	0	0	0	0	0	0	0	0	0	0	0	0	0	0	0	0	0	0
Metabolism	Carbohydrate metabolism	Pyruvate metabolism [PATH:ko00620]	K00467	E1.13.12.4; lactate 2-monooxygenase [EC:1.13.12.4]	0	0	0	0	0	0	0	0	0	0	0	0	0	0	0	0	0	0	0	0	0	0	0	0	0	0	0	0	0	0	0	0	0	0	0	0	0	0	0	0	0	0	0	0	0
Metabolism	Carbohydrate metabolism	Pyruvate metabolism [PATH:ko00620]	K00625	pta; phosphate acetyltransferase [EC:2.3.1.8]	0	0	0	0	0	0	0	0	0	0	0	0	0	0	0	0	0	0	0	0	0	0	0	0	0	0	0	0	0	0	0	0	0	0	0	0	0	0	0	0	0	0	0	0	0
Metabolism	Carbohydrate metabolism	Pyruvate metabolism [PATH:ko00620]	K00626	ACAT, atoB; acetyl-CoA C-acetyltransferase [EC:2.3.1.9]	2	2	1	2	2	2	1	2	2	3	2	2	2	2	3	2	3	2	3	2	1	2	3	2	1	1	2	2	3	1	2	1	1	3	2	2	1	4	2	2	2	2	3	2	2
Metabolism	Carbohydrate metabolism	Pyruvate metabolism [PATH:ko00620]	K00925	ackA; acetate kinase [EC:2.7.2.1]	0	0	0	0	0	0	0	0	0	0	0	0	0	0	0	0	0	0	0	0	0	0	0	0	0	0	0	0	0	0	0	0	0	0	0	0	0	0	0	0	0	0	0	0	0
Metabolism	Carbohydrate metabolism	Pyruvate metabolism [PATH:ko00620]	K01003	bcpA; oxaloacetate decarboxylase [EC:4.1.1.112]	0	0	1	0	0	0	0	1	1	1	0	0	0	0	0	0	0	0	0	0	0	0	0	0	0	0	0	0	0	0	0	0	0	0	0	0	0	0	0	0	0	0	0	0	0
Metabolism	Carbohydrate metabolism	Pyruvate metabolism [PATH:ko00620]	K01026	pct; propionate CoA-transferase [EC:2.8.3.1]	0	0	0	0	0	0	0	0	0	0	0	0	0	0	0	0	0	0	0	0	0	0	0	0	0	0	0	0	0	0	0	0	0	0	0	0	0	0	0	0	0	0	0	0	0
Metabolism	Carbohydrate metabolism	Pyruvate metabolism [PATH:ko00620]	K01069	gloB, gloC, HAGH; hydroxyacylglutathione hydrolase [EC:3.1.2.6]	0	0	0	0	0	0	0	0	0	0	0	0	0	0	0	0	0	0	0	0	0	0	0	0	0	0	0	0	0	0	0	0	0	0	0	0	0	0	0	0	0	0	0	0	0
Metabolism	Carbohydrate metabolism	Pyruvate metabolism [PATH:ko00620]	K01512	acyP; acylphosphatase [EC:3.6.1.7]	1	1	1	1	1	1	1	1	1	0	1	1	1	1	1	1	0	0	1	1	1	1	1	1	1	1	1	1	1	1	1	1	1	1	1	1	1	1	1	1	1	1	1	1	1
Metabolism	Carbohydrate metabolism	Pyruvate metabolism [PATH:ko00620]	K01595	ppc; phosphoenolpyruvate carboxylase [EC:4.1.1.31]	0	0	0	0	0	0	0	0	0	0	0	0	0	0	0	0	0	0	0	0	0	0	0	0	0	0	0	0	0	0	0	0	0	0	0	0	0	0	0	0	0	0	0	0	0
Metabolism	Carbohydrate metabolism	Pyruvate metabolism [PATH:ko00620]	K01638	aceB, glcB; malate synthase [EC:2.3.3.9]	0	0	0	0	0	0	0	0	0	0	0	0	0	0	0	0	0	0	0	0	0	0	0	0	0	0	0	0	0	0	0	0	0	0	0	0	0	0	0	0	0	0	0	0	0
Metabolism	Carbohydrate metabolism	Pyruvate metabolism [PATH:ko00620]	K01649	leuA, IMS; 2-isopropylmalate synthase [EC:2.3.3.13]	1	1	3	2	0	2	1	3	3	3	3	2	1	2	2	1	1	1	1	2	2	1	0	2	1	1	1	1	1	0	0	1	0	2	1	1	1	1	2	2	3	1	1	1	1
Metabolism	Carbohydrate metabolism	Pyruvate metabolism [PATH:ko00620]	K01759	GLO1, gloA; lactoylglutathione lyase [EC:4.4.1.5]	0	0	2	0	0	0	0	2	3	2	1	0	0	0	0	0	0	0	0	0	0	0	0	0	0	0	0	0	0	0	0	0	0	0	0	0	0	0	0	0	0	0	0	0	0
Metabolism	Carbohydrate metabolism	Pyruvate metabolism [PATH:ko00620]	K01961	accC; acetyl-CoA carboxylase, biotin carboxylase subunit [EC:6.4.1.2 6.3.4.14]	0	0	0	0	0	0	0	0	0	0	0	0	0	0	0	0	0	0	0	0	0	0	0	0	0	0	0	0	0	0	0	0	0	0	0	0	0	0	0	0	0	0	0	0	0
Metabolism	Carbohydrate metabolism	Pyruvate metabolism [PATH:ko00620]	K01962	accA; acetyl-CoA carboxylase carboxyl transferase subunit alpha [EC:6.4.1.2 2.1.3.15]	0	0	0	0	0	0	0	0	0	0	0	0	0	0	0	0	0	0	0	0	0	0	0	0	0	0	0	0	0	0	0	0	0	0	0	0	0	0	0	0	0	0	0	0	0
Metabolism	Carbohydrate metabolism	Pyruvate metabolism [PATH:ko00620]	K01963	accD; acetyl-CoA carboxylase carboxyl transferase subunit beta [EC:6.4.1.2 2.1.3.15]	0	0	0	0	0	0	0	0	0	0	0	0	0	0	0	0	0	0	0	0	0	0	0	0	0	0	0	0	0	0	0	0	0	0	0	0	0	0	0	0	0	0	0	0	0
Metabolism	Carbohydrate metabolism	Pyruvate metabolism [PATH:ko00620]	K02160	accB, bccP; acetyl-CoA carboxylase biotin carboxyl carrier protein	0	0	0	0	0	0	0	0	0	0	0	0	0	0	0	0	0	0	0	0	0	0	0	0	0	0	0	0	0	0	0	0	0	0	0	0	0	0	0	0	0	0	0	0	0
Metabolism	Carbohydrate metabolism	Pyruvate metabolism [PATH:ko00620]	K03778	ldhA; D-lactate dehydrogenase [EC:1.1.1.28]	0	0	0	0	0	0	0	0	0	0	0	0	0	0	0	0	0	0	0	0	0	0	0	0	0	0	0	0	0	0	0	0	0	0	0	0	0	0	0	0	0	0	0	0	0
Metabolism	Carbohydrate metabolism	Pyruvate metabolism [PATH:ko00620]	K04020	eutD; phosphotransacetylase	0	0	0	0	0	0	0	0	0	0	0	0	0	0	0	0	0	0	0	0	0	0	0	0	0	0	0	0	0	0	0	0	0	0	0	0	0	0	0	0	0	0	0	0	0
Metabolism	Carbohydrate metabolism	Pyruvate metabolism [PATH:ko00620]	K07248	aldA; lactaldehyde dehydrogenase / glycolaldehyde dehydrogenase [EC:1.2.1.22 1.2.1.21]	0	0	0	0	0	0	0	0	0	0	0	0	0	0	0	0	0	0	0	0	0	0	0	0	0	0	0	0	0	0	0	0	0	0	0	0	0	0	0	0	0	0	0	0	0
Metabolism	Carbohydrate metabolism	Pyruvate metabolism [PATH:ko00620]	K10977	aksA; methanogen homocitrate synthase [EC:2.3.3.14 2.3.3.-]	0	0	0	0	0	0	0	0	0	0	0	0	0	0	0	0	0	0	0	0	0	0	0	0	0	0	0	0	0	0	0	0	0	0	0	0	0	0	0	0	0	0	0	0	0
Metabolism	Carbohydrate metabolism	Pyruvate metabolism [PATH:ko00620]	K11263	bccA, pccA, accA3; acetyl-CoA/propionyl-CoA carboxylase, biotin carboxylase, biotin carboxyl carrier protein [EC:6.4.1.2 6.4.1.3 6.3.4.14]	0	0	0	0	0	0	0	0	0	0	0	0	0	0	0	0	0	0	0	0	0	0	0	0	0	0	0	0	0	0	0	0	0	0	0	0	0	0	0	0	0	0	0	0	0
Metabolism	Carbohydrate metabolism	Pyruvate metabolism [PATH:ko00620]	K18930	dld; D-lactate dehydrogenase	0	0	0	0	0	0	0	0	0	0	0	0	0	0	0	0	0	0	0	0	0	0	0	0	0	0	1	0	0	0	0	0	0	0	0	0	0	0	0	0	0	0	0	0	0
Metabolism	Carbohydrate metabolism	Pyruvate metabolism [PATH:ko00620]	K19266	E1.2.1.22; lactaldehyde dehydrogenase [EC:1.2.1.22]	0	0	0	0	0	0	0	0	0	0	0	0	0	0	0	0	0	0	0	0	0	0	0	0	0	0	0	0	0	0	0	0	0	0	0	0	0	0	0	0	0	0	0	0	0
Metabolism	Carbohydrate metabolism	Pyruvate metabolism [PATH:ko00620]	K20509	madB, oadB, gcdB, mmdB; carboxybiotin decarboxylase [EC:7.2.4.1]	0	0	0	0	0	0	0	0	0	0	0	0	0	0	0	0	0	0	0	0	0	0	0	0	0	0	0	0	0	0	0	0	0	0	0	0	0	0	0	0	0	0	0	0	0
Metabolism	Carbohydrate metabolism	Pyruvate metabolism [PATH:ko00620]	K22373	larA; lactate racemase [EC:5.1.2.1]	0	0	0	0	0	0	0	0	0	0	0	0	0	0	0	0	0	0	0	0	0	0	0	0	0	0	0	0	0	0	0	0	0	0	0	0	0	0	0	0	0	0	0	0	0
Metabolism	Carbohydrate metabolism	Pyruvate metabolism [PATH:ko00620]	K23257	yvgN; methylglyoxal/glyoxal reductase [EC:1.1.1.283 1.1.1.-]	0	0	0	0	0	0	0	0	0	0	0	0	0	0	0	0	0	0	0	0	0	0	0	0	0	0	0	0	0	0	0	0	0	0	0	0	0	0	0	0	0	0	0	0	0
Metabolism	Carbohydrate metabolism	Starch and sucrose metabolism [PATH:ko00500]	K00688	PYG, glgP; glycogen phosphorylase [EC:2.4.1.1]	0	0	0	0	0	0	0	0	0	0	0	0	0	0	0	0	0	0	0	0	0	0	0	0	0	0	0	0	0	0	0	0	0	0	0	0	0	0	0	0	0	0	0	0	0
Metabolism	Carbohydrate metabolism	Starch and sucrose metabolism [PATH:ko00500]	K00692	sacB; levansucrase [EC:2.4.1.10]	0	0	0	0	0	0	0	0	0	0	0	0	0	0	0	0	0	0	0	0	0	0	0	0	0	0	0	0	0	0	0	0	0	0	0	0	0	0	0	0	0	0	0	0	0
Metabolism	Carbohydrate metabolism	Starch and sucrose metabolism [PATH:ko00500]	K00694	bcsA; cellulose synthase (UDP-forming) [EC:2.4.1.12]	0	0	0	0	0	0	0	0	0	0	0	0	0	0	0	0	0	0	0	0	0	0	0	0	0	0	0	0	0	0	0	0	0	0	0	0	0	0	0	0	0	0	0	0	0
Metabolism	Carbohydrate metabolism	Starch and sucrose metabolism [PATH:ko00500]	K00695	SUS; sucrose synthase [EC:2.4.1.13]	0	0	0	0	0	1	0	0	0	0	0	1	0	0	0	0	0	0	0	0	0	0	0	0	0	0	0	0	0	0	0	0	0	0	0	0	0	0	0	0	0	0	0	0	0
Metabolism	Carbohydrate metabolism	Starch and sucrose metabolism [PATH:ko00500]	K00696	E2.4.1.14; sucrose-phosphate synthase [EC:2.4.1.14]	0	0	0	0	0	0	0	0	0	0	0	0	0	0	0	0	0	0	0	0	0	0	0	0	0	0	0	0	0	0	0	0	0	0	0	0	0	0	0	0	0	0	0	0	0
Metabolism	Carbohydrate metabolism	Starch and sucrose metabolism [PATH:ko00500]	K00697	otsA; trehalose 6-phosphate synthase [EC:2.4.1.15 2.4.1.347]	0	0	0	0	0	0	0	0	0	0	0	0	0	0	0	0	0	0	0	0	0	0	0	0	0	0	0	0	0	0	0	0	0	0	0	0	0	0	0	0	0	0	0	0	0
Metabolism	Carbohydrate metabolism	Starch and sucrose metabolism [PATH:ko00500]	K00700	GBE1, glgB; 1,4-alpha-glucan branching enzyme [EC:2.4.1.18]	0	0	0	0	0	0	0	0	0	0	0	0	0	0	0	0	0	0	0	0	0	0	0	0	0	0	0	0	0	0	0	0	0	0	0	0	0	0	0	0	0	0	0	0	0
Metabolism	Carbohydrate metabolism	Starch and sucrose metabolism [PATH:ko00500]	K00701	cgt; cyclomaltodextrin glucanotransferase [EC:2.4.1.19]	0	0	0	0	0	0	0	0	0	0	0	0	0	0	0	0	0	0	0	0	0	0	0	0	0	0	0	0	0	0	0	0	0	0	0	0	0	0	0	0	0	0	0	0	0
Metabolism	Carbohydrate metabolism	Starch and sucrose metabolism [PATH:ko00500]	K00702	E2.4.1.20; cellobiose phosphorylase [EC:2.4.1.20]	0	0	0	0	0	0	0	0	0	0	0	0	0	0	0	0	0	0	0	0	0	0	0	0	0	0	0	0	0	0	0	0	0	0	0	0	0	0	0	0	0	0	0	0	0
Metabolism	Carbohydrate metabolism	Starch and sucrose metabolism [PATH:ko00500]	K00703	glgA; starch synthase [EC:2.4.1.21]	0	0	0	0	0	0	0	0	0	0	0	0	0	0	0	0	0	0	0	0	0	0	0	0	0	0	0	0	0	0	0	0	0	0	0	0	0	0	0	0	0	0	0	0	0
Metabolism	Carbohydrate metabolism	Starch and sucrose metabolism [PATH:ko00500]	K00705	malQ; 4-alpha-glucanotransferase [EC:2.4.1.25]	0	0	0	0	0	0	0	0	0	0	0	0	0	0	0	0	0	0	0	0	0	0	0	0	0	0	0	0	0	0	0	0	0	0	0	0	0	0	0	0	0	0	0	0	0
Metabolism	Carbohydrate metabolism	Starch and sucrose metabolism [PATH:ko00500]	K00978	rfbF; glucose-1-phosphate cytidylyltransferase [EC:2.7.7.33]	0	0	0	0	0	0	0	0	0	0	0	0	0	0	0	0	0	0	0	0	0	0	0	0	0	0	0	0	0	0	0	0	0	0	0	0	0	0	0	0	0	0	0	0	0
Metabolism	Carbohydrate metabolism	Starch and sucrose metabolism [PATH:ko00500]	K01087	otsB; trehalose 6-phosphate phosphatase [EC:3.1.3.12]	0	1	0	0	0	0	0	0	0	0	0	0	0	0	0	0	0	0	0	0	0	0	0	0	0	0	0	0	0	0	0	0	0	0	0	0	0	0	0	0	0	0	0	0	0
Metabolism	Carbohydrate metabolism	Starch and sucrose metabolism [PATH:ko00500]	K01176	AMY, amyA, malS; alpha-amylase [EC:3.2.1.1]	0	0	0	0	0	0	0	0	0	0	0	0	0	0	0	0	0	0	0	0	0	0	0	0	0	0	0	0	0	0	0	0	0	0	0	0	0	0	0	0	0	0	0	0	0
Metabolism	Carbohydrate metabolism	Starch and sucrose metabolism [PATH:ko00500]	K01178	SGA1; glucoamylase [EC:3.2.1.3]	0	0	0	0	0	0	0	0	0	0	0	0	0	0	0	0	0	0	0	0	0	0	0	0	0	0	0	0	0	0	0	0	0	0	0	0	0	0	0	0	0	0	0	0	0
Metabolism	Carbohydrate metabolism	Starch and sucrose metabolism [PATH:ko00500]	K01179	E3.2.1.4; endoglucanase [EC:3.2.1.4]	0	0	0	0	0	0	0	0	0	0	0	0	0	0	0	0	0	0	0	0	0	0	0	0	0	0	0	0	0	0	0	0	0	0	0	0	0	0	0	0	0	0	0	0	0
Metabolism	Carbohydrate metabolism	Starch and sucrose metabolism [PATH:ko00500]	K01194	TREH, treA, treF; alpha,alpha-trehalase [EC:3.2.1.28]	0	0	0	0	0	0	0	0	0	0	0	0	0	0	0	0	0	0	0	0	0	0	0	0	0	0	0	0	0	0	0	0	0	0	0	0	0	0	0	0	0	0	0	0	0
Metabolism	Carbohydrate metabolism	Starch and sucrose metabolism [PATH:ko00500]	K01200	pulA; pullulanase [EC:3.2.1.41]	0	0	0	0	0	0	0	0	0	0	0	0	0	0	0	0	0	0	0	0	0	0	0	0	0	0	0	0	0	0	0	0	0	0	0	0	0	0	0	0	0	0	0	0	0
Metabolism	Carbohydrate metabolism	Starch and sucrose metabolism [PATH:ko00500]	K01208	cd, ma, nplT; cyclomaltodextrinase / maltogenic alpha-amylase / neopullulanase [EC:3.2.1.54 3.2.1.133 3.2.1.135]	0	0	0	0	0	0	0	0	0	0	0	0	0	0	0	0	0	0	0	0	0	0	0	0	0	0	0	0	0	0	0	0	0	0	0	0	0	0	0	0	0	0	0	0	0
Metabolism	Carbohydrate metabolism	Starch and sucrose metabolism [PATH:ko00500]	K01838	pgmB; beta-phosphoglucomutase [EC:5.4.2.6]	0	0	0	0	0	0	0	0	0	0	0	0	0	0	0	0	0	0	0	0	0	0	0	0	0	0	0	0	0	0	0	0	0	0	0	0	0	0	0	0	0	0	0	0	0
Metabolism	Carbohydrate metabolism	Starch and sucrose metabolism [PATH:ko00500]	K05343	treS; maltose alpha-D-glucosyltransferase / alpha-amylase [EC:5.4.99.16 3.2.1.1]	0	0	0	0	0	0	0	0	0	0	0	0	0	0	0	0	0	0	0	0	0	0	0	0	0	0	0	0	0	0	0	0	0	0	0	0	0	0	0	0	0	0	0	0	0
Metabolism	Carbohydrate metabolism	Starch and sucrose metabolism [PATH:ko00500]	K05349	bglX; beta-glucosidase [EC:3.2.1.21]	0	0	0	0	0	0	0	0	0	0	0	0	0	0	0	0	0	0	0	0	0	0	0	0	0	0	0	0	0	0	0	0	0	0	0	0	0	0	0	0	0	0	0	0	0
Metabolism	Carbohydrate metabolism	Starch and sucrose metabolism [PATH:ko00500]	K05350	bglB; beta-glucosidase [EC:3.2.1.21]	0	0	0	0	0	0	0	0	0	0	0	0	0	0	0	0	0	0	0	0	0	0	0	1	0	0	0	0	0	0	0	0	0	0	0	0	0	0	0	0	0	0	0	0	0
Metabolism	Carbohydrate metabolism	Starch and sucrose metabolism [PATH:ko00500]	K07405	E3.2.1.1A; alpha-amylase [EC:3.2.1.1]	0	0	0	0	0	0	0	0	0	0	0	0	0	0	0	0	0	0	0	0	0	0	0	0	0	0	0	0	0	0	0	0	0	0	0	0	0	0	0	0	0	0	0	0	0
Metabolism	Carbohydrate metabolism	Starch and sucrose metabolism [PATH:ko00500]	K13057	treT; trehalose synthase [EC:2.4.1.245]	0	1	0	0	0	0	0	0	0	0	0	0	0	0	0	0	0	0	0	0	0	0	0	0	0	0	0	0	0	0	0	0	0	0	0	0	0	0	0	0	0	0	0	0	0
Metabolism	Carbohydrate metabolism	Starch and sucrose metabolism [PATH:ko00500]	K16055	TPS; trehalose 6-phosphate synthase/phosphatase [EC:2.4.1.15 3.1.3.12]	0	0	0	0	0	0	0	0	0	0	0	0	0	0	0	0	0	0	0	0	0	0	0	0	0	0	0	0	0	0	0	0	0	0	0	0	0	0	0	0	0	0	0	0	0
Metabolism	Carbohydrate metabolism	Starch and sucrose metabolism [PATH:ko00500]	K16147	glgE; starch synthase (maltosyl-transferring) [EC:2.4.99.16]	0	0	0	0	0	0	0	0	0	0	0	0	0	0	0	0	0	0	0	0	0	0	0	0	0	0	0	0	0	0	0	0	0	0	0	0	0	0	0	0	0	0	0	0	0
Metabolism	Carbohydrate metabolism	Starch and sucrose metabolism [PATH:ko00500]	K16149	K16149; 1,4-alpha-glucan branching enzyme [EC:2.4.1.18]	0	0	0	0	0	0	0	0	0	0	0	0	0	0	0	0	0	0	0	0	0	0	0	0	0	0	0	0	0	0	0	0	0	0	0	0	0	0	0	0	0	0	0	0	0
Metabolism	Carbohydrate metabolism	Starch and sucrose metabolism [PATH:ko00500]	K16150	K16150; glycogen synthase [EC:2.4.1.11]	0	0	0	0	0	0	0	0	0	0	0	0	0	0	0	0	0	0	0	0	0	0	0	0	0	0	0	0	0	0	0	0	0	0	0	0	0	0	0	0	0	0	0	0	0
Metabolism	Carbohydrate metabolism	Starch and sucrose metabolism [PATH:ko00500]	K22451	jgt; 4-alpha-glucanotransferase [EC:2.4.1.25]	0	0	0	0	0	0	0	0	0	0	0	0	0	0	0	0	0	0	0	0	0	0	0	0	0	0	0	0	0	0	0	0	0	0	0	0	0	0	0	0	0	0	0	0	0
Metabolism	Energy metabolism	Carbon fixation in photosynthetic organisms [PATH:ko00710]	K00855	PRK, prkB; phosphoribulokinase [EC:2.7.1.19]	0	0	0	0	0	0	0	0	0	0	0	0	0	0	0	0	0	0	0	0	0	0	0	0	0	0	0	0	0	0	0	0	0	0	0	0	0	0	0	0	0	0	0	0	0
Metabolism	Energy metabolism	Carbon fixation pathways in prokaryotes [PATH:ko00720]	K00194	cdhD, acsD; acetyl-CoA decarbonylase/synthase, CODH/ACS complex subunit delta [EC:2.1.1.245]	0	0	0	0	0	0	0	0	0	0	0	0	0	0	0	0	0	0	0	0	0	0	0	0	0	0	0	0	0	0	0	0	0	0	0	0	0	0	0	0	0	0	0	0	0
Metabolism	Energy metabolism	Carbon fixation pathways in prokaryotes [PATH:ko00720]	K00196	cooF; anaerobic carbon-monoxide dehydrogenase iron sulfur subunit	0	1	0	0	0	0	0	0	0	0	0	0	0	0	0	0	0	0	0	0	0	0	0	0	0	0	0	0	0	0	0	0	0	0	0	0	0	0	0	0	0	0	0	0	0
Metabolism	Energy metabolism	Carbon fixation pathways in prokaryotes [PATH:ko00720]	K00197	cdhE, acsC; acetyl-CoA decarbonylase/synthase, CODH/ACS complex subunit gamma [EC:2.1.1.245]	0	0	0	0	0	0	0	0	0	0	0	0	0	0	0	0	0	0	0	0	0	0	0	0	0	0	0	0	0	0	0	0	0	0	0	0	0	0	0	0	0	0	0	0	0
Metabolism	Energy metabolism	Carbon fixation pathways in prokaryotes [PATH:ko00720]	K00198	cooS, acsA; anaerobic carbon-monoxide dehydrogenase catalytic subunit [EC:1.2.7.4]	0	1	0	0	0	0	0	0	0	0	0	0	0	0	0	0	0	0	0	0	0	0	0	0	0	0	0	0	0	0	0	0	0	0	0	0	0	0	0	0	0	0	0	0	0
Metabolism	Energy metabolism	Carbon fixation pathways in prokaryotes [PATH:ko00720]	K00297	metF, MTHFR; methylenetetrahydrofolate reductase (NADH) [EC:1.5.1.54]	0	0	0	0	0	0	0	0	0	0	0	0	0	0	0	0	0	0	0	0	0	0	0	0	0	0	0	0	0	0	0	0	0	0	0	0	0	0	0	0	0	0	0	0	0
Metabolism	Energy metabolism	Carbon fixation pathways in prokaryotes [PATH:ko00720]	K01491	folD; methylenetetrahydrofolate dehydrogenase (NADP+) / methenyltetrahydrofolate cyclohydrolase [EC:1.5.1.5 3.5.4.9]	1	1	1	1	1	0	1	1	1	1	2	1	1	1	1	1	1	0	1	1	1	1	1	1	1	1	1	1	1	1	0	1	1	1	2	1	1	1	2	1	2	1	1	1	0
Metabolism	Energy metabolism	Carbon fixation pathways in prokaryotes [PATH:ko00720]	K01500	fchA; methenyltetrahydrofolate cyclohydrolase [EC:3.5.4.9]	0	0	0	0	0	0	0	0	0	0	0	0	0	0	0	0	0	0	0	0	0	0	0	0	0	0	0	0	0	0	0	0	0	0	0	0	0	0	0	0	0	0	0	0	0
Metabolism	Energy metabolism	Carbon fixation pathways in prokaryotes [PATH:ko00720]	K01938	fhs; formate--tetrahydrofolate ligase [EC:6.3.4.3]	0	0	0	0	0	0	0	0	0	0	0	0	0	0	0	0	0	0	0	0	0	0	0	0	0	0	0	0	0	0	0	0	0	0	0	0	0	0	0	0	0	0	0	0	0
Metabolism	Energy metabolism	Carbon fixation pathways in prokaryotes [PATH:ko00720]	K14138	acsB; acetyl-CoA synthase [EC:2.3.1.169]	0	0	0	0	0	0	0	0	0	0	0	0	0	0	0	0	0	0	0	0	0	0	0	0	0	0	0	0	0	0	0	0	0	0	0	0	0	0	0	0	0	0	0	0	0
Metabolism	Energy metabolism	Carbon fixation pathways in prokaryotes [PATH:ko00720]	K15016	K15016; enoyl-CoA hydratase / 3-hydroxyacyl-CoA dehydrogenase [EC:4.2.1.17 1.1.1.35]	0	0	1	0	0	0	0	1	1	1	0	0	0	0	0	0	0	0	0	0	0	0	0	0	0	0	0	0	0	0	0	0	0	1	0	0	0	0	0	0	1	1	0	0	1
Metabolism	Energy metabolism	Carbon fixation pathways in prokaryotes [PATH:ko00720]	K15019	K15019; 3-hydroxypropionyl-coenzyme A dehydratase [EC:4.2.1.116]	0	0	0	0	0	0	0	0	0	0	0	0	0	0	0	0	0	0	0	0	0	0	0	0	0	0	0	0	0	0	0	0	0	0	0	0	0	0	0	0	0	0	0	0	0
Metabolism	Energy metabolism	Carbon fixation pathways in prokaryotes [PATH:ko00720]	K15020	K15020; acryloyl-coenzyme A reductase [EC:1.3.1.84]	0	0	0	0	0	0	0	0	0	0	0	0	0	0	0	0	0	0	0	0	0	0	0	0	0	0	0	0	0	0	0	0	0	0	0	0	0	0	0	0	0	0	0	0	0
Metabolism	Energy metabolism	Carbon fixation pathways in prokaryotes [PATH:ko00720]	K18209	tfrA; fumarate reductase (CoM/CoB) subunit A [EC:1.3.4.1]	0	0	0	0	0	0	0	0	0	0	0	0	0	0	0	0	0	0	0	0	0	0	0	0	0	0	0	0	0	0	0	0	0	0	0	0	0	0	0	0	0	0	0	0	0
Metabolism	Energy metabolism	Carbon fixation pathways in prokaryotes [PATH:ko00720]	K18210	tfrB; fumarate reductase (CoM/CoB) subunit B [EC:1.3.4.1]	0	0	0	0	0	0	0	0	0	0	0	0	0	0	0	0	0	0	0	0	0	0	0	0	0	0	0	0	0	0	0	0	0	0	0	0	0	0	0	0	0	0	0	0	0
Metabolism	Energy metabolism	Carbon fixation pathways in prokaryotes [PATH:ko00720]	K18593	E6.2.1.56; 4-hydroxybutyrate---CoA ligase (ADP-forming) [EC:6.2.1.56]	0	0	0	0	0	0	0	0	0	0	0	0	0	0	0	0	0	0	0	0	0	0	0	0	0	0	0	0	0	0	0	0	0	0	0	0	0	0	0	0	0	0	0	0	0
Metabolism	Energy metabolism	Carbon fixation pathways in prokaryotes [PATH:ko00720]	K18594	K18594; 3-hydroxypropionyl-CoA synthetase (ADP-forming) [EC:6.2.1.-]	0	0	0	0	0	0	0	0	0	0	0	0	0	0	0	0	0	0	0	0	0	0	0	0	0	0	0	0	0	0	0	0	0	0	0	0	0	0	0	0	0	0	0	0	0
Metabolism	Energy metabolism	Carbon fixation pathways in prokaryotes [PATH:ko00720]	K18602	K18602; malonic semialdehyde reductase [EC:1.1.1.-]	0	0	0	0	0	0	0	0	0	0	0	0	0	0	0	0	0	0	0	0	0	0	0	0	0	0	0	0	0	0	0	0	0	0	0	0	0	0	0	0	0	0	0	0	0
Metabolism	Energy metabolism	Carbon fixation pathways in prokaryotes [PATH:ko00720]	K18603	K18603; acetyl-CoA/propionyl-CoA carboxylase [EC:6.4.1.2 6.4.1.3]	0	0	1	0	0	0	0	2	0	1	0	0	0	0	0	0	0	0	0	0	0	0	0	0	0	0	0	0	0	0	0	0	0	0	0	0	0	0	0	0	0	0	0	0	0
Metabolism	Energy metabolism	Carbon fixation pathways in prokaryotes [PATH:ko00720]	K18604	K18604; acetyl-CoA/propionyl-CoA carboxylase [EC:6.4.1.2 6.4.1.3 2.1.3.15]	0	0	0	0	0	0	0	0	0	1	1	0	0	0	0	0	0	0	0	0	0	0	0	0	0	0	0	0	0	0	0	0	0	0	0	0	0	0	0	0	0	0	0	0	0
Metabolism	Energy metabolism	Carbon fixation pathways in prokaryotes [PATH:ko00720]	K18605	K18605; biotin carboxyl carrier protein	0	0	0	0	0	0	0	0	0	0	0	0	0	0	0	0	0	0	0	0	0	0	0	0	0	0	0	0	0	0	0	0	0	0	0	0	0	0	0	0	0	0	0	0	0
Metabolism	Energy metabolism	Methane metabolism [PATH:ko00680]	K00058	serA, PHGDH; D-3-phosphoglycerate dehydrogenase / 2-oxoglutarate reductase [EC:1.1.1.95 1.1.1.399]	1	1	0	1	1	1	1	0	0	0	1	1	1	1	1	1	1	1	1	1	1	1	1	1	0	2	0	1	1	2	1	0	0	1	1	1	1	1	0	1	1	2	2	0	1
Metabolism	Energy metabolism	Methane metabolism [PATH:ko00680]	K00125	fdhB; formate dehydrogenase (coenzyme F420) beta subunit [EC:1.17.98.3 1.8.98.6]	0	0	0	0	0	0	0	0	0	0	0	0	0	0	0	0	0	0	0	0	0	0	0	0	0	0	0	0	0	0	0	0	0	0	0	0	0	0	0	0	0	0	0	0	0
Metabolism	Energy metabolism	Methane metabolism [PATH:ko00680]	K00148	fdhA; glutathione-independent formaldehyde dehydrogenase [EC:1.2.1.46]	0	0	0	0	0	0	0	0	0	0	0	0	0	0	0	0	0	0	0	0	0	0	0	0	0	0	0	0	0	0	0	0	0	0	0	0	0	0	0	0	0	0	0	0	0
Metabolism	Energy metabolism	Methane metabolism [PATH:ko00680]	K00192	cdhA; anaerobic carbon-monoxide dehydrogenase, CODH/ACS complex subunit alpha [EC:1.2.7.4]	0	0	0	0	0	0	0	0	0	0	0	0	0	0	0	0	0	0	0	0	0	0	0	0	0	0	0	0	0	0	0	0	0	0	0	0	0	0	0	0	0	0	0	0	0
Metabolism	Energy metabolism	Methane metabolism [PATH:ko00680]	K00193	cdhC; acetyl-CoA decarbonylase/synthase, CODH/ACS complex subunit beta [EC:2.3.1.169]	0	0	0	0	0	0	0	0	0	0	0	0	0	0	0	0	0	0	0	0	0	0	0	0	0	0	0	0	0	0	0	0	0	0	0	0	0	0	0	0	0	0	0	0	0
Metabolism	Energy metabolism	Methane metabolism [PATH:ko00680]	K00195	cdhB; anaerobic carbon-monoxide dehydrogenase, CODH/ACS complex subunit epsilon	0	0	0	0	0	0	0	0	0	0	0	0	0	0	0	0	0	0	0	0	0	0	0	0	0	0	0	0	0	0	0	0	0	0	0	0	0	0	0	0	0	0	0	0	0
Metabolism	Energy metabolism	Methane metabolism [PATH:ko00680]	K00200	fwdA, fmdA; formylmethanofuran dehydrogenase subunit A [EC:1.2.7.12]	0	0	0	0	0	0	0	0	0	0	0	0	0	0	0	0	0	0	0	0	0	0	0	0	0	0	0	0	0	0	0	0	0	0	0	0	0	0	0	0	0	0	0	0	0
Metabolism	Energy metabolism	Methane metabolism [PATH:ko00680]	K00201	fwdB, fmdB; formylmethanofuran dehydrogenase subunit B [EC:1.2.7.12]	0	0	0	0	0	0	0	0	0	0	0	0	0	0	0	0	0	0	0	0	0	0	0	0	0	0	0	0	0	0	0	0	0	0	0	0	0	0	0	0	0	0	0	0	0
Metabolism	Energy metabolism	Methane metabolism [PATH:ko00680]	K00202	fwdC, fmdC; formylmethanofuran dehydrogenase subunit C [EC:1.2.7.12]	0	0	0	0	0	0	0	0	0	0	0	0	0	0	0	0	0	0	0	0	0	0	0	0	0	0	0	0	0	0	0	0	0	0	0	0	0	0	0	0	0	0	0	0	0
Metabolism	Energy metabolism	Methane metabolism [PATH:ko00680]	K00203	fwdD, fmdD; formylmethanofuran dehydrogenase subunit D [EC:1.2.7.12]	0	0	0	0	0	0	0	0	0	0	0	0	0	0	0	0	0	0	0	0	0	0	0	0	0	0	0	0	0	0	0	0	0	0	0	0	0	0	0	0	0	0	0	0	0
Metabolism	Energy metabolism	Methane metabolism [PATH:ko00680]	K00204	fwdH; 4Fe-4S ferredoxin	0	0	0	0	0	0	0	0	0	0	0	0	0	0	0	0	0	0	0	0	0	0	0	0	0	0	0	0	0	0	0	0	0	0	0	0	0	0	0	0	0	0	0	0	0
Metabolism	Energy metabolism	Methane metabolism [PATH:ko00680]	K00205	fwdF, fmdF; 4Fe-4S ferredoxin	0	0	0	0	0	0	0	0	0	0	0	0	0	0	0	0	0	0	0	0	0	0	0	0	0	0	0	0	0	0	0	0	0	0	0	0	0	0	0	0	0	0	0	0	0
Metabolism	Energy metabolism	Methane metabolism [PATH:ko00680]	K00319	mtd; methylenetetrahydromethanopterin dehydrogenase [EC:1.5.98.1]	1	1	0	1	1	1	1	0	0	0	0	1	1	1	1	1	1	0	1	0	2	1	1	1	1	1	2	1	1	1	0	1	1	1	1	1	1	1	1	1	2	2	1	1	1
Metabolism	Energy metabolism	Methane metabolism [PATH:ko00680]	K00320	mer; 5,10-methylenetetrahydromethanopterin reductase [EC:1.5.98.2]	0	0	3	0	0	0	0	4	5	4	3	0	0	0	0	0	0	0	0	0	0	0	0	0	0	0	0	0	0	0	0	0	0	0	0	0	0	0	0	0	0	0	0	0	0
Metabolism	Energy metabolism	Methane metabolism [PATH:ko00680]	K00399	mcrA; methyl-coenzyme M reductase alpha subunit [EC:2.8.4.1]	0	0	0	0	0	0	0	0	0	0	0	0	0	0	0	0	0	0	0	0	0	0	0	0	0	0	0	0	0	0	0	0	0	0	0	0	0	0	0	0	0	0	0	0	0
Metabolism	Energy metabolism	Methane metabolism [PATH:ko00680]	K00400	K00400; methyl coenzyme M reductase system, component A2	0	0	0	0	0	0	0	0	0	0	0	0	0	0	0	0	0	0	0	0	0	0	0	0	0	0	0	0	0	0	0	0	0	0	0	0	0	0	0	0	0	0	0	0	0
Metabolism	Energy metabolism	Methane metabolism [PATH:ko00680]	K00401	mcrB; methyl-coenzyme M reductase beta subunit [EC:2.8.4.1]	0	0	0	0	0	0	0	0	0	0	0	0	0	0	0	0	0	0	0	0	0	0	0	0	0	0	0	0	0	0	0	0	0	0	0	0	0	0	0	0	0	0	0	0	0
Metabolism	Energy metabolism	Methane metabolism [PATH:ko00680]	K00402	mcrG; methyl-coenzyme M reductase gamma subunit [EC:2.8.4.1]	0	0	0	0	0	0	0	0	0	0	0	0	0	0	0	0	0	0	0	0	0	0	0	0	0	0	0	0	0	0	0	0	0	0	0	0	0	0	0	0	0	0	0	0	0
Metabolism	Energy metabolism	Methane metabolism [PATH:ko00680]	K00440	frhA; coenzyme F420 hydrogenase subunit alpha [EC:1.12.98.1]	0	0	0	0	0	0	0	0	0	0	0	0	0	0	0	0	0	0	0	0	0	0	0	0	0	0	0	0	0	0	0	0	0	0	0	0	0	0	0	0	0	0	0	0	0
Metabolism	Energy metabolism	Methane metabolism [PATH:ko00680]	K00441	frhB; coenzyme F420 hydrogenase subunit beta [EC:1.12.98.1]	0	0	0	0	0	0	0	0	0	0	0	0	0	0	0	0	0	0	0	0	0	0	0	0	0	0	0	0	0	0	0	0	0	0	0	0	0	0	0	0	0	0	0	0	0
Metabolism	Energy metabolism	Methane metabolism [PATH:ko00680]	K00442	frhD; coenzyme F420 hydrogenase subunit delta	0	0	0	0	0	0	0	0	0	0	0	0	0	0	0	0	0	0	0	0	0	0	0	0	0	0	0	0	0	0	0	0	0	0	0	0	0	0	0	0	0	0	0	0	0
Metabolism	Energy metabolism	Methane metabolism [PATH:ko00680]	K00443	frhG; coenzyme F420 hydrogenase subunit gamma [EC:1.12.98.1]	0	0	0	0	0	0	0	0	0	0	0	0	0	0	0	0	0	0	0	0	0	0	0	0	0	0	0	0	0	0	0	0	0	0	0	0	0	0	0	0	0	0	0	0	0
Metabolism	Energy metabolism	Methane metabolism [PATH:ko00680]	K00577	mtrA; tetrahydromethanopterin S-methyltransferase subunit A [EC:2.1.1.86]	0	0	0	0	0	0	0	0	0	0	0	0	0	0	0	0	0	0	0	0	0	0	0	0	0	0	0	0	0	0	0	0	0	0	0	0	0	0	0	0	0	0	0	0	0
Metabolism	Energy metabolism	Methane metabolism [PATH:ko00680]	K00578	mtrB; tetrahydromethanopterin S-methyltransferase subunit B [EC:2.1.1.86]	0	0	0	0	0	0	0	0	0	0	0	0	0	0	0	0	0	0	0	0	0	0	0	0	0	0	0	0	0	0	0	0	0	0	0	0	0	0	0	0	0	0	0	0	0
Metabolism	Energy metabolism	Methane metabolism [PATH:ko00680]	K00579	mtrC; tetrahydromethanopterin S-methyltransferase subunit C [EC:2.1.1.86]	0	0	0	0	0	0	0	0	0	0	0	0	0	0	0	0	0	0	0	0	0	0	0	0	0	0	0	0	0	0	0	0	0	0	0	0	0	0	0	0	0	0	0	0	0
Metabolism	Energy metabolism	Methane metabolism [PATH:ko00680]	K00580	mtrD; tetrahydromethanopterin S-methyltransferase subunit D [EC:2.1.1.86]	0	0	0	0	0	0	0	0	0	0	0	0	0	0	0	0	0	0	0	0	0	0	0	0	0	0	0	0	0	0	0	0	0	0	0	0	0	0	0	0	0	0	0	0	0
Metabolism	Energy metabolism	Methane metabolism [PATH:ko00680]	K00581	mtrE; tetrahydromethanopterin S-methyltransferase subunit E [EC:2.1.1.86]	0	0	0	0	0	0	0	0	0	0	0	0	0	0	0	0	0	0	0	0	0	0	0	0	0	0	0	0	0	0	0	0	0	0	0	0	0	0	0	0	0	0	0	0	0
Metabolism	Energy metabolism	Methane metabolism [PATH:ko00680]	K00582	mtrF; tetrahydromethanopterin S-methyltransferase subunit F [EC:2.1.1.86]	0	0	0	0	0	0	0	0	0	0	0	0	0	0	0	0	0	0	0	0	0	0	0	0	0	0	0	0	0	0	0	0	0	0	0	0	0	0	0	0	0	0	0	0	0
Metabolism	Energy metabolism	Methane metabolism [PATH:ko00680]	K00583	mtrG; tetrahydromethanopterin S-methyltransferase subunit G [EC:2.1.1.86]	0	0	0	0	0	0	0	0	0	0	0	0	0	0	0	0	0	0	0	0	0	0	0	0	0	0	0	0	0	0	0	0	0	0	0	0	0	0	0	0	0	0	0	0	0
Metabolism	Energy metabolism	Methane metabolism [PATH:ko00680]	K00584	mtrH; tetrahydromethanopterin S-methyltransferase subunit H [EC:2.1.1.86]	0	0	0	0	0	0	0	0	0	0	0	0	0	0	0	0	0	0	0	0	0	0	0	0	0	0	0	0	0	0	0	0	0	0	0	0	0	0	0	0	0	0	0	0	0
Metabolism	Energy metabolism	Methane metabolism [PATH:ko00680]	K00672	ftr; formylmethanofuran--tetrahydromethanopterin N-formyltransferase [EC:2.3.1.101]	0	0	0	0	0	0	0	0	0	0	0	0	0	0	0	0	0	0	0	0	0	0	0	0	0	0	0	0	0	0	0	0	0	0	0	0	0	0	0	0	0	0	0	0	0
Metabolism	Energy metabolism	Methane metabolism [PATH:ko00680]	K00831	serC, PSAT1; phosphoserine aminotransferase [EC:2.6.1.52]	0	0	0	0	0	0	0	0	0	0	0	0	0	0	0	0	0	0	0	0	0	0	0	0	0	0	0	0	0	0	0	0	0	0	0	0	0	0	0	0	0	0	0	0	0
Metabolism	Energy metabolism	Methane metabolism [PATH:ko00680]	K01079	serB, PSPH; phosphoserine phosphatase [EC:3.1.3.3]	1	1	0	1	1	1	1	0	0	0	0	1	1	1	1	1	1	1	1	1	1	2	3	1	1	1	1	1	1	1	1	1	1	1	1	1	1	1	1	1	1	1	1	1	1
Metabolism	Energy metabolism	Methane metabolism [PATH:ko00680]	K01499	mch; methenyltetrahydromethanopterin cyclohydrolase [EC:3.5.4.27]	0	0	0	0	0	0	0	0	0	0	0	0	0	0	0	0	0	0	0	0	0	0	0	0	0	0	0	0	0	0	0	0	0	0	0	0	0	0	0	0	0	0	0	0	0
Metabolism	Energy metabolism	Methane metabolism [PATH:ko00680]	K03388	hdrA2; heterodisulfide reductase subunit A2 [EC:1.8.7.3 1.8.98.4 1.8.98.5 1.8.98.6]	0	0	0	0	0	0	0	0	0	0	0	0	0	0	0	0	0	0	0	0	0	0	0	0	0	0	0	0	0	0	0	0	0	0	0	0	0	0	0	0	0	0	0	0	0
Metabolism	Energy metabolism	Methane metabolism [PATH:ko00680]	K03389	hdrB2; heterodisulfide reductase subunit B2 [EC:1.8.7.3 1.8.98.4 1.8.98.5 1.8.98.6]	0	0	0	0	0	0	0	0	0	0	0	0	0	0	0	0	0	0	0	0	0	0	0	0	0	0	0	0	0	0	0	0	0	0	0	0	0	0	0	0	0	0	0	0	0
Metabolism	Energy metabolism	Methane metabolism [PATH:ko00680]	K03390	hdrC2; heterodisulfide reductase subunit C2 [EC:1.8.7.3 1.8.98.4 1.8.98.5 1.8.98.6]	0	0	0	0	0	0	0	0	0	0	0	0	0	0	0	0	0	0	0	0	0	0	0	0	0	0	0	0	0	0	0	0	0	0	0	0	0	0	0	0	0	0	0	0	0
Metabolism	Energy metabolism	Methane metabolism [PATH:ko00680]	K03421	mcrC; methyl-coenzyme M reductase subunit C	0	0	0	0	0	0	0	0	0	0	0	0	0	0	0	0	0	0	0	0	0	0	0	0	0	0	0	0	0	0	0	0	0	0	0	0	0	0	0	0	0	0	0	0	0
Metabolism	Energy metabolism	Methane metabolism [PATH:ko00680]	K03422	mcrD; methyl-coenzyme M reductase subunit D	0	0	0	0	0	0	0	0	0	0	0	0	0	0	0	0	0	0	0	0	0	0	0	0	0	0	0	0	0	0	0	0	0	0	0	0	0	0	0	0	0	0	0	0	0
Metabolism	Energy metabolism	Methane metabolism [PATH:ko00680]	K04480	mtaB; methanol---5-hydroxybenzimidazolylcobamide Co-methyltransferase [EC:2.1.1.90]	0	0	0	0	0	0	0	0	0	0	0	0	0	0	0	0	0	0	0	0	0	0	0	0	0	0	0	0	0	0	0	0	0	0	0	0	0	0	0	0	0	0	0	0	0
Metabolism	Energy metabolism	Methane metabolism [PATH:ko00680]	K05884	comC; L-2-hydroxycarboxylate dehydrogenase (NAD+) [EC:1.1.1.337]	0	0	0	0	0	0	0	0	0	0	0	0	0	0	0	0	0	0	0	0	0	0	0	0	0	0	0	0	0	0	0	0	0	0	0	0	0	0	0	0	0	0	0	0	0
Metabolism	Energy metabolism	Methane metabolism [PATH:ko00680]	K05979	comB; 2-phosphosulfolactate phosphatase [EC:3.1.3.71]	0	0	0	0	0	0	0	0	0	0	0	0	0	0	0	0	0	0	0	0	0	0	0	0	0	0	0	0	0	0	0	0	0	0	0	0	0	0	0	0	0	0	0	0	0
Metabolism	Energy metabolism	Methane metabolism [PATH:ko00680]	K06034	comD; sulfopyruvate decarboxylase subunit alpha [EC:4.1.1.79]	0	0	0	0	0	0	0	0	0	0	0	0	0	0	0	0	0	0	0	0	0	0	0	0	0	0	0	0	0	0	0	0	0	0	0	0	0	0	0	0	0	0	0	0	0
Metabolism	Energy metabolism	Methane metabolism [PATH:ko00680]	K06914	mfnD; tyramine---L-glutamate ligase [EC:6.3.4.24]	0	0	0	0	0	0	0	0	0	0	0	0	0	0	0	0	0	0	0	0	0	0	0	0	0	0	0	0	0	0	0	0	0	0	0	0	0	0	0	0	0	0	0	0	0
Metabolism	Energy metabolism	Methane metabolism [PATH:ko00680]	K07072	mfnF; (4-(4-[2-(gamma-L-glutamylamino)ethyl]phenoxymethyl)furan-2-yl)methanamine synthase [EC:2.5.1.131]	0	0	0	0	0	0	0	0	0	0	0	0	0	0	0	0	0	0	0	0	0	0	0	0	0	0	0	0	0	0	0	0	0	0	0	0	0	0	0	0	0	0	0	0	0
Metabolism	Energy metabolism	Methane metabolism [PATH:ko00680]	K07144	mfnE; 5-(aminomethyl)-3-furanmethanol phosphate kinase [EC:2.7.4.31]	0	0	0	0	0	0	0	0	0	0	0	0	0	0	0	0	0	0	0	0	0	0	0	0	0	0	0	0	0	0	0	0	0	0	0	0	0	0	0	0	0	0	0	0	0
Metabolism	Energy metabolism	Methane metabolism [PATH:ko00680]	K08097	comA; phosphosulfolactate synthase [EC:4.4.1.19]	0	0	1	0	0	0	0	0	0	1	1	0	0	0	0	0	0	0	0	0	0	0	0	0	0	0	0	0	0	0	0	0	0	0	0	0	0	0	0	0	0	0	0	0	0
Metabolism	Energy metabolism	Methane metabolism [PATH:ko00680]	K08264	hdrD; heterodisulfide reductase subunit D [EC:1.8.98.1]	0	0	0	0	0	0	0	0	0	0	0	0	0	0	0	0	0	0	0	0	0	0	0	0	0	0	0	0	0	0	0	0	0	0	0	0	0	0	0	0	0	0	0	0	0
Metabolism	Energy metabolism	Methane metabolism [PATH:ko00680]	K08265	hdrE; heterodisulfide reductase subunit E [EC:1.8.98.1]	0	0	0	0	0	0	0	0	0	0	0	0	0	0	0	0	0	0	0	0	0	0	0	0	0	0	0	0	0	0	0	0	0	0	0	0	0	0	0	0	0	0	0	0	0
Metabolism	Energy metabolism	Methane metabolism [PATH:ko00680]	K09733	mfnB; (5-formylfuran-3-yl)methyl phosphate synthase [EC:4.2.3.153]	0	0	0	0	0	0	0	0	0	0	0	0	0	0	0	0	0	0	0	0	0	0	0	0	0	0	0	0	0	0	0	0	0	0	0	0	0	0	0	0	0	0	0	0	0
Metabolism	Energy metabolism	Methane metabolism [PATH:ko00680]	K10713	fae; 5,6,7,8-tetrahydromethanopterin hydro-lyase [EC:4.2.1.147]	0	0	0	0	0	0	0	0	0	0	0	0	0	0	0	0	0	0	0	0	0	0	0	0	0	0	0	0	0	0	0	0	0	0	0	0	0	0	0	0	0	0	0	0	0
Metabolism	Energy metabolism	Methane metabolism [PATH:ko00680]	K10714	mtdB; methylene-tetrahydromethanopterin dehydrogenase [EC:1.5.1.-]	0	0	0	0	0	0	0	0	0	0	0	0	0	0	0	0	0	0	0	0	0	0	0	0	0	0	0	0	0	0	0	0	0	0	0	0	0	0	0	0	0	0	0	0	0
Metabolism	Energy metabolism	Methane metabolism [PATH:ko00680]	K10944	pmoA-amoA; methane/ammonia monooxygenase subunit A [EC:1.14.18.3 1.14.99.39]	0	0	0	0	0	0	0	0	0	0	0	0	0	0	0	0	0	0	0	0	0	0	0	0	0	0	0	0	0	0	0	0	0	0	0	0	0	0	0	0	0	0	0	0	0
Metabolism	Energy metabolism	Methane metabolism [PATH:ko00680]	K10945	pmoB-amoB; methane/ammonia monooxygenase subunit B	0	0	0	0	0	0	0	0	0	0	0	0	0	0	0	0	0	0	0	0	0	0	0	0	0	0	0	0	0	0	0	0	0	0	0	0	0	0	0	0	0	0	0	0	0
Metabolism	Energy metabolism	Methane metabolism [PATH:ko00680]	K10946	pmoC-amoC; methane/ammonia monooxygenase subunit C	0	0	0	0	0	0	0	0	0	0	0	0	0	0	0	0	0	0	0	0	0	0	0	0	0	0	0	0	0	0	0	0	0	0	0	0	0	0	0	0	0	0	0	0	0
Metabolism	Energy metabolism	Methane metabolism [PATH:ko00680]	K10978	aksF; methanogen homoisocitrate dehydrogenase [EC:1.1.1.87 1.1.1.-]	0	0	0	0	0	0	0	0	0	0	0	0	0	0	0	0	0	0	0	0	0	0	0	0	0	0	0	0	0	0	0	0	0	0	0	0	0	0	0	0	0	0	0	0	0
Metabolism	Energy metabolism	Methane metabolism [PATH:ko00680]	K11212	cofD; LPPG:FO 2-phospho-L-lactate transferase [EC:2.7.8.28]	1	1	1	1	1	1	1	0	1	1	0	0	1	1	1	1	1	0	1	2	1	1	1	1	1	1	1	0	1	1	1	1	0	0	1	2	1	1	2	2	1	1	1	1	1
Metabolism	Energy metabolism	Methane metabolism [PATH:ko00680]	K11260	fwdG; 4Fe-4S ferredoxin	0	0	0	0	0	0	0	0	0	0	0	0	0	0	0	0	0	0	0	0	0	0	0	0	0	0	0	0	0	0	0	0	0	0	0	0	0	0	0	0	0	0	0	0	0
Metabolism	Energy metabolism	Methane metabolism [PATH:ko00680]	K11261	fwdE, fmdE; formylmethanofuran dehydrogenase subunit E [EC:1.2.7.12]	0	0	0	0	0	0	0	0	0	0	0	0	0	0	0	0	0	0	0	0	0	0	0	0	0	0	0	0	0	0	0	0	0	0	0	0	0	0	0	0	0	0	0	0	0
Metabolism	Energy metabolism	Methane metabolism [PATH:ko00680]	K11779	fbiC; FO synthase [EC:2.5.1.147 4.3.1.32]	0	0	0	0	0	0	0	0	0	0	0	0	0	0	0	0	0	0	0	0	0	0	0	0	0	0	0	0	0	0	0	0	0	0	0	0	0	0	0	0	0	0	0	0	0
Metabolism	Energy metabolism	Methane metabolism [PATH:ko00680]	K11780	cofG; 7,8-didemethyl-8-hydroxy-5-deazariboflavin synthase [EC:4.3.1.32]	0	0	0	0	0	0	0	0	0	0	0	0	0	0	0	0	0	0	0	0	0	0	0	0	0	0	0	0	0	0	0	0	0	0	0	0	0	0	0	0	0	0	0	0	0
Metabolism	Energy metabolism	Methane metabolism [PATH:ko00680]	K11781	cofH; 5-amino-6-(D-ribitylamino)uracil---L-tyrosine 4-hydroxyphenyl transferase [EC:2.5.1.147]	0	0	0	0	0	0	0	0	0	0	0	0	0	0	0	0	0	0	0	0	0	0	0	0	0	0	0	0	0	0	0	0	0	0	0	0	0	0	0	0	0	0	0	0	0
Metabolism	Energy metabolism	Methane metabolism [PATH:ko00680]	K12234	cofE; coenzyme F420-0:L-glutamate ligase / coenzyme F420-1:gamma-L-glutamate ligase [EC:6.3.2.31 6.3.2.34]	1	1	1	1	1	1	1	1	1	1	0	1	1	1	1	1	1	0	1	1	0	1	1	1	0	1	2	1	1	1	0	1	1	0	0	1	0	0	0	1	1	1	0	1	0
Metabolism	Energy metabolism	Methane metabolism [PATH:ko00680]	K13039	comE; sulfopyruvate decarboxylase subunit beta [EC:4.1.1.79]	0	0	0	0	0	0	0	0	0	0	0	0	0	0	0	0	0	0	0	0	0	0	0	0	0	0	0	0	0	0	0	0	0	0	0	0	0	0	0	0	0	0	0	0	0
Metabolism	Energy metabolism	Methane metabolism [PATH:ko00680]	K13942	hmd; 5,10-methenyltetrahydromethanopterin hydrogenase [EC:1.12.98.2]	0	0	0	0	0	0	0	0	0	0	0	0	0	0	0	0	0	0	0	0	0	0	0	0	0	0	0	0	0	0	0	0	0	0	0	0	0	0	0	0	0	0	0	0	0
Metabolism	Energy metabolism	Methane metabolism [PATH:ko00680]	K14080	mtaA; [methyl-Co(III) methanol/glycine betaine-specific corrinoid protein]:coenzyme M methyltransferase [EC:2.1.1.246 2.1.1.377]	0	0	0	0	0	0	0	0	0	0	0	0	0	0	0	0	0	0	0	0	0	0	0	0	0	0	0	0	0	0	0	0	0	0	0	0	0	0	0	0	0	0	0	0	0
Metabolism	Energy metabolism	Methane metabolism [PATH:ko00680]	K14081	mtaC; methanol corrinoid protein	0	0	0	0	0	0	0	0	0	0	0	0	0	0	0	0	0	0	0	0	0	0	0	0	0	0	0	0	0	0	0	0	0	0	0	0	0	0	0	0	0	0	0	0	0
Metabolism	Energy metabolism	Methane metabolism [PATH:ko00680]	K14082	mtbA; [methyl-Co(III) methylamine-specific corrinoid protein]:coenzyme M methyltransferase [EC:2.1.1.247]	0	0	0	0	0	0	0	0	0	0	0	0	0	0	0	0	0	0	0	0	0	0	0	0	0	0	0	0	0	0	0	0	0	0	0	0	0	0	0	0	0	0	0	0	0
Metabolism	Energy metabolism	Methane metabolism [PATH:ko00680]	K14083	mttB; trimethylamine---corrinoid protein Co-methyltransferase [EC:2.1.1.250]	0	0	0	0	0	0	0	0	0	0	0	0	0	0	0	0	0	0	0	0	0	0	0	0	0	0	0	0	0	0	0	0	0	0	0	0	0	0	0	0	0	0	0	0	0
Metabolism	Energy metabolism	Methane metabolism [PATH:ko00680]	K14084	mttC; trimethylamine corrinoid protein	0	0	0	0	0	0	0	0	0	0	0	0	0	0	0	0	0	0	0	0	0	0	0	0	0	0	0	0	0	0	0	0	0	0	0	0	0	0	0	0	0	0	0	0	0
Metabolism	Energy metabolism	Methane metabolism [PATH:ko00680]	K14126	mvhA, vhuA, vhcA; F420-non-reducing hydrogenase large subunit [EC:1.12.99.- 1.8.98.5]	0	0	0	0	0	0	0	0	0	0	0	0	0	0	0	0	0	0	0	0	0	0	0	0	0	0	0	0	0	0	0	0	0	0	0	0	0	0	0	0	0	0	0	0	0
Metabolism	Energy metabolism	Methane metabolism [PATH:ko00680]	K14127	mvhD, vhuD, vhcD; F420-non-reducing hydrogenase iron-sulfur subunit [EC:1.12.99.- 1.8.98.5 1.8.98.6]	0	0	0	0	0	0	0	0	0	0	0	0	0	0	0	0	0	0	0	0	0	0	0	0	0	0	0	0	0	0	0	0	0	0	0	0	0	0	0	0	0	0	0	0	0
Metabolism	Energy metabolism	Methane metabolism [PATH:ko00680]	K14128	mvhG, vhuG, vhcG; F420-non-reducing hydrogenase small subunit [EC:1.12.99.- 1.8.98.5]	0	0	0	0	0	0	0	0	0	0	0	0	0	0	0	0	0	0	0	0	0	0	0	0	0	0	0	0	0	0	0	0	0	0	0	0	0	0	0	0	0	0	0	0	0
Metabolism	Energy metabolism	Methane metabolism [PATH:ko00680]	K14940	cofF; gamma-F420-2:alpha-L-glutamate ligase [EC:6.3.2.32]	0	0	0	0	0	0	0	0	0	0	0	0	0	0	0	0	0	0	0	0	0	0	0	0	0	0	0	0	0	0	0	0	0	0	0	0	0	0	0	0	0	0	0	0	0
Metabolism	Energy metabolism	Methane metabolism [PATH:ko00680]	K14941	cofC, fbiD; 2-phospho-L-lactate/phosphoenolpyruvate guanylyltransferase [EC:2.7.7.68 2.7.7.105]	1	1	1	1	1	1	1	0	0	1	0	0	1	1	1	1	0	0	1	1	1	1	1	1	1	1	1	0	1	1	1	1	0	1	0	1	1	1	1	1	1	1	2	2	1
Metabolism	Energy metabolism	Methane metabolism [PATH:ko00680]	K16176	mtmB; methylamine---corrinoid protein Co-methyltransferase [EC:2.1.1.248]	0	0	0	0	0	0	0	0	0	0	0	0	0	0	0	0	0	0	0	0	0	0	0	0	0	0	0	0	0	0	0	0	0	0	0	0	0	0	0	0	0	0	0	0	0
Metabolism	Energy metabolism	Methane metabolism [PATH:ko00680]	K16177	mtmC; monomethylamine corrinoid protein	0	0	0	0	0	0	0	0	0	0	0	0	0	0	0	0	0	0	0	0	0	0	0	0	0	0	0	0	0	0	0	0	0	0	0	0	0	0	0	0	0	0	0	0	0
Metabolism	Energy metabolism	Methane metabolism [PATH:ko00680]	K16178	mtbB; dimethylamine---corrinoid protein Co-methyltransferase [EC:2.1.1.249]	0	0	0	0	0	0	0	0	0	0	0	0	0	0	0	0	0	0	0	0	0	0	0	0	0	0	0	0	0	0	0	0	0	0	0	0	0	0	0	0	0	0	0	0	0
Metabolism	Energy metabolism	Methane metabolism [PATH:ko00680]	K16179	mtbC; dimethylamine corrinoid protein	0	0	0	0	0	0	0	0	0	0	0	0	0	0	0	0	0	0	0	0	0	0	0	0	0	0	0	0	0	0	0	0	0	0	0	0	0	0	0	0	0	0	0	0	0
Metabolism	Energy metabolism	Methane metabolism [PATH:ko00680]	K16260	mxaD; mxaD protein	0	0	0	0	0	0	0	0	0	0	0	0	0	0	0	0	0	0	0	0	0	0	0	0	0	0	0	0	0	0	0	0	0	0	0	0	0	0	0	0	0	0	0	0	0
Metabolism	Energy metabolism	Methane metabolism [PATH:ko00680]	K16792	aksD; methanogen homoaconitase large subunit [EC:4.2.1.114]	0	0	0	0	0	0	0	0	0	0	0	0	0	0	0	0	0	0	0	0	0	0	0	0	0	0	0	0	0	0	0	0	0	0	0	0	0	0	0	0	0	0	0	0	0
Metabolism	Energy metabolism	Methane metabolism [PATH:ko00680]	K16793	aksE; methanogen homoaconitase small subunit [EC:4.2.1.114]	0	0	0	0	0	0	0	0	0	0	0	0	0	0	0	0	0	0	0	0	0	0	0	0	0	0	0	0	0	0	0	0	0	0	0	0	0	0	0	0	0	0	0	0	0
Metabolism	Energy metabolism	Methane metabolism [PATH:ko00680]	K18933	mfnA, adc; tyrosine decarboxylase / aspartate 1-decarboxylase [EC:4.1.1.25 4.1.1.11]	1	2	0	1	1	1	1	0	0	0	0	2	1	1	1	1	1	1	1	2	1	1	1	2	1	1	2	1	1	1	1	1	1	0	1	1	1	1	1	1	2	3	1	2	0
Metabolism	Energy metabolism	Methane metabolism [PATH:ko00680]	K19793	mfnC; (5-formylfuran-3-yl)methyl phosphate transaminase [EC:2.6.1.108]	0	0	0	0	0	0	0	0	0	0	0	0	0	0	0	0	0	0	0	0	0	0	0	0	0	0	0	0	0	0	0	0	0	0	0	0	0	0	0	0	0	0	0	0	0
Metabolism	Energy metabolism	Methane metabolism [PATH:ko00680]	K22081	mgsA; methylamine---glutamate N-methyltransferase subunit A [EC:2.1.1.21]	0	0	0	0	0	0	0	0	0	0	0	0	0	0	0	0	0	0	0	0	0	0	0	0	0	0	0	0	0	0	0	0	0	0	0	0	0	0	0	0	0	0	0	0	0
Metabolism	Energy metabolism	Methane metabolism [PATH:ko00680]	K22082	mgsB; methylamine---glutamate N-methyltransferase subunit B [EC:2.1.1.21]	0	0	0	0	0	0	0	0	0	0	1	0	0	0	0	0	0	0	0	0	0	0	0	0	0	0	0	0	0	0	0	0	0	0	0	0	0	0	0	0	0	0	0	0	0
Metabolism	Energy metabolism	Methane metabolism [PATH:ko00680]	K22083	mgsC; methylamine---glutamate N-methyltransferase subunit C [EC:2.1.1.21]	0	0	1	0	0	0	0	1	1	1	0	0	0	0	0	0	0	0	0	0	0	0	0	0	0	0	0	0	0	0	0	0	0	0	0	0	0	0	0	0	0	0	0	0	0
Metabolism	Energy metabolism	Methane metabolism [PATH:ko00680]	K22084	mgdA; methylglutamate dehydrogenase subunit A [EC:1.5.99.5]	0	0	0	0	0	0	0	0	0	0	0	0	0	0	0	0	0	0	0	0	0	0	0	0	0	0	0	0	0	0	0	0	0	0	0	0	0	0	0	0	0	0	0	0	0
Metabolism	Energy metabolism	Methane metabolism [PATH:ko00680]	K22085	mgdB; methylglutamate dehydrogenase subunit B [EC:1.5.99.5]	0	0	0	0	0	0	0	0	0	0	0	0	0	0	0	0	0	0	0	0	0	0	0	0	0	0	0	0	0	0	0	0	0	0	0	0	0	0	0	0	0	0	0	0	0
Metabolism	Energy metabolism	Methane metabolism [PATH:ko00680]	K22086	mgdC; methylglutamate dehydrogenase subunit C [EC:1.5.99.5]	0	0	0	0	0	0	0	0	0	0	0	0	0	0	0	0	0	0	0	0	0	0	0	0	0	0	0	0	0	0	0	0	0	0	0	0	0	0	0	0	0	0	0	0	0
Metabolism	Energy metabolism	Methane metabolism [PATH:ko00680]	K22087	mgdD; methylglutamate dehydrogenase subunit D [EC:1.5.99.5]	0	0	0	0	0	0	0	0	0	0	0	0	0	0	0	0	0	0	0	0	0	0	0	0	0	0	0	0	0	0	0	0	0	0	0	0	0	0	0	0	0	0	0	0	0
Metabolism	Energy metabolism	Methane metabolism [PATH:ko00680]	K22481	hdrB1; heterodisulfide reductase subunit B1 [EC:1.8.7.3]	0	0	0	0	0	0	0	0	0	0	0	0	0	0	0	0	0	0	0	0	0	0	0	0	0	0	0	0	0	0	0	0	0	0	0	0	0	0	0	0	0	0	0	0	0
Metabolism	Energy metabolism	Methane metabolism [PATH:ko00680]	K22516	fdhA; formate dehydrogenase (coenzyme F420) alpha subunit [EC:1.17.98.3 1.8.98.6]	0	0	0	0	0	0	0	0	0	0	0	0	0	0	0	0	0	0	0	0	0	0	0	0	0	0	0	0	0	0	0	0	0	0	0	0	0	0	0	0	0	0	0	0	0
Metabolism	Energy metabolism	Methane metabolism [PATH:ko00680]	K23995	xoxF; lanthanide-dependent methanol dehydrogenase [EC:1.1.2.10]	0	0	0	0	0	0	0	0	0	0	0	0	0	0	0	0	0	0	0	0	0	0	0	0	0	0	0	0	0	0	0	0	0	0	0	0	0	0	0	0	0	0	0	0	0
Metabolism	Energy metabolism	Methane metabolism [PATH:ko00680]	K24393	comDE; sulfopyruvate decarboxylase [EC:4.1.1.79]	0	0	0	0	0	0	0	0	0	0	0	0	0	0	0	0	0	0	0	0	0	0	0	0	0	0	0	0	0	0	0	0	0	0	0	0	0	0	0	0	0	0	0	0	0
Metabolism	Energy metabolism	Nitrogen metabolism [PATH:ko00910]	K00260	gudB, rocG; glutamate dehydrogenase [EC:1.4.1.2]	0	0	0	0	0	0	0	0	0	0	0	0	0	0	0	0	0	0	0	0	0	0	0	0	0	0	0	0	0	0	0	0	0	0	0	0	0	0	0	0	0	0	0	0	0
Metabolism	Energy metabolism	Nitrogen metabolism [PATH:ko00910]	K00261	GLUD1_2, gdhA; glutamate dehydrogenase (NAD(P)+) [EC:1.4.1.3]	0	0	1	0	0	0	0	1	1	1	1	0	0	0	0	0	0	0	0	0	0	0	0	0	0	0	0	0	0	0	0	0	0	0	0	0	0	0	0	0	0	0	0	0	0
Metabolism	Energy metabolism	Nitrogen metabolism [PATH:ko00910]	K00262	E1.4.1.4, gdhA; glutamate dehydrogenase (NADP+) [EC:1.4.1.4]	0	0	0	0	0	0	0	0	0	0	0	0	0	0	0	0	0	0	0	0	0	0	0	0	0	0	0	0	0	0	0	0	0	0	0	0	0	0	0	0	0	0	0	0	0
Metabolism	Energy metabolism	Nitrogen metabolism [PATH:ko00910]	K00265	gltB; glutamate synthase (NADPH) large chain [EC:1.4.1.13]	0	0	0	0	0	0	0	0	0	0	0	0	0	0	0	0	0	0	0	0	0	0	0	0	0	0	0	0	0	0	0	0	0	0	0	0	0	0	0	0	0	0	0	0	0
Metabolism	Energy metabolism	Nitrogen metabolism [PATH:ko00910]	K00266	gltD; glutamate synthase (NADPH) small chain [EC:1.4.1.13]	0	0	0	0	0	0	0	0	0	0	0	0	0	0	0	0	0	0	0	0	0	0	0	0	0	0	0	0	0	0	0	0	0	0	0	0	0	0	0	0	0	0	0	0	0
Metabolism	Energy metabolism	Nitrogen metabolism [PATH:ko00910]	K00362	nirB; nitrite reductase (NADH) large subunit [EC:1.7.1.15]	0	1	0	0	0	0	0	0	0	0	0	0	0	0	0	0	0	0	0	0	0	0	0	0	0	0	0	0	0	0	0	0	0	0	0	0	0	0	0	0	0	0	0	0	0
Metabolism	Energy metabolism	Nitrogen metabolism [PATH:ko00910]	K00363	nirD; nitrite reductase (NADH) small subunit [EC:1.7.1.15]	0	0	1	0	0	0	0	1	1	1	0	0	0	0	0	0	0	0	0	0	0	0	0	0	0	0	0	0	0	0	0	0	0	0	0	0	0	0	0	0	0	0	0	0	0
Metabolism	Energy metabolism	Nitrogen metabolism [PATH:ko00910]	K00366	nirA; ferredoxin-nitrite reductase [EC:1.7.7.1]	0	1	0	0	0	0	0	0	0	0	0	0	0	0	0	0	0	0	0	0	0	0	0	0	0	0	0	0	0	0	0	0	0	0	0	0	0	0	0	0	0	0	0	0	0
Metabolism	Energy metabolism	Nitrogen metabolism [PATH:ko00910]	K00368	nirK; nitrite reductase (NO-forming) [EC:1.7.2.1]	0	0	0	1	1	2	0	0	1	0	0	2	1	0	0	0	2	2	0	0	0	0	0	0	0	0	0	1	0	1	0	0	1	1	1	1	0	1	0	1	1	0	0	0	0
Metabolism	Energy metabolism	Nitrogen metabolism [PATH:ko00910]	K00370	narG, narZ, nxrA; nitrate reductase / nitrite oxidoreductase, alpha subunit [EC:1.7.5.1 1.7.99.-]	0	0	0	0	0	0	0	0	0	0	0	0	0	0	0	0	0	0	0	0	0	0	0	0	0	0	0	0	0	0	0	0	0	0	0	0	0	0	0	0	0	0	0	0	0
Metabolism	Energy metabolism	Nitrogen metabolism [PATH:ko00910]	K00371	narH, narY, nxrB; nitrate reductase / nitrite oxidoreductase, beta subunit [EC:1.7.5.1 1.7.99.-]	0	0	0	0	0	0	0	0	0	0	0	0	0	0	0	0	0	0	0	0	0	0	0	0	0	0	0	0	0	0	0	0	0	0	0	0	0	0	0	0	0	0	0	0	0
Metabolism	Energy metabolism	Nitrogen metabolism [PATH:ko00910]	K00372	nasC, nasA; assimilatory nitrate reductase catalytic subunit [EC:1.7.99.-]	0	0	0	0	0	0	0	0	0	0	0	0	0	0	0	0	0	0	0	0	0	0	0	0	0	0	0	0	0	0	0	0	0	0	0	0	0	0	0	0	0	0	0	0	0
Metabolism	Energy metabolism	Nitrogen metabolism [PATH:ko00910]	K00376	nosZ; nitrous-oxide reductase [EC:1.7.2.4]	0	0	0	0	0	0	0	0	0	0	0	0	0	0	0	0	0	0	0	0	0	0	0	0	0	0	0	0	0	0	0	0	0	0	0	0	0	0	0	0	0	0	0	0	0
Metabolism	Energy metabolism	Nitrogen metabolism [PATH:ko00910]	K00926	arcC; carbamate kinase [EC:2.7.2.2]	0	0	0	0	0	0	0	0	0	0	0	0	0	0	0	0	0	0	0	0	0	0	0	0	0	0	0	0	0	0	0	0	0	0	0	0	0	0	0	0	0	0	0	0	0
Metabolism	Energy metabolism	Nitrogen metabolism [PATH:ko00910]	K01501	E3.5.5.1; nitrilase [EC:3.5.5.1]	0	0	0	0	0	0	0	0	0	0	0	0	0	0	0	0	0	0	0	0	0	0	0	0	0	0	0	0	0	0	0	0	0	1	0	1	0	0	0	1	0	0	0	0	0
Metabolism	Energy metabolism	Nitrogen metabolism [PATH:ko00910]	K01673	cynT, can; carbonic anhydrase [EC:4.2.1.1]	0	0	0	0	0	0	0	0	0	0	0	0	0	0	0	0	0	0	0	0	0	0	0	0	0	0	0	0	0	0	0	0	0	0	0	0	0	0	0	0	0	0	0	0	0
Metabolism	Energy metabolism	Nitrogen metabolism [PATH:ko00910]	K01743	E4.2.1.1; carbonic anhydrase [EC:4.2.1.1]	0	0	0	0	0	0	0	0	0	0	0	0	0	0	0	0	0	0	0	0	0	0	0	0	0	0	0	0	0	0	0	0	0	0	0	0	0	0	0	0	0	0	0	0	0
Metabolism	Energy metabolism	Nitrogen metabolism [PATH:ko00910]	K02575	NRT2, narK, nrtP, nasA; MFS transporter, NNP family, nitrate/nitrite transporter	0	0	0	0	0	0	0	0	0	0	0	0	0	0	0	0	0	0	0	0	0	0	0	0	0	0	0	0	0	0	0	0	0	0	0	0	0	0	0	0	0	0	0	0	0
Metabolism	Energy metabolism	Nitrogen metabolism [PATH:ko00910]	K02586	nifD; nitrogenase molybdenum-iron protein alpha chain [EC:1.18.6.1]	0	0	0	0	0	0	0	0	0	0	0	0	0	0	0	0	0	0	0	0	0	0	0	0	0	0	0	0	0	0	0	0	0	0	0	0	0	0	0	0	0	0	0	0	0
Metabolism	Energy metabolism	Nitrogen metabolism [PATH:ko00910]	K02588	nifH; nitrogenase iron protein NifH	0	0	0	0	0	0	0	0	0	0	0	0	0	0	0	0	0	0	0	0	0	0	0	0	0	0	0	0	0	0	0	0	0	0	0	0	0	0	0	0	0	0	0	0	0
Metabolism	Energy metabolism	Nitrogen metabolism [PATH:ko00910]	K02591	nifK; nitrogenase molybdenum-iron protein beta chain [EC:1.18.6.1]	0	0	0	0	0	0	0	0	0	0	0	0	0	0	0	0	0	0	0	0	0	0	0	0	0	0	0	0	0	0	0	0	0	0	0	0	0	0	0	0	0	0	0	0	0
Metabolism	Energy metabolism	Nitrogen metabolism [PATH:ko00910]	K04561	norB; nitric oxide reductase subunit B [EC:1.7.2.5]	0	0	0	0	0	0	0	0	0	0	0	0	0	0	0	0	0	0	0	0	0	0	0	0	0	0	0	0	0	0	0	0	0	0	0	0	0	0	0	0	0	0	0	0	0
Metabolism	Energy metabolism	Nitrogen metabolism [PATH:ko00910]	K05601	hcp; hydroxylamine reductase [EC:1.7.99.1]	0	0	0	0	0	0	0	0	0	0	0	0	0	0	0	0	0	0	0	0	0	0	0	0	0	0	0	0	0	0	0	0	0	0	0	0	0	0	0	0	0	0	0	0	0
Metabolism	Energy metabolism	Nitrogen metabolism [PATH:ko00910]	K26139	nasD, nasB; nitrite reductase [NAD(P)H] large subunit [EC:1.7.1.4]	0	0	0	0	0	0	0	0	0	0	0	0	0	0	0	0	0	0	0	0	0	0	0	0	0	0	0	0	0	0	0	0	0	0	0	0	0	0	0	0	0	0	0	0	0
Metabolism	Energy metabolism	Oxidative phosphorylation [PATH:ko00190]	K00330	nuoA; NADH-quinone oxidoreductase subunit A [EC:7.1.1.2]	1	1	1	1	1	1	1	1	0	1	1	1	1	1	1	1	1	1	1	1	1	1	1	0	1	0	1	1	1	0	1	2	0	1	2	1	1	1	1	2	1	1	1	1	1
Metabolism	Energy metabolism	Oxidative phosphorylation [PATH:ko00190]	K00331	nuoB; NADH-quinone oxidoreductase subunit B [EC:7.1.1.2]	1	1	1	1	1	1	1	1	1	1	1	1	1	1	1	1	1	1	1	1	1	1	1	1	1	0	1	1	1	0	1	1	0	1	1	1	1	1	1	1	1	0	1	1	1
Metabolism	Energy metabolism	Oxidative phosphorylation [PATH:ko00190]	K00332	nuoC; NADH-quinone oxidoreductase subunit C [EC:7.1.1.2]	1	1	1	1	1	1	1	1	1	1	2	1	1	1	1	1	1	1	1	1	1	1	1	1	1	0	1	1	1	0	0	1	0	1	1	1	1	1	1	1	1	0	1	1	1
Metabolism	Energy metabolism	Oxidative phosphorylation [PATH:ko00190]	K00333	nuoD; NADH-quinone oxidoreductase subunit D [EC:7.1.1.2]	1	1	1	1	1	1	1	2	1	1	1	2	1	1	1	1	1	1	1	1	2	1	2	2	1	0	1	1	1	0	0	1	0	1	1	1	1	2	1	1	1	0	1	1	1
Metabolism	Energy metabolism	Oxidative phosphorylation [PATH:ko00190]	K00334	nuoE; NADH-quinone oxidoreductase subunit E [EC:7.1.1.2]	0	0	0	0	0	0	0	0	0	0	0	0	0	0	0	0	0	0	0	0	0	0	0	0	0	0	0	0	0	0	0	0	0	0	0	0	0	0	0	0	0	0	0	0	0
Metabolism	Energy metabolism	Oxidative phosphorylation [PATH:ko00190]	K00335	nuoF; NADH-quinone oxidoreductase subunit F [EC:7.1.1.2]	0	0	0	0	0	0	0	0	0	0	0	0	0	0	0	0	0	0	0	0	0	0	0	0	0	0	0	0	0	0	0	0	0	0	0	0	0	0	0	0	0	0	0	0	0
Metabolism	Energy metabolism	Oxidative phosphorylation [PATH:ko00190]	K00336	nuoG; NADH-quinone oxidoreductase subunit G [EC:7.1.1.2]	0	0	0	0	0	0	0	0	0	0	0	0	0	0	0	0	0	0	0	0	0	0	0	0	0	0	0	0	0	0	0	0	0	0	0	0	0	0	0	0	0	0	0	0	0
Metabolism	Energy metabolism	Oxidative phosphorylation [PATH:ko00190]	K00337	nuoH; NADH-quinone oxidoreductase subunit H [EC:7.1.1.2]	1	1	1	1	1	1	1	2	1	1	1	1	1	1	1	2	1	1	1	1	1	1	1	1	1	0	1	1	1	0	0	1	0	1	1	1	1	1	1	1	1	0	1	2	1
Metabolism	Energy metabolism	Oxidative phosphorylation [PATH:ko00190]	K00338	nuoI; NADH-quinone oxidoreductase subunit I [EC:7.1.1.2]	1	1	1	1	1	1	1	1	2	0	1	2	1	1	1	1	1	1	1	1	1	1	0	1	1	0	1	1	1	0	0	1	0	1	1	1	1	1	1	1	1	0	1	1	1
Metabolism	Energy metabolism	Oxidative phosphorylation [PATH:ko00190]	K00339	nuoJ; NADH-quinone oxidoreductase subunit J [EC:7.1.1.2]	1	1	1	1	1	1	1	1	1	0	1	1	1	1	1	1	1	1	1	0	1	1	0	1	1	0	1	1	1	0	0	1	0	1	1	1	1	1	1	1	1	0	2	1	1
Metabolism	Energy metabolism	Oxidative phosphorylation [PATH:ko00190]	K00340	nuoK; NADH-quinone oxidoreductase subunit K [EC:7.1.1.2]	1	1	1	1	1	1	1	1	1	1	1	1	1	1	1	2	1	1	1	1	1	1	0	1	1	0	1	1	1	0	0	1	0	1	1	1	1	1	1	1	1	0	1	1	1
Metabolism	Energy metabolism	Oxidative phosphorylation [PATH:ko00190]	K00341	nuoL; NADH-quinone oxidoreductase subunit L [EC:7.1.1.2]	1	1	2	1	1	1	1	1	2	2	1	2	1	1	1	1	2	1	1	1	1	0	0	2	1	0	1	2	1	0	0	1	0	3	1	1	2	1	2	1	2	1	1	1	1
Metabolism	Energy metabolism	Oxidative phosphorylation [PATH:ko00190]	K00342	nuoM; NADH-quinone oxidoreductase subunit M [EC:7.1.1.2]	2	2	2	2	2	2	3	2	3	2	3	2	2	2	3	2	2	2	2	3	1	2	0	3	2	0	2	3	2	0	0	3	0	3	3	2	2	2	3	2	2	1	2	2	2
Metabolism	Energy metabolism	Oxidative phosphorylation [PATH:ko00190]	K00343	nuoN; NADH-quinone oxidoreductase subunit N [EC:7.1.1.2]	0	0	0	0	0	0	0	0	0	0	0	0	0	0	0	0	0	0	0	0	0	0	0	0	0	0	0	0	0	0	0	0	0	0	0	0	0	0	0	0	0	0	0	0	0
Metabolism	Energy metabolism	Oxidative phosphorylation [PATH:ko00190]	K00404	ccoN; cytochrome c oxidase cbb3-type subunit I [EC:7.1.1.9]	0	0	0	0	0	0	0	0	0	0	0	0	0	0	0	0	0	0	0	0	0	0	0	0	0	0	0	0	0	0	0	0	0	0	0	0	0	0	0	0	0	0	0	0	0
Metabolism	Energy metabolism	Oxidative phosphorylation [PATH:ko00190]	K00405	ccoO; cytochrome c oxidase cbb3-type subunit II	0	0	0	0	0	0	0	0	0	0	0	0	0	0	0	0	0	0	0	0	0	0	0	0	0	0	0	0	0	0	0	0	0	0	0	0	0	0	0	0	0	0	0	0	0
Metabolism	Energy metabolism	Oxidative phosphorylation [PATH:ko00190]	K00410	fbcH; ubiquinol-cytochrome c reductase cytochrome b/c1 subunit	0	0	0	0	0	0	0	0	0	0	0	0	0	0	0	0	0	0	0	0	0	0	0	0	0	0	0	0	0	0	0	0	0	0	0	0	0	0	0	0	0	0	0	0	0
Metabolism	Energy metabolism	Oxidative phosphorylation [PATH:ko00190]	K00411	UQCRFS1, RIP1, petA; ubiquinol-cytochrome c reductase iron-sulfur subunit [EC:7.1.1.8]	1	1	1	1	1	1	1	1	1	1	1	1	1	1	1	1	1	1	0	1	1	1	0	1	1	1	1	1	1	1	1	1	1	1	1	1	0	2	1	1	1	1	2	1	1
Metabolism	Energy metabolism	Oxidative phosphorylation [PATH:ko00190]	K00412	CYTB, petB; ubiquinol-cytochrome c reductase cytochrome b subunit	1	1	2	1	1	1	1	2	1	1	1	1	1	1	1	1	1	1	1	1	2	1	1	2	1	1	2	1	1	1	1	1	1	2	1	1	1	2	1	1	1	1	1	1	2
Metabolism	Energy metabolism	Oxidative phosphorylation [PATH:ko00190]	K00413	CYC1, CYT1, petC; ubiquinol-cytochrome c reductase cytochrome c1 subunit	0	0	0	0	0	0	0	0	0	0	0	0	0	0	0	0	0	0	0	0	0	0	0	0	0	0	0	0	0	0	0	0	0	0	0	0	0	0	0	0	0	0	0	0	0
Metabolism	Energy metabolism	Oxidative phosphorylation [PATH:ko00190]	K00425	cydA; cytochrome bd ubiquinol oxidase subunit I [EC:7.1.1.7]	0	0	0	0	0	0	0	0	0	0	0	0	0	0	0	0	0	0	0	0	0	0	0	0	0	0	0	0	0	0	0	0	0	0	0	0	0	0	0	0	0	0	0	0	0
Metabolism	Energy metabolism	Oxidative phosphorylation [PATH:ko00190]	K00426	cydB; cytochrome bd ubiquinol oxidase subunit II [EC:7.1.1.7]	0	0	0	0	0	0	0	0	0	0	0	0	0	0	0	0	0	0	0	0	0	0	0	0	0	0	0	0	0	0	0	0	0	0	0	0	0	0	0	0	0	0	0	0	0
Metabolism	Energy metabolism	Oxidative phosphorylation [PATH:ko00190]	K00937	ppk1; polyphosphate kinase [EC:2.7.4.1]	0	0	0	0	0	0	0	0	0	0	0	0	0	0	0	0	0	0	0	0	0	0	0	0	0	0	0	0	0	0	0	0	0	0	0	0	0	0	0	0	0	0	0	0	0
Metabolism	Energy metabolism	Oxidative phosphorylation [PATH:ko00190]	K01507	ppa; inorganic pyrophosphatase [EC:3.6.1.1]	0	0	0	0	0	0	0	0	0	0	0	0	0	0	0	0	0	0	0	0	0	0	0	0	0	0	0	0	0	0	0	0	0	0	0	0	0	0	0	0	0	0	0	0	0
Metabolism	Energy metabolism	Oxidative phosphorylation [PATH:ko00190]	K01535	PMA1, PMA2; H+-transporting ATPase [EC:7.1.2.1]	0	0	0	0	0	0	0	0	0	0	0	0	0	0	0	0	0	0	0	0	0	0	0	0	0	0	0	0	0	0	0	0	0	0	0	0	0	0	0	0	0	0	0	0	0
Metabolism	Energy metabolism	Oxidative phosphorylation [PATH:ko00190]	K02107	ATPVG, ahaH, atpH; V/A-type H+/Na+-transporting ATPase subunit G/H	0	0	0	0	0	0	0	0	0	0	0	0	0	0	0	0	0	0	0	0	0	0	0	0	0	0	0	0	0	0	0	0	0	0	0	0	0	0	0	0	0	0	0	0	0
Metabolism	Energy metabolism	Oxidative phosphorylation [PATH:ko00190]	K02108	ATPF0A, atpB; F-type H+-transporting ATPase subunit a	0	0	0	0	0	0	0	0	0	0	0	0	0	0	0	0	0	0	0	0	0	0	0	0	0	0	0	0	0	0	0	0	0	0	0	0	0	0	0	0	0	0	0	0	0
Metabolism	Energy metabolism	Oxidative phosphorylation [PATH:ko00190]	K02109	ATPF0B, atpF; F-type H+-transporting ATPase subunit b	0	0	0	0	0	0	0	0	0	0	0	0	0	0	0	0	0	0	0	0	0	0	0	0	0	0	0	0	0	0	0	0	0	0	0	0	0	0	0	0	0	0	0	0	0
Metabolism	Energy metabolism	Oxidative phosphorylation [PATH:ko00190]	K02110	ATPF0C, atpE; F-type H+-transporting ATPase subunit c	1	0	0	0	0	0	0	0	0	0	0	0	0	0	0	0	0	0	0	0	0	0	0	0	0	0	0	0	0	0	0	0	0	0	0	0	0	0	0	0	0	0	0	0	0
Metabolism	Energy metabolism	Oxidative phosphorylation [PATH:ko00190]	K02111	ATPF1A, atpA; F-type H+/Na+-transporting ATPase subunit alpha [EC:7.1.2.2 7.2.2.1]	0	0	0	0	0	0	0	0	0	0	0	0	0	0	0	0	0	0	0	0	0	0	0	0	0	0	0	0	0	0	0	0	0	0	0	0	0	0	0	0	0	0	0	0	0
Metabolism	Energy metabolism	Oxidative phosphorylation [PATH:ko00190]	K02113	ATPF1D, atpH; F-type H+-transporting ATPase subunit delta	0	0	0	0	0	0	0	0	0	0	0	0	0	0	0	0	0	0	0	0	0	0	0	0	0	0	0	0	0	0	0	0	0	0	0	0	0	0	0	0	0	0	0	0	0
Metabolism	Energy metabolism	Oxidative phosphorylation [PATH:ko00190]	K02114	ATPF1E, atpC; F-type H+-transporting ATPase subunit epsilon	0	0	0	0	0	0	0	0	0	0	0	0	0	0	0	0	0	0	0	0	0	0	0	0	0	0	0	0	0	0	0	0	0	0	0	0	0	0	0	0	0	0	0	0	0
Metabolism	Energy metabolism	Oxidative phosphorylation [PATH:ko00190]	K02117	ATPVA, ntpA, atpA; V/A-type H+/Na+-transporting ATPase subunit A [EC:7.1.2.2 7.2.2.1]	1	1	2	1	1	1	1	1	1	1	1	1	1	1	2	0	1	1	1	2	2	2	1	1	1	2	2	1	1	1	2	1	1	1	1	1	1	1	2	1	1	1	1	1	1
Metabolism	Energy metabolism	Oxidative phosphorylation [PATH:ko00190]	K02118	ATPVB, ntpB, atpB; V/A-type H+/Na+-transporting ATPase subunit B	1	1	1	2	1	1	1	1	1	1	2	1	1	1	1	1	1	1	2	1	1	1	1	2	1	1	1	1	1	1	1	2	1	1	1	2	1	2	1	1	1	1	1	2	2
Metabolism	Energy metabolism	Oxidative phosphorylation [PATH:ko00190]	K02119	ATPVC, ntpC, atpC; V/A-type H+/Na+-transporting ATPase subunit C	1	1	1	0	1	1	1	1	1	1	1	2	0	1	1	1	1	1	2	1	0	1	1	1	1	1	1	1	1	1	1	1	1	0	1	0	1	0	1	2	1	1	0	1	1
Metabolism	Energy metabolism	Oxidative phosphorylation [PATH:ko00190]	K02120	ATPVD, ntpD, atpD; V/A-type H+/Na+-transporting ATPase subunit D	1	1	1	1	1	1	1	1	1	0	1	1	1	1	1	1	2	1	1	1	2	1	1	1	1	1	2	1	1	1	1	1	1	1	1	1	1	1	1	2	1	1	1	1	1
Metabolism	Energy metabolism	Oxidative phosphorylation [PATH:ko00190]	K02121	ATPVE, ntpE, atpE; V/A-type H+/Na+-transporting ATPase subunit E	1	0	1	0	1	1	1	1	1	1	1	0	1	1	1	1	1	1	1	1	0	1	1	1	1	1	1	1	1	1	1	1	1	1	1	1	1	0	1	1	1	1	1	1	1
Metabolism	Energy metabolism	Oxidative phosphorylation [PATH:ko00190]	K02122	ATPVF, ntpF, atpF; V/A-type H+/Na+-transporting ATPase subunit F	1	1	1	1	1	1	1	1	1	1	1	1	1	1	0	1	1	2	1	1	1	1	1	1	1	1	1	1	2	1	1	1	1	1	1	1	1	1	1	1	1	1	1	1	1
Metabolism	Energy metabolism	Oxidative phosphorylation [PATH:ko00190]	K02123	ATPVI, ntpI, atpI; V/A-type H+/Na+-transporting ATPase subunit I	1	2	1	1	1	2	1	2	1	1	2	2	1	1	2	1	1	1	1	2	1	0	1	1	1	1	1	2	2	1	1	1	2	2	0	1	1	1	1	2	1	1	2	1	0
Metabolism	Energy metabolism	Oxidative phosphorylation [PATH:ko00190]	K02124	ATPVK, ntpK, atpK; V/A-type H+/Na+-transporting ATPase subunit K	0	1	1	1	1	1	1	1	1	0	0	1	1	1	1	1	1	1	1	1	1	1	0	1	1	1	1	1	1	1	1	1	1	1	1	1	1	0	1	1	1	1	1	1	1
Metabolism	Energy metabolism	Oxidative phosphorylation [PATH:ko00190]	K02150	ATPeV1E, ATP6E; V-type H+-transporting ATPase subunit E	0	0	0	0	0	0	0	0	0	0	0	0	0	0	0	0	0	0	0	0	0	0	0	0	0	0	0	0	0	0	0	0	0	0	0	0	0	0	0	0	0	0	0	0	0
Metabolism	Energy metabolism	Oxidative phosphorylation [PATH:ko00190]	K02257	COX10, ctaB, cyoE; heme o synthase [EC:2.5.1.141]	2	1	2	3	2	2	2	2	2	2	2	2	2	2	2	1	2	1	2	2	3	2	2	2	1	2	2	2	1	2	2	2	2	2	2	2	2	2	2	2	3	3	1	2	1
Metabolism	Energy metabolism	Oxidative phosphorylation [PATH:ko00190]	K02258	COX11, ctaG; cytochrome c oxidase assembly protein subunit 11	0	0	0	0	0	0	0	0	0	0	0	0	0	0	0	0	0	0	0	0	0	0	0	0	0	0	0	0	0	0	0	0	0	0	0	0	0	0	0	0	0	0	0	0	0
Metabolism	Energy metabolism	Oxidative phosphorylation [PATH:ko00190]	K02259	COX15, ctaA; heme a synthase [EC:1.17.99.9]	0	0	0	1	1	1	1	1	0	1	1	1	1	1	1	1	1	1	0	0	0	1	1	1	1	1	1	1	2	1	0	1	1	1	1	1	1	1	1	1	1	1	1	1	1
Metabolism	Energy metabolism	Oxidative phosphorylation [PATH:ko00190]	K02274	coxA, ctaD; cytochrome c oxidase subunit I [EC:7.1.1.9]	1	0	0	1	1	1	2	0	0	0	0	1	1	1	2	1	1	1	1	1	0	1	1	1	1	1	1	1	1	2	0	1	1	2	1	1	1	1	1	1	1	1	2	1	1
Metabolism	Energy metabolism	Oxidative phosphorylation [PATH:ko00190]	K02275	coxB, ctaC; cytochrome c oxidase subunit II [EC:7.1.1.9]	2	1	2	3	2	2	2	2	1	2	2	2	2	2	2	2	1	1	2	2	1	2	1	2	2	2	2	1	2	2	1	2	2	2	2	2	1	1	2	2	2	1	2	2	1
Metabolism	Energy metabolism	Oxidative phosphorylation [PATH:ko00190]	K02276	coxC, ctaE; cytochrome c oxidase subunit III [EC:7.1.1.9]	1	1	0	1	1	1	1	0	0	1	0	0	1	1	1	1	1	1	1	1	1	0	0	2	1	1	1	0	1	1	1	1	1	0	1	1	1	1	1	1	1	1	1	1	1
Metabolism	Energy metabolism	Oxidative phosphorylation [PATH:ko00190]	K02277	coxD, ctaF; cytochrome c oxidase subunit IV [EC:7.1.1.9]	0	0	0	0	0	0	0	0	0	1	0	0	0	0	0	0	0	0	0	0	0	0	0	0	0	0	0	0	0	0	0	0	0	0	0	0	0	0	0	0	0	0	0	0	0
Metabolism	Energy metabolism	Oxidative phosphorylation [PATH:ko00190]	K02297	cyoA; cytochrome o ubiquinol oxidase subunit II [EC:7.1.1.3]	0	0	0	0	0	0	0	0	0	0	0	0	0	0	0	0	0	0	0	0	0	0	0	0	0	0	0	0	0	0	0	0	0	0	0	0	0	0	0	0	0	0	0	0	0
Metabolism	Energy metabolism	Oxidative phosphorylation [PATH:ko00190]	K03885	ndh; NADH:quinone reductase (non-electrogenic) [EC:1.6.5.9]	0	0	0	0	0	0	0	0	0	0	0	0	0	0	0	0	0	0	0	0	0	0	0	0	0	0	0	0	0	0	0	0	0	0	0	0	0	0	0	0	0	0	0	0	0
Metabolism	Energy metabolism	Oxidative phosphorylation [PATH:ko00190]	K03886	qcrA; quinol---cytochrome c reductase iron-sulfur subunit, bacillus type [EC:7.1.1.8]	0	0	0	0	0	0	0	0	0	0	0	0	0	0	0	0	0	0	0	0	0	0	0	0	0	0	0	0	0	0	0	0	0	0	0	0	0	0	0	0	0	0	0	0	0
Metabolism	Energy metabolism	Oxidative phosphorylation [PATH:ko00190]	K05576	ndhE; NAD(P)H-quinone oxidoreductase subunit 4L [EC:7.1.1.2]	0	0	0	0	0	0	0	0	0	0	0	0	0	0	0	0	0	0	0	0	0	0	0	0	0	0	0	0	0	0	0	0	0	0	0	0	0	0	0	0	0	0	0	0	0
Metabolism	Energy metabolism	Oxidative phosphorylation [PATH:ko00190]	K05577	ndhF; NAD(P)H-quinone oxidoreductase subunit 5 [EC:7.1.1.2]	0	0	0	0	0	0	0	0	0	0	0	0	0	0	0	0	0	0	0	0	0	0	0	0	0	0	0	0	0	0	0	0	0	0	0	0	0	0	0	0	0	0	0	0	0
Metabolism	Energy metabolism	Oxidative phosphorylation [PATH:ko00190]	K05578	ndhG; NAD(P)H-quinone oxidoreductase subunit 6 [EC:7.1.1.2]	0	0	0	0	0	0	0	0	0	0	0	0	0	0	0	0	0	0	0	0	0	0	0	0	0	0	0	0	0	0	0	0	0	0	0	0	0	0	0	0	0	0	0	0	0
Metabolism	Energy metabolism	Oxidative phosphorylation [PATH:ko00190]	K05586	hoxE; bidirectional [NiFe] hydrogenase diaphorase subunit [EC:7.1.1.2]	0	0	0	0	0	0	0	0	0	0	0	0	0	0	0	0	0	0	0	0	0	0	0	0	0	0	0	0	0	0	0	0	0	0	0	0	0	0	0	0	0	0	0	0	0
Metabolism	Energy metabolism	Oxidative phosphorylation [PATH:ko00190]	K05588	hoxU; bidirectional [NiFe] hydrogenase diaphorase subunit [EC:7.1.1.2]	0	0	0	0	0	0	0	0	0	0	0	0	0	0	0	0	0	0	0	0	0	0	0	0	0	0	0	0	0	0	0	0	0	0	0	0	0	0	0	0	0	0	0	0	0
Metabolism	Energy metabolism	Oxidative phosphorylation [PATH:ko00190]	K06019	ppaX; pyrophosphatase PpaX [EC:3.6.1.1]	0	0	0	1	1	0	0	0	0	0	0	0	1	0	0	0	0	0	0	0	0	1	0	0	0	1	0	0	1	0	0	0	0	1	2	2	0	0	0	0	1	0	1	0	0
Metabolism	Energy metabolism	Oxidative phosphorylation [PATH:ko00190]	K08738	CYC; cytochrome c	0	0	0	0	0	0	0	0	0	0	0	0	0	0	0	0	0	0	0	0	0	0	0	0	0	0	0	0	0	0	0	0	0	0	0	0	0	0	0	0	0	0	0	0	0
Metabolism	Energy metabolism	Oxidative phosphorylation [PATH:ko00190]	K13378	nuoCD; NADH-quinone oxidoreductase subunit C/D [EC:7.1.1.2]	0	0	0	0	0	0	0	0	0	0	0	0	0	0	0	0	0	0	0	0	0	0	0	0	0	0	0	0	0	0	0	0	0	0	0	0	0	0	0	0	0	0	0	0	0
Metabolism	Energy metabolism	Oxidative phosphorylation [PATH:ko00190]	K15408	coxAC; cytochrome c oxidase subunit I+III [EC:7.1.1.9]	0	0	1	0	0	0	0	2	0	0	1	0	0	0	0	0	0	0	0	0	0	0	0	0	0	0	0	0	0	0	0	0	0	0	0	0	0	0	0	0	0	0	0	0	0
Metabolism	Energy metabolism	Oxidative phosphorylation [PATH:ko00190]	K15986	ppaC; manganese-dependent inorganic pyrophosphatase [EC:3.6.1.1]	0	0	0	0	0	0	0	0	0	0	0	0	0	0	0	0	0	0	0	0	0	0	0	0	0	0	0	0	0	0	0	0	0	0	0	0	0	0	0	0	0	0	0	0	0
Metabolism	Energy metabolism	Photosynthesis [PATH:ko00195]	K02639	petF; ferredoxin	0	0	0	0	0	0	0	0	0	0	0	0	0	0	0	0	0	0	0	0	0	0	0	0	0	0	0	0	0	0	0	0	0	0	0	0	0	0	0	0	0	0	0	0	0
Metabolism	Energy metabolism	Photosynthesis [PATH:ko00195]	K02706	psbD; photosystem II P680 reaction center D2 protein [EC:1.10.3.9]	0	0	0	0	0	0	0	0	0	0	0	0	0	0	0	0	0	0	0	0	0	0	0	0	0	0	0	0	0	0	0	0	0	0	0	0	0	0	0	0	0	0	0	0	0
Metabolism	Energy metabolism	Sulfur metabolism [PATH:ko00920]	K00184	dmsB; dimethyl sulfoxide reductase iron-sulfur subunit	0	0	0	0	0	0	0	0	0	0	0	0	0	0	0	0	0	0	0	0	0	0	0	0	0	0	0	0	0	0	0	0	0	0	0	0	0	0	0	0	0	0	0	0	0
Metabolism	Energy metabolism	Sulfur metabolism [PATH:ko00920]	K00185	dmsC; dimethyl sulfoxide reductase membrane subunit	0	0	0	0	0	0	0	0	0	0	0	0	0	0	0	0	0	0	0	0	0	0	0	0	0	0	0	0	0	0	0	0	0	0	0	0	0	0	0	0	0	0	0	0	0
Metabolism	Energy metabolism	Sulfur metabolism [PATH:ko00920]	K00299	ssuE, msuE; FMN reductase [EC:1.5.1.38]	0	0	0	0	0	0	0	0	0	0	0	0	0	0	0	0	0	0	0	0	0	0	0	0	0	0	0	0	0	0	0	0	0	0	0	0	0	0	0	0	0	0	0	0	0
Metabolism	Energy metabolism	Sulfur metabolism [PATH:ko00920]	K00380	cysJ; sulfite reductase (NADPH) flavoprotein alpha-component [EC:1.8.1.2]	0	0	0	0	0	0	0	0	0	0	0	0	0	0	0	0	0	0	0	0	0	0	0	0	0	0	0	0	0	0	0	0	0	0	0	0	0	0	0	0	0	0	0	0	0
Metabolism	Energy metabolism	Sulfur metabolism [PATH:ko00920]	K00381	cysI; sulfite reductase (NADPH) hemoprotein beta-component [EC:1.8.1.2]	1	1	0	0	0	0	0	0	0	0	0	0	0	0	0	0	0	0	0	0	0	0	0	0	0	0	0	0	0	0	0	0	0	0	0	0	0	0	0	0	0	0	0	0	0
Metabolism	Energy metabolism	Sulfur metabolism [PATH:ko00920]	K00385	asrC; anaerobic sulfite reductase subunit C	0	0	0	0	0	0	0	0	0	0	0	0	0	0	0	0	0	0	0	0	0	0	0	0	0	0	0	0	0	0	0	0	0	0	0	0	0	0	0	0	0	0	0	0	0
Metabolism	Energy metabolism	Sulfur metabolism [PATH:ko00920]	K00390	cysH; phosphoadenosine phosphosulfate reductase [EC:1.8.4.8 1.8.4.10]	1	0	0	0	0	0	0	0	0	0	0	0	0	0	0	0	0	0	0	0	0	0	0	0	0	0	0	0	0	0	0	0	0	0	0	0	0	0	0	0	0	0	0	0	0
Metabolism	Energy metabolism	Sulfur metabolism [PATH:ko00920]	K00392	sir; sulfite reductase (ferredoxin) [EC:1.8.7.1]	0	0	0	0	0	0	0	0	0	0	0	0	0	0	0	0	0	0	0	0	0	0	0	0	0	0	0	0	0	0	0	0	0	0	0	0	0	0	0	0	0	0	0	0	0
Metabolism	Energy metabolism	Sulfur metabolism [PATH:ko00920]	K00394	aprA; adenylylsulfate reductase, subunit A [EC:1.8.99.2]	0	0	0	0	0	0	0	0	0	1	0	0	0	0	0	0	0	0	0	0	0	0	0	0	0	0	0	0	0	0	0	0	0	0	0	0	0	0	0	0	0	0	0	0	0
Metabolism	Energy metabolism	Sulfur metabolism [PATH:ko00920]	K00395	aprB; adenylylsulfate reductase, subunit B [EC:1.8.99.2]	0	0	0	0	0	0	0	0	0	1	0	0	0	0	0	0	0	0	0	0	0	0	0	0	0	0	0	0	0	0	0	0	0	0	0	0	0	0	0	0	0	0	0	0	0
Metabolism	Energy metabolism	Sulfur metabolism [PATH:ko00920]	K00640	cysE; serine O-acetyltransferase [EC:2.3.1.30]	0	0	0	0	0	0	0	0	0	0	0	0	0	0	0	0	0	0	0	0	0	0	0	0	0	0	0	0	0	0	0	0	0	0	0	0	0	0	0	0	0	0	0	0	0
Metabolism	Energy metabolism	Sulfur metabolism [PATH:ko00920]	K00641	metX; homoserine O-acetyltransferase/O-succinyltransferase [EC:2.3.1.31 2.3.1.46]	0	0	0	0	0	0	0	0	0	0	0	0	0	0	0	0	0	0	0	0	0	0	0	0	0	0	0	0	0	0	0	0	0	0	0	0	0	0	0	0	0	0	0	0	0
Metabolism	Energy metabolism	Sulfur metabolism [PATH:ko00920]	K00860	cysC; adenylylsulfate kinase [EC:2.7.1.25]	1	1	0	0	0	0	1	0	0	0	0	0	0	0	0	0	0	0	0	0	0	0	0	0	0	0	0	0	0	0	0	0	0	0	0	0	0	0	0	0	0	0	0	0	0
Metabolism	Energy metabolism	Sulfur metabolism [PATH:ko00920]	K00958	sat, met3; sulfate adenylyltransferase [EC:2.7.7.4]	1	1	0	0	0	0	0	0	0	0	0	0	0	0	0	0	0	0	0	0	0	0	0	0	0	0	0	0	0	0	0	0	0	0	0	0	0	0	0	0	0	0	0	0	0
Metabolism	Energy metabolism	Sulfur metabolism [PATH:ko00920]	K01011	TST, MPST, sseA; thiosulfate/3-mercaptopyruvate sulfurtransferase [EC:2.8.1.1 2.8.1.2]	2	1	0	1	1	1	1	0	0	0	0	2	1	1	1	1	1	1	0	1	0	1	1	1	1	0	1	1	1	1	1	1	1	2	1	1	1	1	2	1	1	1	1	1	1
Metabolism	Energy metabolism	Sulfur metabolism [PATH:ko00920]	K01082	cysQ, MET22, BPNT1; 3'(2'), 5'-bisphosphate nucleotidase [EC:3.1.3.7]	0	0	0	1	0	0	0	0	0	0	0	1	0	0	0	0	0	0	0	0	0	0	0	0	0	0	0	0	0	0	0	0	0	0	0	0	0	0	0	0	0	0	0	0	0
Metabolism	Energy metabolism	Sulfur metabolism [PATH:ko00920]	K01738	cysK; cysteine synthase [EC:2.5.1.47]	0	0	0	0	0	0	0	1	2	1	2	0	0	0	1	0	0	0	0	0	0	0	0	0	0	0	0	0	0	0	0	0	0	0	0	0	0	0	0	0	0	0	0	0	0
Metabolism	Energy metabolism	Sulfur metabolism [PATH:ko00920]	K01739	metB; cystathionine gamma-synthase [EC:2.5.1.48]	0	0	0	0	0	0	0	1	1	0	1	0	0	0	0	0	0	0	0	0	0	0	0	0	0	0	0	0	0	0	0	0	0	0	0	0	0	0	0	0	0	0	0	0	0
Metabolism	Energy metabolism	Sulfur metabolism [PATH:ko00920]	K02439	glpE; thiosulfate sulfurtransferase [EC:2.8.1.1]	0	0	0	0	0	0	0	0	0	0	0	0	0	0	0	0	0	0	0	0	0	0	0	0	0	0	0	0	0	0	0	0	0	0	0	0	0	0	0	0	0	0	0	0	0
Metabolism	Energy metabolism	Sulfur metabolism [PATH:ko00920]	K03119	tauD; taurine dioxygenase [EC:1.14.11.17]	0	0	0	0	0	0	0	0	0	0	0	0	0	0	0	0	0	0	0	0	0	0	0	0	0	0	0	0	0	0	0	0	0	0	0	0	0	0	0	0	0	0	0	0	0
Metabolism	Energy metabolism	Sulfur metabolism [PATH:ko00920]	K04091	ssuD, msuD; alkanesulfonate monooxygenase [EC:1.14.14.5 1.14.14.34]	0	0	0	0	0	0	0	0	0	0	0	0	0	0	0	0	0	0	0	0	0	0	0	0	0	0	0	0	0	0	0	0	0	0	0	0	0	0	0	0	0	0	0	0	0
Metabolism	Energy metabolism	Sulfur metabolism [PATH:ko00920]	K07307	dmsB; anaerobic dimethyl sulfoxide reductase subunit B	0	0	0	0	0	0	0	0	0	0	0	0	0	0	0	0	0	0	0	0	0	0	0	0	0	0	0	0	0	0	0	0	0	0	0	0	0	0	0	0	0	0	0	0	0
Metabolism	Energy metabolism	Sulfur metabolism [PATH:ko00920]	K10764	metZ; O-succinylhomoserine sulfhydrylase [EC:2.5.1.-]	0	0	0	0	0	0	0	0	0	0	0	0	0	0	0	0	0	0	0	0	0	0	0	0	0	0	0	0	0	0	0	0	0	0	0	0	0	0	0	0	0	0	0	0	0
Metabolism	Energy metabolism	Sulfur metabolism [PATH:ko00920]	K11180	dsrA; dissimilatory sulfite reductase alpha subunit [EC:1.8.1.22]	0	0	0	0	0	0	0	0	0	0	0	0	0	0	0	0	0	0	0	0	0	0	0	0	0	0	0	0	0	0	0	0	0	0	0	0	0	0	0	0	0	0	0	0	0
Metabolism	Energy metabolism	Sulfur metabolism [PATH:ko00920]	K11181	dsrB; dissimilatory sulfite reductase beta subunit [EC:1.8.1.22]	0	0	0	0	0	0	0	0	0	0	0	0	0	0	0	0	0	0	0	0	0	0	0	0	0	0	0	0	0	0	0	0	0	0	0	0	0	0	0	0	0	0	0	0	0
Metabolism	Energy metabolism	Sulfur metabolism [PATH:ko00920]	K15552	tauC; taurine transport system permease protein	0	0	0	0	0	0	0	0	0	0	0	0	0	0	0	0	0	0	0	0	0	0	0	0	0	0	0	0	0	0	0	0	0	0	0	0	0	0	0	0	0	0	0	0	0
Metabolism	Energy metabolism	Sulfur metabolism [PATH:ko00920]	K15553	ssuA; sulfonate transport system substrate-binding protein	0	0	0	0	0	0	0	0	0	0	0	0	0	0	0	0	0	0	0	0	0	0	0	0	0	0	0	0	0	0	0	0	0	0	0	0	0	0	0	0	0	0	0	0	0
Metabolism	Energy metabolism	Sulfur metabolism [PATH:ko00920]	K15554	ssuC; sulfonate transport system permease protein	0	0	0	0	0	0	0	0	0	0	0	0	0	0	0	0	0	0	0	0	0	0	0	0	0	0	0	0	0	0	0	0	0	0	0	0	0	0	0	0	0	0	0	0	0
Metabolism	Energy metabolism	Sulfur metabolism [PATH:ko00920]	K15555	ssuB; sulfonate transport system ATP-binding protein [EC:7.6.2.14]	0	0	0	0	0	0	0	0	0	0	0	0	0	0	0	0	0	0	0	0	0	0	0	0	0	0	0	0	0	0	0	0	0	0	0	0	0	0	0	0	0	0	0	0	0
Metabolism	Energy metabolism	Sulfur metabolism [PATH:ko00920]	K15765	tmoF, tbuC, touF; toluene monooxygenase electron transfer component [EC:1.18.1.3]	0	0	0	0	0	0	0	0	0	0	0	0	0	0	0	0	0	0	0	0	0	0	0	0	0	0	0	0	0	0	0	0	0	0	0	0	0	0	0	0	0	0	0	0	0
Metabolism	Energy metabolism	Sulfur metabolism [PATH:ko00920]	K16936	doxA; thiosulfate dehydrogenase (quinone) small subunit [EC:1.8.5.2]	0	0	0	0	0	0	0	0	0	0	0	0	0	0	0	0	0	0	0	0	0	0	0	0	0	0	0	0	0	0	0	0	0	0	0	0	0	0	0	0	0	0	0	0	0
Metabolism	Energy metabolism	Sulfur metabolism [PATH:ko00920]	K16937	doxD; thiosulfate dehydrogenase (quinone) large subunit [EC:1.8.5.2]	0	0	0	0	0	0	0	0	0	0	0	0	0	0	0	0	0	0	0	0	0	0	0	0	0	0	0	0	0	0	0	0	0	0	0	0	0	0	0	0	0	0	0	0	0
Metabolism	Energy metabolism	Sulfur metabolism [PATH:ko00920]	K16950	asrA; anaerobic sulfite reductase subunit A	0	0	0	0	0	0	0	0	0	0	0	0	0	0	0	0	0	0	0	0	0	0	0	0	0	0	0	0	0	0	0	0	0	0	0	0	0	0	0	0	0	0	0	0	0
Metabolism	Energy metabolism	Sulfur metabolism [PATH:ko00920]	K16952	sor; sulfur oxygenase/reductase [EC:1.13.11.55]	0	0	0	0	0	0	0	0	0	0	0	0	0	0	0	0	0	0	0	0	0	0	0	0	0	0	0	0	0	0	0	0	0	0	0	0	0	0	0	0	0	0	0	0	0
Metabolism	Energy metabolism	Sulfur metabolism [PATH:ko00920]	K16955	mtsB; methylated-thiol--corrinoid protein	0	0	0	0	1	0	2	0	0	0	0	0	0	0	1	0	1	1	1	1	1	2	2	1	1	0	1	1	2	0	1	1	1	1	0	1	1	1	1	1	1	2	1	1	1
Metabolism	Energy metabolism	Sulfur metabolism [PATH:ko00920]	K17218	sqr; sulfide:quinone oxidoreductase [EC:1.8.5.4]	0	2	0	0	0	0	0	0	0	0	0	0	0	0	0	0	0	0	0	0	0	0	0	0	0	0	0	0	0	0	0	0	0	0	0	0	0	0	0	0	0	0	0	0	0
Metabolism	Energy metabolism	Sulfur metabolism [PATH:ko00920]	K17224	soxB; S-sulfosulfanyl-L-cysteine sulfohydrolase [EC:3.1.6.20]	0	0	0	0	0	0	0	0	0	0	0	0	0	0	0	0	0	0	0	0	0	0	0	0	0	0	0	0	0	0	0	0	0	0	0	0	0	0	0	0	0	0	0	0	0
Metabolism	Energy metabolism	Sulfur metabolism [PATH:ko00920]	K17228	sfnG; dimethylsulfone monooxygenase [EC:1.14.14.35]	0	0	1	0	1	0	0	1	1	0	1	0	0	0	1	1	2	1	1	0	0	0	0	0	0	1	0	1	1	0	0	0	0	0	1	1	0	0	0	0	1	0	0	0	0
Metabolism	Energy metabolism	Sulfur metabolism [PATH:ko00920]	K17285	SELENBP1; methanethiol oxidase [EC:1.8.3.4]	0	0	0	0	0	0	0	0	0	0	0	0	0	0	0	0	0	0	0	0	0	0	0	0	0	0	0	0	0	0	0	0	0	0	0	0	0	0	0	0	0	0	0	0	0
Metabolism	Energy metabolism	Sulfur metabolism [PATH:ko00920]	K17486	dmdA; dimethylsulfoniopropionate demethylase [EC:2.1.1.269]	0	0	0	0	0	0	0	0	0	0	0	0	0	0	0	0	0	0	0	0	0	0	0	0	0	0	0	0	0	0	0	0	0	0	0	0	0	0	0	0	0	0	0	0	0
Metabolism	Energy metabolism	Sulfur metabolism [PATH:ko00920]	K17725	ETHE1; sulfur dioxygenase [EC:1.13.11.18]	0	0	0	0	0	0	0	0	0	0	0	0	0	0	0	0	0	0	0	0	0	0	0	0	0	0	0	0	0	0	0	0	0	0	0	0	0	0	0	0	0	0	0	0	0
Metabolism	Energy metabolism	Sulfur metabolism [PATH:ko00920]	K17993	hydA; sulfhydrogenase subunit alpha [EC:1.12.1.3 1.12.1.5]	0	0	0	0	0	0	0	0	0	0	0	0	0	0	0	0	0	0	0	0	0	0	0	0	0	0	0	0	0	0	0	0	0	0	0	0	0	0	0	0	0	0	0	0	0
Metabolism	Energy metabolism	Sulfur metabolism [PATH:ko00920]	K17994	hydD; sulfhydrogenase subunit delta [EC:1.12.1.3 1.12.1.5]	0	0	0	0	0	0	0	0	0	0	0	0	0	0	0	0	0	0	0	0	0	0	0	0	0	0	0	0	0	0	0	0	0	0	0	0	0	0	0	0	0	0	0	0	0
Metabolism	Energy metabolism	Sulfur metabolism [PATH:ko00920]	K17995	hydG; sulfhydrogenase subunit gamma (sulfur reductase) [EC:1.12.98.4]	0	0	0	0	0	0	0	0	0	0	0	0	0	0	0	0	0	0	0	0	0	0	0	0	0	0	0	0	0	0	0	0	0	0	0	0	0	0	0	0	0	0	0	0	0
Metabolism	Energy metabolism	Sulfur metabolism [PATH:ko00920]	K17996	hydB; sulfhydrogenase subunit beta (sulfur reductase) [EC:1.12.98.4]	0	0	0	0	0	0	0	0	0	0	0	0	0	0	0	0	0	0	0	0	0	0	0	0	0	0	0	0	0	0	0	0	0	0	0	0	0	0	0	0	0	0	0	0	0
Metabolism	Energy metabolism	Sulfur metabolism [PATH:ko00920]	K20034	dmdB; 3-(methylthio)propionyl---CoA ligase [EC:6.2.1.44]	0	0	0	0	0	0	0	0	0	0	0	0	0	0	0	0	0	0	0	0	0	0	0	0	0	0	0	0	0	0	0	0	0	0	0	0	0	0	0	0	0	0	0	0	0
Metabolism	Energy metabolism	Sulfur metabolism [PATH:ko00920]	K20035	dmdC; 3-(methylsulfanyl)propanoyl-CoA dehydrogenase [EC:1.3.99.41]	0	0	0	0	0	0	0	0	0	0	0	0	0	0	0	0	0	0	0	0	0	0	0	0	0	0	0	0	0	0	0	0	0	0	0	0	0	0	0	0	0	0	0	0	0
Metabolism	Energy metabolism	Sulfur metabolism [PATH:ko00920]	K21310	mddA; methanethiol S-methyltransferase [EC:2.1.1.334]	0	0	0	0	0	0	0	0	0	0	0	0	0	0	0	0	0	0	0	0	0	0	0	0	0	0	0	0	0	0	0	0	0	0	0	0	0	0	0	0	0	0	0	0	0
Metabolism	Energy metabolism	Sulfur metabolism [PATH:ko00920]	K23163	sbp; sulfate/thiosulfate transport system substrate-binding protein	0	0	0	0	0	0	0	0	0	0	0	0	0	0	0	0	0	0	0	0	0	0	0	0	0	0	0	0	0	0	0	0	0	0	0	0	0	0	0	0	0	0	0	0	0
Metabolism	Energy metabolism	Sulfur metabolism [PATH:ko00920]	K27187	dsrM; [DsrC]-trisulfide reductase subunit M [EC:1.8.5.10]	0	0	0	0	0	0	0	0	0	0	0	0	0	0	0	0	0	0	0	0	0	0	0	0	0	0	0	0	0	0	0	0	0	0	0	0	0	0	0	0	0	0	0	0	0
Metabolism	Energy metabolism	Sulfur metabolism [PATH:ko00920]	K27188	dsrK; [DsrC]-trisulfide reductase subunit K [EC:1.8.5.10]	0	0	0	0	0	0	0	0	0	0	0	0	0	0	0	0	0	0	0	0	0	0	0	0	0	0	0	0	0	0	0	0	0	0	0	0	0	0	0	0	0	0	0	0	0
Metabolism	Energy metabolism	Sulfur metabolism [PATH:ko00920]	K27189	dsrJ; [DsrC]-trisulfide reductase subunit J	0	0	0	0	0	0	0	0	0	0	0	0	0	0	0	0	0	0	0	0	0	0	0	0	0	0	0	0	0	0	0	0	0	0	0	0	0	0	0	0	0	0	0	0	0
Metabolism	Energy metabolism	Sulfur metabolism [PATH:ko00920]	K27190	dsrO; [DsrC]-trisulfide reductase subunit O	0	0	0	0	0	0	0	0	0	0	0	0	0	0	0	0	0	0	0	0	0	0	0	0	0	0	0	0	0	0	0	0	0	0	0	0	0	0	0	0	0	0	0	0	0
Metabolism	Energy metabolism	Sulfur metabolism [PATH:ko00920]	K27191	dsrP; [DsrC]-trisulfide reductase subunit P	0	0	0	0	0	0	0	0	0	0	0	0	0	0	0	0	0	0	0	0	0	0	0	0	0	0	0	0	0	0	0	0	0	0	0	0	0	0	0	0	0	0	0	0	0
Metabolism	Glycan biosynthesis and metabolism	Exopolysaccharide biosynthesis [PATH:ko00543]	K11936	pgaC, icaA; poly-beta-1,6-N-acetyl-D-glucosamine synthase [EC:2.4.1.-]	0	0	0	0	0	0	0	0	0	0	0	0	1	0	0	0	0	0	0	0	0	0	0	0	0	0	0	0	0	0	0	0	0	0	0	0	0	0	0	0	0	0	0	0	0
Metabolism	Glycan biosynthesis and metabolism	Exopolysaccharide biosynthesis [PATH:ko00543]	K13657	gumH, aceA; alpha-1,3-mannosyltransferase [EC:2.4.1.252]	0	0	0	0	0	0	0	0	0	0	0	0	0	0	0	0	0	0	0	0	0	0	0	0	0	0	0	0	0	0	0	0	0	0	0	0	0	0	0	0	0	0	0	0	0
Metabolism	Glycan biosynthesis and metabolism	Exopolysaccharide biosynthesis [PATH:ko00543]	K13658	gumI; beta-1,4-mannosyltransferase [EC:2.4.1.251]	0	0	0	0	0	0	0	0	0	0	0	0	0	0	0	0	0	0	0	0	0	0	0	0	0	0	0	0	0	0	0	0	0	0	0	0	0	0	0	0	0	0	0	0	0
Metabolism	Glycan biosynthesis and metabolism	Exopolysaccharide biosynthesis [PATH:ko00543]	K16557	exoA; succinoglycan biosynthesis protein ExoA [EC:2.4.-.-]	0	0	0	0	0	0	0	0	0	0	0	0	0	0	0	0	0	0	0	0	0	0	0	0	0	0	0	0	0	0	0	0	0	0	0	0	0	0	0	0	0	0	0	0	0
Metabolism	Glycan biosynthesis and metabolism	Exopolysaccharide biosynthesis [PATH:ko00543]	K16710	wcaK, amsJ; colanic acid/amylovoran biosynthesis protein WcaK/AmsJ	0	0	0	0	0	0	0	0	0	0	0	0	0	0	0	0	0	0	0	0	0	0	0	0	0	0	0	0	0	0	0	0	0	0	0	0	0	0	0	0	0	0	0	0	0
Metabolism	Glycan biosynthesis and metabolism	Exopolysaccharide biosynthesis [PATH:ko00543]	K19294	algI; alginate O-acetyltransferase complex protein AlgI	0	0	0	0	0	0	0	0	0	0	0	0	0	0	0	0	0	0	0	0	0	0	0	0	0	0	0	0	0	0	0	0	0	0	0	0	0	0	0	0	0	0	0	0	0
Metabolism	Glycan biosynthesis and metabolism	Glycosaminoglycan degradation [PATH:ko00531]	K01565	SGSH; N-sulfoglucosamine sulfohydrolase [EC:3.10.1.1]	0	0	0	0	0	0	0	0	0	0	0	0	0	0	0	0	0	0	0	0	0	0	0	0	0	0	0	0	0	0	0	0	0	0	0	0	0	0	0	0	0	0	0	0	0
Metabolism	Glycan biosynthesis and metabolism	Glycosphingolipid biosynthesis - lacto and neolacto series [PATH:ko00601]	K00743	GGTA1; N-acetyllactosaminide 3-alpha-galactosyltransferase [EC:2.4.1.87]	0	0	0	0	0	0	0	0	0	0	0	0	0	0	0	0	0	0	0	0	0	0	0	0	0	0	0	0	0	0	0	0	0	0	0	0	0	0	0	0	0	0	0	0	0
Metabolism	Glycan biosynthesis and metabolism	Lipoarabinomannan (LAM) biosynthesis [PATH:ko00571]	K08256	pimA; phosphatidyl-myo-inositol alpha-mannosyltransferase [EC:2.4.1.345]	0	0	0	0	0	0	0	0	0	0	0	0	0	0	0	0	0	0	0	0	0	0	0	0	0	0	0	0	0	0	0	0	0	0	0	0	0	0	0	0	0	0	0	0	0
Metabolism	Glycan biosynthesis and metabolism	Lipoarabinomannan (LAM) biosynthesis [PATH:ko00571]	K13668	pimB; phosphatidyl-myo-inositol dimannoside synthase [EC:2.4.1.346]	0	1	0	0	0	0	0	0	0	0	0	0	0	0	0	0	0	0	0	0	0	0	0	0	0	0	0	0	0	0	0	0	0	0	0	0	0	0	0	0	0	0	0	0	0
Metabolism	Glycan biosynthesis and metabolism	Lipoarabinomannan (LAM) biosynthesis [PATH:ko00571]	K13671	K13671; alpha-1,2-mannosyltransferase [EC:2.4.1.-]	0	0	0	0	0	0	0	0	0	0	0	0	0	0	0	0	0	0	0	0	0	0	0	0	0	0	0	0	0	0	0	0	0	0	0	0	0	0	0	0	0	0	0	0	0
Metabolism	Glycan biosynthesis and metabolism	Lipopolysaccharide biosynthesis [PATH:ko00540]	K00677	lpxA; UDP-N-acetylglucosamine acyltransferase [EC:2.3.1.129]	0	0	0	0	0	0	0	0	0	0	0	0	0	0	0	0	0	0	0	0	0	0	0	0	0	0	0	0	0	0	0	0	0	0	0	0	0	0	0	0	0	0	0	0	0
Metabolism	Glycan biosynthesis and metabolism	Lipopolysaccharide biosynthesis [PATH:ko00540]	K00713	waaD; UDP-glucose:(glucosyl)LPS alpha-1,2-glucosyltransferase [EC:2.4.1.-]	0	0	0	0	0	0	0	0	0	0	0	0	0	0	0	0	0	0	0	0	0	0	0	0	0	0	0	0	0	0	0	0	0	0	0	0	0	0	0	0	0	0	0	0	0
Metabolism	Glycan biosynthesis and metabolism	Lipopolysaccharide biosynthesis [PATH:ko00540]	K00748	lpxB; lipid-A-disaccharide synthase [EC:2.4.1.182]	0	0	0	0	0	0	0	0	0	0	0	0	0	0	0	0	0	0	0	0	0	0	0	0	0	0	0	0	0	0	0	0	0	0	0	0	0	0	0	0	0	0	0	0	0
Metabolism	Glycan biosynthesis and metabolism	Lipopolysaccharide biosynthesis [PATH:ko00540]	K00912	lpxK; tetraacyldisaccharide 4'-kinase [EC:2.7.1.130]	0	0	0	0	0	0	0	0	0	0	0	0	0	0	0	0	0	0	0	0	0	0	0	0	0	0	0	0	0	0	0	0	0	0	0	0	0	0	0	0	0	0	0	0	0
Metabolism	Glycan biosynthesis and metabolism	Lipopolysaccharide biosynthesis [PATH:ko00540]	K00979	kdsB; 3-deoxy-manno-octulosonate cytidylyltransferase (CMP-KDO synthetase) [EC:2.7.7.38]	0	0	0	0	0	0	0	0	0	0	0	0	0	0	0	0	0	0	0	0	0	0	0	0	0	0	0	0	0	0	0	0	0	0	0	0	0	0	0	0	0	0	0	0	0
Metabolism	Glycan biosynthesis and metabolism	Lipopolysaccharide biosynthesis [PATH:ko00540]	K02517	lpxL, htrB; Kdo2-lipid IVA lauroyltransferase/acyltransferase [EC:2.3.1.241 2.3.1.-]	0	0	0	0	0	0	0	0	0	0	0	0	0	0	0	0	0	0	0	0	0	0	0	0	0	0	0	0	0	0	0	0	0	0	0	0	0	0	0	0	0	0	0	0	0
Metabolism	Glycan biosynthesis and metabolism	Lipopolysaccharide biosynthesis [PATH:ko00540]	K02527	kdtA, waaA; 3-deoxy-D-manno-octulosonic-acid transferase [EC:2.4.99.12 2.4.99.13 2.4.99.14 2.4.99.15]	0	0	0	0	0	0	0	0	0	0	0	0	0	0	0	0	0	0	0	0	0	0	0	0	0	0	0	0	0	0	0	0	0	0	0	0	0	0	0	0	0	0	0	0	0
Metabolism	Glycan biosynthesis and metabolism	Lipopolysaccharide biosynthesis [PATH:ko00540]	K02536	lpxD; UDP-3-O-[3-hydroxymyristoyl] glucosamine N-acyltransferase [EC:2.3.1.191]	0	0	0	0	0	0	0	0	0	0	0	0	0	0	0	0	0	0	0	0	0	0	0	0	0	0	0	0	0	0	0	0	0	0	0	0	0	0	0	0	0	0	0	0	0
Metabolism	Glycan biosynthesis and metabolism	Lipopolysaccharide biosynthesis [PATH:ko00540]	K02843	waaF, rfaF; lipopolysaccharide heptosyltransferase II [EC:2.4.99.24]	0	0	0	0	0	0	0	0	0	0	0	0	0	0	0	0	0	0	0	0	0	0	0	0	0	0	0	0	0	0	0	0	0	0	0	0	0	0	0	0	0	0	0	0	0
Metabolism	Glycan biosynthesis and metabolism	Lipopolysaccharide biosynthesis [PATH:ko00540]	K02844	waaG, rfaG; UDP-glucose:(heptosyl)LPS alpha-1,3-glucosyltransferase [EC:2.4.1.-]	0	1	0	0	0	0	0	0	0	0	0	0	0	0	0	0	0	0	0	0	0	0	0	0	0	0	0	0	0	0	0	0	0	0	0	0	0	0	0	0	0	0	0	0	0
Metabolism	Glycan biosynthesis and metabolism	Lipopolysaccharide biosynthesis [PATH:ko00540]	K02849	waaQ, rfaQ; lipopolysaccharide heptosyltransferase III [EC:2.4.99.25]	0	0	0	0	0	0	0	0	0	0	0	0	0	0	0	0	0	0	0	0	0	0	0	0	0	0	0	0	0	0	0	0	0	0	0	0	0	0	0	0	0	0	0	0	0
Metabolism	Glycan biosynthesis and metabolism	Lipopolysaccharide biosynthesis [PATH:ko00540]	K03270	kdsC; 3-deoxy-D-manno-octulosonate 8-phosphate phosphatase (KDO 8-P phosphatase) [EC:3.1.3.45]	0	0	0	0	0	0	0	0	0	0	0	0	0	0	0	0	0	0	0	0	0	0	0	0	0	0	0	0	0	0	0	0	0	0	0	0	0	0	0	0	0	0	0	0	0
Metabolism	Glycan biosynthesis and metabolism	Lipopolysaccharide biosynthesis [PATH:ko00540]	K03271	gmhA, lpcA; D-sedoheptulose 7-phosphate isomerase [EC:5.3.1.28]	0	0	0	1	1	1	1	0	0	0	0	1	1	0	0	0	1	1	1	1	1	1	1	1	0	1	1	1	1	1	1	1	1	1	1	1	1	1	1	1	1	1	1	1	2
Metabolism	Glycan biosynthesis and metabolism	Lipopolysaccharide biosynthesis [PATH:ko00540]	K03272	gmhC, hldE, waaE, rfaE; D-beta-D-heptose 7-phosphate kinase / D-beta-D-heptose 1-phosphate adenosyltransferase [EC:2.7.1.167 2.7.7.70]	0	0	0	0	0	0	2	0	0	0	0	0	0	0	0	0	0	0	0	0	0	0	0	0	0	0	0	0	0	0	0	0	0	0	0	0	0	0	0	0	0	0	0	0	0
Metabolism	Glycan biosynthesis and metabolism	Lipopolysaccharide biosynthesis [PATH:ko00540]	K03273	gmhB; D-glycero-D-manno-heptose 1,7-bisphosphate phosphatase [EC:3.1.3.82 3.1.3.83]	0	0	0	1	1	1	1	0	0	0	0	1	1	0	0	0	0	0	1	1	2	1	1	1	0	1	1	1	1	1	1	1	1	1	0	1	1	1	1	1	1	1	1	1	1
Metabolism	Glycan biosynthesis and metabolism	Lipopolysaccharide biosynthesis [PATH:ko00540]	K03274	gmhD, rfaD; ADP-L-glycero-D-manno-heptose 6-epimerase [EC:5.1.3.20]	0	0	0	0	0	0	0	0	0	0	0	0	0	0	0	0	0	0	0	0	0	0	0	0	0	0	0	0	0	0	0	0	0	0	0	0	0	0	0	0	0	0	0	0	0
Metabolism	Glycan biosynthesis and metabolism	Lipopolysaccharide biosynthesis [PATH:ko00540]	K06041	kdsD, kpsF; arabinose-5-phosphate isomerase [EC:5.3.1.13]	0	0	0	0	0	0	0	0	0	0	0	0	0	0	0	0	0	0	0	0	0	0	0	0	0	0	0	0	0	0	0	0	0	0	0	0	0	0	0	0	0	0	0	0	0
Metabolism	Glycan biosynthesis and metabolism	Lipopolysaccharide biosynthesis [PATH:ko00540]	K07031	hddA; D-glycero-alpha-D-manno-heptose-7-phosphate kinase [EC:2.7.1.168]	0	0	0	1	1	1	1	0	0	0	0	1	1	0	0	0	1	1	1	1	1	2	1	1	0	1	1	1	1	1	1	1	0	1	1	2	1	1	1	1	1	1	1	1	1
Metabolism	Glycan biosynthesis and metabolism	Lipopolysaccharide biosynthesis [PATH:ko00540]	K07264	arnT, pmrK; 4-amino-4-deoxy-L-arabinose transferase [EC:2.4.2.43]	0	0	0	0	0	0	0	0	0	0	0	0	0	0	0	0	0	0	0	0	0	0	0	0	0	0	0	0	0	0	0	0	0	0	0	0	0	0	0	0	0	0	0	0	0
Metabolism	Glycan biosynthesis and metabolism	Lipopolysaccharide biosynthesis [PATH:ko00540]	K11211	kdkA; 3-deoxy-D-manno-octulosonic acid kinase [EC:2.7.1.166]	0	0	0	0	0	0	0	0	0	0	0	0	0	0	0	0	0	0	0	0	0	0	0	0	0	0	0	0	0	0	0	0	0	0	0	0	0	0	0	0	0	0	0	0	0
Metabolism	Glycan biosynthesis and metabolism	Lipopolysaccharide biosynthesis [PATH:ko00540]	K12979	lpxO; beta-hydroxylase [EC:1.14.11.-]	0	0	0	0	0	0	0	0	0	0	0	0	0	0	0	0	0	0	0	0	0	0	0	0	0	0	0	0	0	0	0	0	0	0	0	0	0	0	0	0	0	0	0	0	0
Metabolism	Glycan biosynthesis and metabolism	Lipopolysaccharide biosynthesis [PATH:ko00540]	K15669	hddC; D-glycero-alpha-D-manno-heptose 1-phosphate guanylyltransferase [EC:2.7.7.71]	0	0	0	0	0	0	0	0	0	0	0	0	0	0	0	0	0	0	0	0	0	0	0	1	0	0	0	0	0	0	0	0	0	0	0	0	0	0	0	0	0	0	0	0	0
Metabolism	Glycan biosynthesis and metabolism	Lipopolysaccharide biosynthesis [PATH:ko00540]	K21344	rfaE1; D-glycero-beta-D-manno-heptose-7-phosphate kinase [EC:2.7.1.167]	0	0	0	0	0	0	0	0	0	0	0	0	0	0	0	0	0	0	0	0	0	0	0	0	0	0	0	0	0	0	0	0	0	0	0	0	0	0	0	0	0	0	0	0	0
Metabolism	Glycan biosynthesis and metabolism	Lipopolysaccharide biosynthesis [PATH:ko00540]	K21345	rfaE2; D-glycero-beta-D-manno-heptose 1-phosphate adenylyltransferase [EC:2.7.7.70]	0	0	0	0	0	0	0	0	0	0	0	0	0	0	0	0	0	0	0	0	0	0	0	0	0	0	0	0	0	0	0	0	0	0	0	0	0	0	0	0	0	0	0	0	0
Metabolism	Glycan biosynthesis and metabolism	Mannose type O-glycan biosynthesis [PATH:ko00515]	K00728	POMT, pmt; dolichyl-phosphate-mannose-protein mannosyltransferase [EC:2.4.1.109]	0	0	2	0	0	0	0	2	1	2	1	0	0	0	0	0	0	0	0	0	0	0	0	0	0	0	0	0	0	0	0	0	0	0	0	0	0	0	0	0	0	0	0	0	0
Metabolism	Glycan biosynthesis and metabolism	N-Glycan biosynthesis [PATH:ko00510]	K00721	DPM1; dolichol-phosphate mannosyltransferase [EC:2.4.1.83]	1	1	1	1	1	1	1	1	1	0	0	1	1	1	1	1	1	1	1	1	0	1	1	1	0	1	1	1	1	1	1	0	1	0	1	2	0	1	1	1	1	1	0	1	0
Metabolism	Glycan biosynthesis and metabolism	N-Glycan biosynthesis [PATH:ko00510]	K01001	ALG7; UDP-N-acetylglucosamine--dolichyl-phosphate N-acetylglucosaminephosphotransferase [EC:2.7.8.15]	1	2	1	1	1	1	1	1	1	1	0	2	1	1	1	1	1	1	2	1	1	1	1	1	1	1	1	1	1	0	1	1	1	1	1	1	2	0	1	1	1	1	2	1	1
Metabolism	Glycan biosynthesis and metabolism	N-Glycan biosynthesis [PATH:ko00510]	K03843	ALG2; alpha-1,3/alpha-1,6-mannosyltransferase [EC:2.4.1.132 2.4.1.257]	1	0	0	1	2	0	0	0	0	0	0	1	1	1	1	1	1	1	1	2	0	1	0	1	1	1	1	0	1	1	0	1	0	1	1	1	2	1	2	1	1	0	0	0	0
Metabolism	Glycan biosynthesis and metabolism	N-Glycan biosynthesis [PATH:ko00510]	K07151	STT3; dolichyl-diphosphooligosaccharide---protein glycosyltransferase [EC:2.4.99.18]	2	2	1	1	1	1	1	1	1	1	2	0	1	1	1	1	1	0	1	2	1	1	1	1	1	2	1	1	1	1	0	2	1	1	2	1	2	2	1	1	1	1	1	1	1
Metabolism	Glycan biosynthesis and metabolism	O-Antigen nucleotide sugar biosynthesis [PATH:ko00541]	K00067	rfbD, rmlD; dTDP-4-dehydrorhamnose reductase [EC:1.1.1.133]	0	0	0	0	0	0	0	0	0	0	0	0	0	0	0	0	0	0	0	0	0	0	0	0	0	0	0	0	0	0	0	0	0	0	0	0	0	0	0	0	0	0	0	0	0
Metabolism	Glycan biosynthesis and metabolism	O-Antigen nucleotide sugar biosynthesis [PATH:ko00541]	K00973	rfbA, rmlA, rffH; glucose-1-phosphate thymidylyltransferase [EC:2.7.7.24]	1	1	0	2	2	1	2	1	2	1	0	1	2	1	1	2	1	2	2	2	2	1	2	2	1	1	2	2	2	2	2	2	1	1	0	2	1	2	0	2	2	2	3	1	1
Metabolism	Glycan biosynthesis and metabolism	O-Antigen nucleotide sugar biosynthesis [PATH:ko00541]	K01710	rfbB, rmlB, rffG; dTDP-glucose 4,6-dehydratase [EC:4.2.1.46]	1	1	0	2	2	1	1	0	0	0	1	1	2	1	1	1	1	1	1	0	0	1	1	3	1	1	1	1	1	0	1	2	1	1	2	1	1	0	1	1	1	1	1	1	1
Metabolism	Glycan biosynthesis and metabolism	O-Antigen nucleotide sugar biosynthesis [PATH:ko00541]	K01790	rfbC, rmlC; dTDP-4-dehydrorhamnose 3,5-epimerase [EC:5.1.3.13]	0	0	0	0	0	0	0	0	0	0	0	0	1	0	0	0	0	0	0	0	0	0	0	0	0	0	0	0	0	0	0	0	0	0	0	0	0	0	0	0	0	0	0	0	0
Metabolism	Glycan biosynthesis and metabolism	O-Antigen nucleotide sugar biosynthesis [PATH:ko00541]	K02805	wecE, rffA; dTDP-4-amino-4,6-dideoxygalactose transaminase [EC:2.6.1.59]	0	0	0	0	0	0	0	0	0	0	0	0	0	0	0	0	0	0	0	0	0	0	0	0	0	0	0	0	0	0	0	0	0	0	0	0	0	0	0	0	0	0	0	0	0
Metabolism	Glycan biosynthesis and metabolism	O-Antigen nucleotide sugar biosynthesis [PATH:ko00541]	K19068	wbjC; UDP-2-acetamido-2,6-beta-L-arabino-hexul-4-ose reductase [EC:1.1.1.367]	0	0	0	0	0	0	0	0	0	0	0	0	0	0	0	0	0	0	0	0	0	0	0	0	0	0	0	0	0	0	0	0	0	0	0	0	0	0	0	0	0	0	0	0	0
Metabolism	Glycan biosynthesis and metabolism	O-Antigen nucleotide sugar biosynthesis [PATH:ko00541]	K19180	tll; dTDP-6-deoxy-L-talose 4-dehydrogenase (NAD+) [EC:1.1.1.339]	0	0	0	0	0	0	0	0	0	0	0	0	0	0	0	0	0	0	0	0	0	0	0	0	0	0	0	0	0	0	0	0	0	0	0	0	0	0	0	0	0	0	0	0	0
Metabolism	Glycan biosynthesis and metabolism	O-Antigen nucleotide sugar biosynthesis [PATH:ko00541]	K24300	wbpM, wbgZ, aatA; UDP-N-acetylglucosamine 4,6-dehydratase [EC:4.2.1.135]	0	0	0	0	0	0	0	0	0	0	0	0	0	0	0	0	0	0	0	0	0	0	0	0	0	0	0	0	0	0	0	0	0	0	0	0	0	0	0	0	0	0	0	0	0
Metabolism	Glycan biosynthesis and metabolism	O-Antigen repeat unit biosynthesis [PATH:ko00542]	K02851	wecA, tagO, rfe; UDP-GlcNAc:undecaprenyl-phosphate/decaprenyl-phosphate GlcNAc-1-phosphate transferase [EC:2.7.8.33 2.7.8.35]	0	0	0	0	0	0	0	0	0	0	0	0	0	0	0	0	0	0	0	0	0	0	0	0	0	0	0	0	0	0	0	0	0	0	0	0	0	0	0	0	0	0	0	0	0
Metabolism	Glycan biosynthesis and metabolism	Other glycan degradation [PATH:ko00511]	K01191	MAN2C1; alpha-mannosidase [EC:3.2.1.24]	0	0	0	0	0	0	0	0	0	0	0	0	0	0	0	0	0	0	0	0	0	0	0	0	0	0	0	0	0	0	0	0	0	0	0	0	0	0	0	0	0	0	0	0	0
Metabolism	Glycan biosynthesis and metabolism	Other glycan degradation [PATH:ko00511]	K01192	E3.2.1.25, MANBA, manB; beta-mannosidase [EC:3.2.1.25]	0	0	0	0	0	0	0	0	0	0	0	0	0	0	0	0	0	0	0	0	0	0	0	0	0	0	0	0	0	0	0	0	0	0	0	0	0	0	0	0	0	0	0	0	0
Metabolism	Glycan biosynthesis and metabolism	Other glycan degradation [PATH:ko00511]	K15923	AXY8, FUC95A, afcA; alpha-L-fucosidase 2 [EC:3.2.1.51]	0	0	0	0	0	0	0	0	0	0	0	0	0	0	0	0	0	0	0	0	0	0	0	0	0	0	0	0	0	0	0	0	0	0	0	0	0	0	0	0	0	0	0	0	0
Metabolism	Glycan biosynthesis and metabolism	Peptidoglycan biosynthesis [PATH:ko00550]	K00806	uppS; undecaprenyl diphosphate synthase [EC:2.5.1.31]	0	0	0	0	0	0	0	0	0	0	0	0	0	0	0	0	0	0	0	0	0	0	0	0	0	0	0	0	0	0	0	0	0	0	0	0	0	0	0	0	0	0	0	0	0
Metabolism	Glycan biosynthesis and metabolism	Peptidoglycan biosynthesis [PATH:ko00550]	K00887	dgkA; undecaprenol kinase [EC:2.7.1.66]	0	0	0	0	0	0	0	0	0	0	0	0	0	0	0	0	0	0	0	0	0	0	0	0	0	0	0	0	0	0	0	0	0	0	0	0	0	0	0	0	0	0	0	0	0
Metabolism	Glycan biosynthesis and metabolism	Peptidoglycan biosynthesis [PATH:ko00550]	K01000	mraY; phospho-N-acetylmuramoyl-pentapeptide-transferase [EC:2.7.8.13]	0	0	0	0	0	0	0	0	0	0	0	0	0	0	0	0	0	0	0	0	0	0	0	0	0	0	0	0	0	0	0	0	0	0	0	0	0	0	0	0	0	0	0	0	0
Metabolism	Glycan biosynthesis and metabolism	Peptidoglycan biosynthesis [PATH:ko00550]	K01924	murC; UDP-N-acetylmuramate--alanine ligase [EC:6.3.2.8]	0	0	0	0	0	0	0	0	0	0	0	0	0	0	0	0	0	0	0	0	0	0	0	0	0	0	0	0	0	0	0	0	0	0	0	0	0	0	0	0	0	0	0	0	0
Metabolism	Glycan biosynthesis and metabolism	Peptidoglycan biosynthesis [PATH:ko00550]	K02563	murG; UDP-N-acetylglucosamine--N-acetylmuramyl-(pentapeptide) pyrophosphoryl-undecaprenol N-acetylglucosamine transferase [EC:2.4.1.227]	0	0	0	0	0	0	0	0	0	0	0	0	0	0	0	0	0	0	0	0	0	0	0	0	0	0	0	0	0	0	0	0	0	0	0	0	0	0	0	0	0	0	0	0	0
Metabolism	Glycan biosynthesis and metabolism	Peptidoglycan biosynthesis [PATH:ko00550]	K03587	ftsI; cell division protein FtsI (penicillin-binding protein 3) [EC:3.4.16.4]	0	0	0	0	0	0	0	0	0	0	0	0	0	0	0	0	0	0	0	0	0	0	0	0	0	0	0	0	0	0	0	0	0	0	0	0	0	0	0	0	0	0	0	0	0
Metabolism	Glycan biosynthesis and metabolism	Peptidoglycan biosynthesis [PATH:ko00550]	K05365	mrcB; penicillin-binding protein 1B [EC:2.4.99.28 3.4.16.4]	0	0	0	0	0	0	0	0	0	0	0	0	0	0	0	0	0	0	0	0	0	0	0	0	0	0	0	0	0	0	0	0	0	0	0	0	0	0	0	0	0	0	0	0	0
Metabolism	Glycan biosynthesis and metabolism	Peptidoglycan biosynthesis [PATH:ko00550]	K05515	mrdA; penicillin-binding protein 2 [EC:3.4.16.4]	0	0	0	0	0	0	0	0	0	0	0	0	0	0	0	0	0	0	0	0	0	0	1	0	0	0	0	0	0	0	0	0	0	0	0	0	0	0	0	0	0	0	0	0	0
Metabolism	Glycan biosynthesis and metabolism	Peptidoglycan biosynthesis [PATH:ko00550]	K06153	bacA; undecaprenyl-diphosphatase [EC:3.6.1.27]	1	1	0	1	1	1	1	0	0	0	0	1	1	0	1	1	0	1	1	1	1	1	1	1	1	0	1	1	1	1	1	1	0	1	0	1	1	0	0	1	0	1	1	1	1
Metabolism	Glycan biosynthesis and metabolism	Peptidoglycan biosynthesis [PATH:ko00550]	K07009	gatD; lipid II isoglutaminyl synthase (glutamine-hydrolysing) [EC:6.3.5.13]	0	0	0	0	0	0	0	0	0	0	0	0	0	0	0	0	0	0	0	0	0	0	0	0	0	0	0	0	0	0	0	0	0	0	0	0	0	0	0	0	0	0	0	0	0
Metabolism	Glycan biosynthesis and metabolism	Peptidoglycan biosynthesis [PATH:ko00550]	K07258	dacC, dacA, dacD; serine-type D-Ala-D-Ala carboxypeptidase (penicillin-binding protein 5/6) [EC:3.4.16.4]	0	0	0	0	0	0	0	0	0	0	0	0	0	0	0	0	0	0	0	0	0	0	0	0	0	0	0	0	0	0	0	0	0	0	0	0	0	0	0	0	0	0	0	0	0
Metabolism	Glycan biosynthesis and metabolism	Peptidoglycan biosynthesis [PATH:ko00550]	K07259	dacB; serine-type D-Ala-D-Ala carboxypeptidase/endopeptidase (penicillin-binding protein 4) [EC:3.4.16.4 3.4.21.-]	0	0	0	0	0	0	0	0	0	0	0	0	0	0	0	0	0	0	0	0	0	0	0	0	0	0	0	0	0	0	0	0	0	0	0	0	0	0	0	0	0	0	0	0	0
Metabolism	Glycan biosynthesis and metabolism	Peptidoglycan biosynthesis [PATH:ko00550]	K19302	bcrC; undecaprenyl-diphosphatase [EC:3.6.1.27]	0	0	1	0	0	0	0	0	1	1	0	0	0	0	0	0	0	0	0	0	0	0	0	1	0	0	0	0	0	0	0	0	0	0	0	0	0	0	1	0	0	0	0	0	0
Metabolism	Glycan biosynthesis and metabolism	Peptidoglycan biosynthesis [PATH:ko00550]	K23393	murT; lipid II isoglutaminyl synthase (glutamine-hydrolysing) [EC:6.3.5.13]	0	0	0	0	0	0	0	0	0	0	0	0	0	0	0	0	0	0	0	0	0	0	0	0	0	0	0	0	0	0	0	0	0	0	0	0	0	0	0	0	0	0	0	0	0
Metabolism	Glycan biosynthesis and metabolism	Teichoic acid biosynthesis [PATH:ko00552]	K07271	licD; lipopolysaccharide cholinephosphotransferase [EC:2.7.8.-]	0	0	0	0	0	0	0	0	0	0	0	0	0	0	0	0	0	0	0	0	0	0	0	0	0	0	0	0	0	0	0	0	0	0	0	0	0	0	0	0	0	0	0	0	0
Metabolism	Glycan biosynthesis and metabolism	Teichoic acid biosynthesis [PATH:ko00552]	K09809	tagF; CDP-glycerol glycerophosphotransferase [EC:2.7.8.12]	0	0	0	0	0	0	0	0	0	0	0	0	0	0	0	0	0	0	0	0	0	0	0	0	0	0	0	0	0	0	0	0	0	0	0	0	0	0	0	0	0	0	0	0	0
Metabolism	Lipid metabolism	Biosynthesis of unsaturated fatty acids [PATH:ko01040]	K00507	SCD, desC; stearoyl-CoA desaturase (Delta-9 desaturase) [EC:1.14.19.1]	0	0	0	0	0	0	0	0	0	0	0	0	0	0	0	0	0	0	0	0	0	0	0	0	0	0	0	0	0	0	0	0	0	0	0	0	0	0	0	0	0	0	0	0	0
Metabolism	Lipid metabolism	Biosynthesis of unsaturated fatty acids [PATH:ko01040]	K10805	tesB; acyl-CoA thioesterase II [EC:3.1.2.-]	0	0	0	0	0	0	0	0	0	0	0	0	0	0	0	0	0	0	0	0	0	0	0	0	0	0	0	0	0	0	0	0	0	0	0	0	0	0	0	0	0	0	0	0	0
Metabolism	Lipid metabolism	Biosynthesis of unsaturated fatty acids [PATH:ko01040]	K10806	yciA; acyl-CoA thioesterase YciA [EC:3.1.2.-]	0	0	0	0	0	0	0	0	0	0	0	0	0	0	0	0	0	0	0	0	0	0	0	0	0	0	0	0	0	0	0	0	0	0	0	0	0	0	0	0	0	0	1	0	0
Metabolism	Lipid metabolism	Ether lipid metabolism [PATH:ko00565]	K00803	AGPS, agpS; alkyldihydroxyacetonephosphate synthase [EC:2.5.1.26]	0	0	0	0	0	0	0	0	0	0	0	0	0	0	0	0	0	0	0	0	0	0	0	0	0	0	0	0	0	0	0	0	0	0	0	0	0	0	0	0	0	0	0	0	0
Metabolism	Lipid metabolism	Fatty acid biosynthesis [PATH:ko00061]	K00059	fabG, OAR1; 3-oxoacyl-[acyl-carrier protein] reductase [EC:1.1.1.100]	1	0	2	0	2	0	2	1	4	2	3	0	0	1	1	1	0	1	1	1	2	1	1	0	1	1	1	1	0	1	1	2	2	2	1	2	2	1	2	1	2	2	1	2	0
Metabolism	Lipid metabolism	Fatty acid biosynthesis [PATH:ko00061]	K00645	fabD, MCAT, MCT1; [acyl-carrier-protein] S-malonyltransferase [EC:2.3.1.39]	0	0	0	0	0	0	0	0	0	0	0	0	0	0	0	0	0	0	0	0	0	0	0	0	0	0	0	0	0	0	0	0	0	0	0	0	0	0	0	0	0	0	0	0	0
Metabolism	Lipid metabolism	Fatty acid biosynthesis [PATH:ko00061]	K00647	fabB; 3-oxoacyl-[acyl-carrier-protein] synthase I [EC:2.3.1.41]	0	0	0	0	0	0	0	0	0	0	0	0	0	0	0	0	0	0	0	0	0	0	0	0	0	0	0	0	0	0	0	0	0	0	0	0	0	0	0	0	0	0	0	0	0
Metabolism	Lipid metabolism	Fatty acid biosynthesis [PATH:ko00061]	K00648	fabH; 3-oxoacyl-[acyl-carrier-protein] synthase III [EC:2.3.1.180]	0	0	0	0	0	0	0	0	0	0	0	0	0	0	0	0	0	0	0	0	0	0	0	0	0	0	0	0	0	0	0	0	0	0	0	0	0	0	0	0	0	0	0	0	0
Metabolism	Lipid metabolism	Fatty acid biosynthesis [PATH:ko00061]	K01897	ACSL, fadD; long-chain acyl-CoA synthetase [EC:6.2.1.3]	1	0	0	1	1	1	1	0	1	1	0	1	1	1	1	1	0	0	1	3	1	1	2	1	1	1	1	1	1	1	1	1	1	1	2	1	1	1	1	1	1	2	1	1	1
Metabolism	Lipid metabolism	Fatty acid biosynthesis [PATH:ko00061]	K02078	acpP; acyl carrier protein	0	0	0	0	0	0	0	0	0	0	0	0	0	0	0	0	0	0	0	0	0	0	0	0	0	0	0	0	0	0	0	0	0	0	0	0	0	0	0	0	0	0	0	0	0
Metabolism	Lipid metabolism	Fatty acid biosynthesis [PATH:ko00061]	K02372	fabZ; 3-hydroxyacyl-[acyl-carrier-protein] dehydratase [EC:4.2.1.59]	0	0	0	0	0	0	0	0	0	0	0	0	0	0	0	0	0	0	0	0	0	0	0	0	0	0	0	0	0	0	0	0	0	0	0	0	0	0	0	0	0	0	0	0	0
Metabolism	Lipid metabolism	Fatty acid biosynthesis [PATH:ko00061]	K09458	fabF, OXSM, CEM1; 3-oxoacyl-[acyl-carrier-protein] synthase II [EC:2.3.1.179]	0	0	0	0	0	0	0	0	0	0	0	0	0	0	0	0	0	0	0	0	0	0	0	0	0	0	0	1	0	0	0	0	0	0	0	0	0	0	0	0	0	0	0	0	0
Metabolism	Lipid metabolism	Fatty acid biosynthesis [PATH:ko00061]	K16363	lpxC-fabZ; UDP-3-O-[3-hydroxymyristoyl] N-acetylglucosamine deacetylase / 3-hydroxyacyl-[acyl-c	0	0	0	0	0	0	0	0	0	0	0	0	0	0	0	0	0	0	0	0	0	0	0	0	0	0	0	0	0	0	0	0	0	0	0	0	0	0	0	0	0	0	0	0	0
Metabolism	Lipid metabolism	Fatty acid degradation [PATH:ko00071]	K00249	ACADM, acd; acyl-CoA dehydrogenase [EC:1.3.8.7]	0	0	0	0	0	0	0	0	0	0	0	0	0	0	0	0	0	0	0	0	0	0	0	0	0	0	0	0	0	0	0	0	0	0	0	0	0	0	0	0	0	0	0	0	0
Metabolism	Lipid metabolism	Fatty acid degradation [PATH:ko00071]	K00252	GCDH, gcdH; glutaryl-CoA dehydrogenase [EC:1.3.8.6]	0	0	0	0	0	0	0	0	0	0	0	0	0	0	0	0	0	0	0	0	0	0	0	0	0	0	0	0	0	0	0	0	0	0	0	0	0	0	0	0	0	0	0	0	0
Metabolism	Lipid metabolism	Fatty acid degradation [PATH:ko00071]	K00496	alkB1_2, alkM; alkane 1-monooxygenase [EC:1.14.15.3]	0	0	0	0	0	0	0	0	0	0	0	0	0	0	0	0	0	0	0	0	0	0	0	0	0	0	0	0	0	0	0	0	0	0	0	0	0	0	0	0	0	0	0	0	0
Metabolism	Lipid metabolism	Fatty acid degradation [PATH:ko00071]	K00529	hcaD; 3-phenylpropionate/trans-cinnamate dioxygenase ferredoxin reductase component [EC:1.18.1.	0	0	0	0	0	0	0	0	0	0	0	0	0	0	0	0	0	0	0	0	0	0	0	0	0	0	0	0	0	0	0	0	0	0	0	0	0	0	0	0	0	0	0	0	0
Metabolism	Lipid metabolism	Fatty acid degradation [PATH:ko00071]	K00632	fadA, fadI; acetyl-CoA acyltransferase [EC:2.3.1.16]	0	0	0	0	0	0	0	0	0	0	0	0	0	0	0	0	0	0	0	0	0	0	0	0	0	0	0	0	0	0	0	0	0	0	0	0	0	0	0	0	0	0	0	0	0
Metabolism	Lipid metabolism	Fatty acid degradation [PATH:ko00071]	K05297	rubB, alkT; rubredoxin---NAD+ reductase [EC:1.18.1.1]	0	0	0	0	0	0	0	0	0	0	0	0	0	0	0	0	0	0	0	0	0	0	0	0	0	0	0	0	0	0	0	0	0	0	0	0	0	0	0	0	0	0	0	0	0
Metabolism	Lipid metabolism	Fatty acid degradation [PATH:ko00071]	K05939	aas; acyl-[acyl-carrier-protein]-phospholipid O-acyltransferase / long-chain-fatty-acid--[acyl-	0	0	0	0	0	0	0	0	0	0	0	0	0	0	0	0	0	0	0	0	0	0	0	0	0	0	0	0	0	0	0	0	0	0	0	0	0	0	0	0	0	0	0	0	0
Metabolism	Lipid metabolism	Fatty acid degradation [PATH:ko00071]	K10527	MFP2; enoyl-CoA hydratase/3-hydroxyacyl-CoA dehydrogenase [EC:4.2.1.17 1.1.1.35 1.1.1.211]	0	0	0	0	0	0	0	0	0	0	0	0	0	0	0	0	0	0	0	0	0	0	0	0	0	0	0	0	0	0	0	0	0	0	0	0	0	0	0	0	0	0	0	0	0
Metabolism	Lipid metabolism	Glycerolipid metabolism [PATH:ko00561]	K00631	plsB; glycerol-3-phosphate O-acyltransferase [EC:2.3.1.15]	0	0	0	0	0	0	0	0	0	0	0	0	0	0	0	0	0	0	0	0	0	0	0	0	0	0	0	0	0	0	0	0	0	0	0	0	0	0	0	0	0	0	0	0	0
Metabolism	Lipid metabolism	Glycerolipid metabolism [PATH:ko00561]	K00635	tgs, wax-dgat; diacylglycerol O-acyltransferase / wax synthase [EC:2.3.1.20 2.3.1.75]	0	0	0	0	0	0	0	0	0	0	0	0	0	0	0	0	0	0	0	0	0	0	0	0	0	0	0	0	0	0	0	0	0	0	0	0	0	0	0	0	0	0	0	0	0
Metabolism	Lipid metabolism	Glycerolipid metabolism [PATH:ko00561]	K00655	plsC; 1-acyl-sn-glycerol-3-phosphate acyltransferase [EC:2.3.1.51]	0	0	0	0	0	0	0	0	0	0	0	0	0	0	0	0	0	0	0	0	0	0	0	0	0	0	0	0	0	0	0	0	0	0	0	0	0	0	0	0	0	0	0	0	0
Metabolism	Lipid metabolism	Glycerolipid metabolism [PATH:ko00561]	K00864	glpK, GK; glycerol kinase [EC:2.7.1.30]	0	0	0	0	0	0	0	0	0	0	0	0	0	0	0	0	0	0	0	0	0	0	0	0	0	0	0	0	0	0	0	0	0	0	0	0	0	0	0	0	0	0	0	0	0
Metabolism	Lipid metabolism	Glycerolipid metabolism [PATH:ko00561]	K01046	lip, TGL2; triacylglycerol lipase [EC:3.1.1.3]	0	0	0	0	0	0	0	0	0	0	1	0	0	0	0	0	0	0	0	0	0	0	0	0	0	0	0	0	0	0	0	0	0	0	0	0	0	0	0	0	0	0	0	0	0
Metabolism	Lipid metabolism	Glycerolipid metabolism [PATH:ko00561]	K03621	plsX; phosphate acyltransferase [EC:2.3.1.274]	0	0	0	0	0	0	0	0	0	0	0	0	0	0	0	0	0	0	0	0	0	0	0	0	0	0	0	0	0	0	0	0	0	0	0	0	0	0	0	0	0	0	0	0	0
Metabolism	Lipid metabolism	Glycerolipid metabolism [PATH:ko00561]	K05878	dhaK; phosphoenolpyruvate---glycerone phosphotransferase subunit DhaK [EC:2.7.1.121]	0	0	0	0	0	0	0	0	0	0	0	0	0	0	0	0	0	0	0	0	0	0	0	0	0	0	0	0	0	0	0	0	0	0	0	0	0	0	0	0	0	0	0	0	0
Metabolism	Lipid metabolism	Glycerolipid metabolism [PATH:ko00561]	K05879	dhaL; phosphoenolpyruvate---glycerone phosphotransferase subunit DhaL [EC:2.7.1.121]	0	0	0	0	0	0	0	0	0	0	0	0	0	0	0	0	0	0	0	0	0	0	0	0	0	0	0	0	0	0	0	0	0	0	0	0	0	0	0	0	0	0	0	0	0
Metabolism	Lipid metabolism	Glycerolipid metabolism [PATH:ko00561]	K05881	dhaM; phosphoenolpyruvate---glycerone phosphotransferase subunit DhaM [EC:2.7.1.121]	0	0	0	0	0	0	0	0	0	0	0	0	0	0	0	0	0	0	0	0	0	0	0	0	0	0	0	0	0	0	0	0	0	0	0	0	0	0	0	0	0	0	0	0	0
Metabolism	Lipid metabolism	Glycerolipid metabolism [PATH:ko00561]	K08591	plsY; acyl phosphate:glycerol-3-phosphate acyltransferase [EC:2.3.1.275]	0	0	0	0	0	0	0	0	0	0	0	0	0	0	0	0	0	0	0	0	0	0	0	0	0	0	0	0	0	0	0	0	0	0	0	0	0	0	0	0	0	0	0	0	0
Metabolism	Lipid metabolism	Glycerolipid metabolism [PATH:ko00561]	K13677	dgs, bgsA; 1,2-diacylglycerol-3-alpha-glucose alpha-1,2-glucosyltransferase [EC:2.4.1.208]	0	0	0	0	0	0	0	0	0	0	0	0	0	0	0	0	0	0	0	0	0	0	0	0	0	0	0	0	0	0	0	0	0	0	0	0	0	0	0	0	0	0	0	0	0
Metabolism	Lipid metabolism	Glycerolipid metabolism [PATH:ko00561]	K19002	mgs, bgsB; 1,2-diacylglycerol 3-alpha-glucosyltransferase [EC:2.4.1.337]	0	0	0	0	0	0	0	0	0	0	0	0	0	0	0	0	0	0	0	0	0	0	0	0	0	0	0	0	0	0	0	0	0	0	0	0	0	0	0	0	0	0	0	0	0
Metabolism	Lipid metabolism	Glycerolipid metabolism [PATH:ko00561]	K19003	mgdA; 1,2-diacylglycerol 3-beta-glucosyltransferase [EC:2.4.1.336]	0	0	0	0	0	0	0	0	0	0	0	0	0	0	0	0	0	0	0	0	0	0	0	0	0	0	0	0	0	0	0	0	0	0	0	0	0	0	0	0	0	0	0	0	0
Metabolism	Lipid metabolism	Glycerophospholipid metabolism [PATH:ko00564]	K00057	gpsA; glycerol-3-phosphate dehydrogenase (NAD(P)+) [EC:1.1.1.94]	0	0	0	0	0	0	0	0	0	0	0	0	0	0	0	0	0	0	0	0	0	0	0	0	0	0	0	0	0	0	0	0	0	0	0	0	0	0	0	0	0	0	0	0	0
Metabolism	Lipid metabolism	Glycerophospholipid metabolism [PATH:ko00564]	K00096	araM, egsA; glycerol-1-phosphate dehydrogenase [NAD(P)+] [EC:1.1.1.261]	1	1	1	1	1	1	1	1	0	0	1	1	1	1	1	1	1	1	0	1	1	0	1	1	1	1	1	2	0	1	1	2	1	1	1	1	1	1	1	1	1	1	1	1	1
Metabolism	Lipid metabolism	Glycerophospholipid metabolism [PATH:ko00564]	K00111	glpA, glpD; glycerol-3-phosphate dehydrogenase [EC:1.1.5.3]	0	0	0	0	1	0	0	0	0	0	0	0	0	0	0	0	0	0	0	0	0	0	0	0	0	0	0	0	0	0	0	0	0	0	0	1	0	0	0	0	0	0	0	0	0
Metabolism	Lipid metabolism	Glycerophospholipid metabolism [PATH:ko00564]	K00112	glpB; glycerol-3-phosphate dehydrogenase subunit B [EC:1.1.5.3]	0	0	0	0	0	0	0	0	0	0	0	0	0	0	0	0	0	0	0	0	0	0	0	0	0	0	0	0	0	0	0	0	0	0	0	0	0	0	0	0	0	0	0	0	0
Metabolism	Lipid metabolism	Glycerophospholipid metabolism [PATH:ko00564]	K00113	glpC; glycerol-3-phosphate dehydrogenase subunit C	0	0	1	0	0	0	0	1	2	1	2	0	0	0	0	0	0	0	0	0	0	0	0	0	0	0	0	0	0	0	0	0	0	0	0	0	0	0	0	0	0	0	0	0	0
Metabolism	Lipid metabolism	Glycerophospholipid metabolism [PATH:ko00564]	K00570	pmtA; phosphatidylethanolamine/phosphatidyl-N-methylethanolamine N-methyltransferase [EC:2.1.1.	0	0	0	0	0	0	0	0	0	0	0	0	0	0	0	0	0	0	0	0	0	0	0	0	0	0	0	0	0	0	0	0	0	0	0	0	0	0	0	0	0	0	0	0	0
Metabolism	Lipid metabolism	Glycerophospholipid metabolism [PATH:ko00564]	K00980	tagD; glycerol-3-phosphate cytidylyltransferase [EC:2.7.7.39]	0	0	0	0	0	0	0	0	1	0	0	0	0	0	0	0	0	0	0	0	0	0	0	1	0	0	0	1	0	0	0	0	0	1	0	0	0	0	0	0	0	0	0	1	0
Metabolism	Lipid metabolism	Glycerophospholipid metabolism [PATH:ko00564]	K00981	E2.7.7.41, CDS1, CDS2, cdsA; phosphatidate cytidylyltransferase [EC:2.7.7.41]	0	0	0	0	0	0	0	0	0	0	0	0	0	0	0	0	0	0	0	0	0	0	0	0	0	0	0	0	0	0	0	0	0	0	0	0	0	0	0	0	0	0	0	0	0
Metabolism	Lipid metabolism	Glycerophospholipid metabolism [PATH:ko00564]	K00995	pgsA, PGS1; CDP-diacylglycerol---glycerol-3-phosphate 3-phosphatidyltransferase [EC:2.7.8.5]	0	0	2	0	0	0	0	1	0	1	0	0	0	0	0	0	0	0	0	0	0	0	0	0	0	0	0	0	0	0	0	0	0	0	0	0	0	0	0	0	0	0	0	0	0
Metabolism	Lipid metabolism	Glycerophospholipid metabolism [PATH:ko00564]	K01058	pldA; phospholipase A1/A2 [EC:3.1.1.32 3.1.1.4]	0	0	0	0	0	0	0	0	0	0	0	0	0	0	0	0	0	0	0	0	0	0	0	0	0	0	0	0	0	0	0	0	0	0	0	0	0	0	0	0	0	0	0	0	0
Metabolism	Lipid metabolism	Glycerophospholipid metabolism [PATH:ko00564]	K01095	pgpA; phosphatidylglycerophosphatase A [EC:3.1.3.27]	0	0	0	0	0	0	0	0	0	0	0	0	0	0	0	0	0	0	0	0	0	0	0	0	0	0	0	0	0	0	0	0	0	0	0	0	0	0	0	0	0	0	0	0	0
Metabolism	Lipid metabolism	Glycerophospholipid metabolism [PATH:ko00564]	K01126	E3.1.4.46, glpQ, ugpQ; glycerophosphoryl diester phosphodiesterase [EC:3.1.4.46]	0	0	0	1	0	0	0	0	0	0	0	0	0	0	0	0	0	0	0	0	0	0	0	0	0	0	0	0	0	0	0	0	0	0	0	0	0	0	0	0	0	0	0	0	0
Metabolism	Lipid metabolism	Glycerophospholipid metabolism [PATH:ko00564]	K01613	psd, PISD; phosphatidylserine decarboxylase [EC:4.1.1.65]	0	0	0	0	0	0	0	0	0	0	0	0	0	0	0	0	0	0	0	0	0	0	0	0	0	0	0	0	0	0	0	0	0	0	0	0	0	0	0	0	0	0	0	0	0
Metabolism	Lipid metabolism	Glycerophospholipid metabolism [PATH:ko00564]	K06131	clsA_B; cardiolipin synthase A/B [EC:2.7.8.-]	0	0	0	0	0	0	0	0	0	0	0	0	0	0	0	0	0	0	0	0	0	0	0	0	0	0	0	0	0	0	0	0	0	0	0	0	0	0	0	0	0	0	0	0	0
Metabolism	Lipid metabolism	Glycerophospholipid metabolism [PATH:ko00564]	K08744	CRLS; cardiolipin synthase (CMP-forming) [EC:2.7.8.41]	0	0	0	0	0	0	0	0	0	0	0	0	0	0	0	0	0	0	0	0	0	0	0	0	0	0	0	0	0	0	0	0	0	0	0	0	0	0	0	0	0	0	0	0	0
Metabolism	Lipid metabolism	Glycerophospholipid metabolism [PATH:ko00564]	K17103	CHO1, pssA; CDP-diacylglycerol---serine O-phosphatidyltransferase [EC:2.7.8.8]	0	0	0	0	0	0	0	0	0	0	0	0	0	0	0	0	0	0	0	0	0	0	0	0	0	0	0	0	0	0	0	0	0	0	0	0	0	0	0	0	0	0	0	0	0
Metabolism	Lipid metabolism	Glycerophospholipid metabolism [PATH:ko00564]	K17104	E2.5.1.41; phosphoglycerol geranylgeranyltransferase [EC:2.5.1.41]	1	0	1	1	0	0	1	1	1	1	1	1	0	0	1	1	1	0	0	0	1	1	0	0	0	1	0	0	0	0	0	0	0	0	0	0	0	1	0	0	0	0	1	0	0
Metabolism	Lipid metabolism	Glycerophospholipid metabolism [PATH:ko00564]	K17105	E2.5.1.42; geranylgeranylglycerol-phosphate geranylgeranyltransferase [EC:2.5.1.42]	1	1	1	1	1	1	1	1	1	1	1	1	0	1	1	1	1	1	1	2	1	1	1	1	1	1	1	1	1	1	1	1	1	1	1	1	1	1	1	2	1	1	1	1	1
Metabolism	Lipid metabolism	Glycerophospholipid metabolism [PATH:ko00564]	K17830	GGR; digeranylgeranylglycerophospholipid reductase [EC:1.3.1.101 1.3.7.11]	1	0	0	1	1	2	1	0	0	0	0	1	1	0	1	1	1	0	1	2	0	1	1	1	0	1	1	1	1	0	0	1	1	0	1	1	1	1	1	1	1	1	0	1	0
Metabolism	Lipid metabolism	Glycerophospholipid metabolism [PATH:ko00564]	K19664	carS; CDP-2,3-bis-(O-geranylgeranyl)-sn-glycerol synthase [EC:2.7.7.67]	0	0	0	0	0	0	0	0	0	0	0	0	0	0	0	0	0	0	0	0	0	0	0	0	0	0	0	0	0	0	0	0	0	0	0	0	0	0	0	0	0	0	0	0	0
Metabolism	Lipid metabolism	Glycerophospholipid metabolism [PATH:ko00564]	K19665	pssA; archaetidylserine synthase [EC:2.7.8.38]	0	0	0	0	0	0	0	0	0	0	0	0	0	0	0	0	0	0	0	0	0	0	0	0	0	0	0	0	0	0	0	0	0	0	0	0	0	0	0	0	0	0	0	0	0
Metabolism	Lipid metabolism	Glycerophospholipid metabolism [PATH:ko00564]	K24872	yvoF; heptaprenylglycerol acetyltransferase [EC:2.3.1.-]	0	0	0	0	0	0	0	0	0	0	0	0	0	0	0	0	0	0	0	0	0	0	0	0	0	0	0	0	0	0	0	0	0	0	0	0	0	0	0	0	0	0	0	0	0
Metabolism	Lipid metabolism	Primary bile acid biosynthesis [PATH:ko00120]	K01442	cbh; choloylglycine hydrolase [EC:3.5.1.24]	0	0	0	0	0	0	0	0	0	0	0	0	0	0	0	0	0	0	0	0	0	0	0	0	0	0	0	0	0	0	0	0	0	0	0	0	0	0	0	0	0	0	0	0	0
Metabolism	Lipid metabolism	Primary bile acid biosynthesis [PATH:ko00120]	K01796	E5.1.99.4, AMACR, mcr; alpha-methylacyl-CoA racemase [EC:5.1.99.4]	0	0	0	0	0	0	0	0	0	0	0	0	0	0	0	0	0	0	0	0	0	0	0	0	0	0	0	0	0	0	0	0	0	0	0	0	0	0	0	0	0	0	0	0	0
Metabolism	Lipid metabolism	Secondary bile acid biosynthesis [PATH:ko00121]	K00076	hdhA; 7-alpha-hydroxysteroid dehydrogenase [EC:1.1.1.159]	0	0	0	0	0	0	0	0	0	0	0	0	0	0	0	0	0	0	0	0	0	0	0	0	0	0	0	0	0	0	1	0	0	0	0	0	0	0	0	0	0	0	0	0	0
Metabolism	Lipid metabolism	Secondary bile acid biosynthesis [PATH:ko00121]	K07007	baiN; 3-dehydro-bile acid Delta4,6-reductase [EC:1.3.1.114]	0	0	0	0	0	0	0	0	0	0	0	0	0	0	0	0	0	0	0	0	0	0	0	0	0	0	0	0	0	0	0	0	0	0	0	0	0	0	0	0	0	0	0	0	0
Metabolism	Lipid metabolism	Sphingolipid metabolism [PATH:ko00600]	K01130	E3.1.6.1; arylsulfatase [EC:3.1.6.1]	0	0	0	0	0	0	0	0	0	0	0	0	0	0	0	0	0	0	0	0	0	0	0	0	0	0	0	0	0	0	0	0	0	0	0	0	0	0	0	0	0	0	0	0	0
Metabolism	Lipid metabolism	Sphingolipid metabolism [PATH:ko00600]	K01186	NEU1; sialidase-1 [EC:3.2.1.18]	0	0	0	0	0	0	0	0	0	0	0	0	0	0	0	0	0	0	0	0	0	0	0	0	0	0	0	0	0	0	0	0	0	0	0	0	0	0	0	0	0	0	0	0	0
Metabolism	Lipid metabolism	Sphingolipid metabolism [PATH:ko00600]	K01634	SGPL1, DPL1; sphinganine-1-phosphate aldolase [EC:4.1.2.27]	0	0	0	0	0	0	0	0	0	0	0	0	0	0	0	0	0	0	0	0	0	0	0	0	0	0	0	0	0	0	0	0	0	0	0	0	0	0	0	0	0	0	0	0	0
Metabolism	Lipid metabolism	Sphingolipid metabolism [PATH:ko00600]	K04718	SPHK; sphingosine kinase [EC:2.7.1.91]	0	0	0	0	0	0	0	0	0	0	0	0	0	0	0	0	0	0	0	0	0	0	0	0	0	0	0	0	0	0	0	0	0	0	0	0	0	0	0	0	0	0	0	0	0
Metabolism	Lipid metabolism	Sphingolipid metabolism [PATH:ko00600]	K12349	ASAH2; neutral ceramidase [EC:3.5.1.23]	0	0	0	0	0	0	0	0	0	0	0	0	0	0	0	0	0	0	0	0	0	0	0	0	0	0	0	0	0	0	0	0	0	0	0	0	0	0	0	0	0	0	0	0	0
Metabolism	Lipid metabolism	Steroid biosynthesis [PATH:ko00100]	K00227	SC5DL, ERG3; Delta7-sterol 5-desaturase [EC:1.14.19.20]	0	0	0	0	0	0	0	0	0	0	0	0	0	0	0	0	0	0	0	0	0	0	0	0	0	0	0	0	0	0	0	0	0	0	0	0	0	0	0	0	0	0	0	0	0
Metabolism	Lipid metabolism	Steroid biosynthesis [PATH:ko00100]	K00801	FDFT1; farnesyl-diphosphate farnesyltransferase [EC:2.5.1.21]	0	0	0	0	0	0	0	0	0	0	0	0	0	0	0	0	0	0	0	0	0	0	0	0	0	0	0	0	0	0	0	0	0	0	0	0	0	0	0	0	0	0	0	0	0
Metabolism	Lipid metabolism	Steroid biosynthesis [PATH:ko00100]	K01853	CAS1; cycloartenol synthase [EC:5.4.99.8]	0	0	0	0	0	0	0	0	0	0	0	0	0	0	0	0	0	0	0	0	0	0	0	0	0	0	0	0	0	0	0	0	0	0	0	0	0	0	0	0	0	0	0	0	0
Metabolism	Lipid metabolism	Steroid hormone biosynthesis [PATH:ko00140]	K00038	E1.1.1.53; 3alpha(or 20beta)-hydroxysteroid dehydrogenase [EC:1.1.1.53]	0	0	0	0	0	0	0	0	0	0	0	0	0	0	0	0	0	0	0	0	0	0	0	0	0	0	0	0	0	0	0	0	0	0	0	0	0	0	0	0	0	0	0	0	0
Metabolism	Lipid metabolism	Steroid hormone biosynthesis [PATH:ko00140]	K00545	COMT; catechol O-methyltransferase [EC:2.1.1.6]	1	0	0	0	0	0	0	0	0	0	0	0	0	0	0	0	0	0	0	0	0	0	0	0	0	0	0	0	0	0	0	0	0	0	0	0	0	0	0	0	0	0	0	0	0
Metabolism	Metabolism of cofactors and vitamins	Biotin metabolism [PATH:ko00780]	K00652	bioF; 8-amino-7-oxononanoate synthase [EC:2.3.1.47]	0	0	0	0	0	0	0	0	0	0	0	0	0	0	0	0	0	0	0	0	0	0	0	0	0	0	0	0	0	0	0	0	0	0	0	0	0	0	0	0	0	0	0	0	0
Metabolism	Metabolism of cofactors and vitamins	Biotin metabolism [PATH:ko00780]	K00833	bioA; adenosylmethionine---8-amino-7-oxononanoate aminotransferase [EC:2.6.1.62]	0	0	1	0	0	0	0	1	0	0	1	0	0	0	0	0	0	0	0	0	0	0	1	0	0	0	0	0	0	0	0	0	0	0	0	0	0	0	0	0	0	0	0	0	0
Metabolism	Metabolism of cofactors and vitamins	Biotin metabolism [PATH:ko00780]	K01012	bioB; biotin synthase [EC:2.8.1.6]	0	0	0	0	0	0	0	0	0	0	0	0	0	0	0	0	0	0	0	0	0	0	0	0	0	0	0	0	0	0	0	0	0	0	0	0	0	0	0	0	0	0	0	0	0
Metabolism	Metabolism of cofactors and vitamins	Biotin metabolism [PATH:ko00780]	K01906	bioW; 6-carboxyhexanoate--CoA ligase [EC:6.2.1.14]	0	0	0	0	0	0	0	0	0	0	0	0	0	0	0	0	0	0	0	0	0	0	0	0	0	0	0	0	0	0	0	0	0	0	0	0	0	0	0	0	0	0	0	0	0
Metabolism	Metabolism of cofactors and vitamins	Biotin metabolism [PATH:ko00780]	K01935	bioD; dethiobiotin synthetase [EC:6.3.3.3]	0	0	0	0	0	0	0	0	0	0	0	0	0	0	0	0	0	0	0	0	0	0	0	0	0	0	0	0	0	0	0	0	0	0	0	0	0	0	0	0	0	0	0	0	0
Metabolism	Metabolism of cofactors and vitamins	Biotin metabolism [PATH:ko00780]	K02169	bioC; malonyl-CoA O-methyltransferase [EC:2.1.1.197]	0	0	0	0	0	0	0	0	0	0	0	0	0	0	0	0	0	0	0	0	0	0	0	0	0	0	0	0	0	0	0	0	0	0	0	0	0	0	0	0	0	0	0	0	0
Metabolism	Metabolism of cofactors and vitamins	Biotin metabolism [PATH:ko00780]	K03524	birA; BirA family transcriptional regulator, biotin operon repressor / biotin---[acetyl-CoA-carboxylase] ligase [EC:6.3.4.15]	0	1	2	0	0	0	0	2	2	1	1	0	0	0	0	0	0	0	0	0	0	0	0	0	0	0	0	0	0	0	0	0	0	0	0	0	0	0	0	0	0	0	0	0	0
Metabolism	Metabolism of cofactors and vitamins	Biotin metabolism [PATH:ko00780]	K25570	bioU; 8-amino-7-oxononanoate carboxylating dehydrogenase [EC:2.6.1.121]	0	0	0	0	0	0	0	0	0	0	0	0	0	0	0	0	0	0	0	0	0	0	0	0	0	0	0	0	0	0	0	0	0	0	0	0	0	0	0	0	0	0	0	0	0
Metabolism	Metabolism of cofactors and vitamins	Folate biosynthesis [PATH:ko00790]	K00287	DHFR, folA; dihydrofolate reductase [EC:1.5.1.3]	0	0	0	0	0	0	0	0	0	0	0	0	0	0	0	0	0	0	0	0	0	0	0	0	0	0	0	0	0	0	0	0	0	0	0	0	0	0	0	0	0	0	0	0	0
Metabolism	Metabolism of cofactors and vitamins	Folate biosynthesis [PATH:ko00790]	K00796	folP; dihydropteroate synthase [EC:2.5.1.15]	0	0	0	0	0	0	0	0	0	0	0	0	0	0	0	0	0	0	0	0	0	0	0	0	0	0	0	0	0	0	0	0	0	0	0	0	0	0	0	0	0	0	0	0	0
Metabolism	Metabolism of cofactors and vitamins	Folate biosynthesis [PATH:ko00790]	K00950	folK; 2-amino-4-hydroxy-6-hydroxymethyldihydropteridine diphosphokinase [EC:2.7.6.3]	0	0	0	0	0	0	0	0	0	0	0	0	0	0	0	0	0	0	0	0	0	0	0	0	0	0	0	0	0	0	0	0	0	0	0	0	0	0	0	0	0	0	0	0	0
Metabolism	Metabolism of cofactors and vitamins	Folate biosynthesis [PATH:ko00790]	K01113	phoD; alkaline phosphatase D [EC:3.1.3.1]	0	0	0	0	0	0	0	0	0	0	0	0	0	0	0	0	0	0	0	0	0	0	0	0	0	0	0	0	0	0	0	0	0	0	0	0	0	0	0	0	0	0	0	0	0
Metabolism	Metabolism of cofactors and vitamins	Folate biosynthesis [PATH:ko00790]	K01495	GCH1, folE; GTP cyclohydrolase IA [EC:3.5.4.16]	0	0	0	0	0	0	0	0	0	0	0	0	0	0	0	0	0	0	0	0	0	0	0	0	0	0	0	0	0	0	0	0	0	0	0	0	0	0	0	0	0	0	0	0	0
Metabolism	Metabolism of cofactors and vitamins	Folate biosynthesis [PATH:ko00790]	K01633	folB; 7,8-dihydroneopterin aldolase/epimerase/oxygenase [EC:4.1.2.25 5.1.99.8 1.13.11.81]	0	0	0	0	0	0	0	0	0	0	0	0	0	0	0	0	0	0	0	0	0	0	0	0	0	0	0	0	0	0	0	0	0	0	0	0	0	0	0	0	0	0	0	0	0
Metabolism	Metabolism of cofactors and vitamins	Folate biosynthesis [PATH:ko00790]	K01665	pabB; para-aminobenzoate synthetase component I [EC:2.6.1.85]	0	0	0	0	0	0	0	0	0	0	0	0	0	0	0	0	0	0	0	0	0	0	0	0	0	0	0	0	0	0	0	0	0	0	0	0	0	0	0	0	0	0	0	0	0
Metabolism	Metabolism of cofactors and vitamins	Folate biosynthesis [PATH:ko00790]	K01724	PCBD, phhB; 4a-hydroxytetrahydrobiopterin dehydratase [EC:4.2.1.96]	1	1	1	1	1	1	1	1	1	1	0	1	1	1	1	1	1	1	1	1	0	1	1	0	1	1	1	0	1	1	1	1	1	1	1	1	1	1	1	1	1	1	1	1	1
Metabolism	Metabolism of cofactors and vitamins	Folate biosynthesis [PATH:ko00790]	K01737	queD, ptpS, PTS; 6-pyruvoyltetrahydropterin/6-carboxytetrahydropterin synthase [EC:4.2.3.12 4.1.2.50]	1	1	0	0	1	0	1	1	1	0	0	0	0	1	1	1	1	1	1	1	1	0	2	2	1	1	1	1	1	1	1	1	1	1	1	1	1	1	1	2	2	2	1	1	1
Metabolism	Metabolism of cofactors and vitamins	Folate biosynthesis [PATH:ko00790]	K03635	MOCS2B, moaE; molybdopterin synthase catalytic subunit [EC:2.8.1.12]	0	0	2	0	0	0	0	0	1	1	1	0	0	0	0	0	0	0	0	0	0	0	0	0	0	0	0	0	0	0	0	0	0	0	0	0	0	0	0	0	0	0	0	0	0
Metabolism	Metabolism of cofactors and vitamins	Folate biosynthesis [PATH:ko00790]	K03637	moaC, CNX3; cyclic pyranopterin monophosphate synthase [EC:4.6.1.17]	0	0	1	0	0	0	0	1	0	1	0	0	0	0	0	0	0	0	0	0	0	0	0	0	0	0	0	0	0	0	0	0	0	0	0	0	0	0	0	0	0	0	0	0	0
Metabolism	Metabolism of cofactors and vitamins	Folate biosynthesis [PATH:ko00790]	K03638	moaB; molybdopterin adenylyltransferase [EC:2.7.7.75]	0	0	1	0	0	0	0	1	0	1	0	0	0	0	0	0	0	0	0	0	0	0	0	0	0	0	0	0	0	0	0	0	0	0	0	0	0	0	0	0	0	0	0	0	0
Metabolism	Metabolism of cofactors and vitamins	Folate biosynthesis [PATH:ko00790]	K03639	moaA, CNX2; GTP 3',8-cyclase [EC:4.1.99.22]	0	0	1	0	0	0	0	1	1	1	1	0	0	0	0	0	0	0	0	0	0	0	0	0	0	0	0	0	0	0	0	0	0	0	0	0	0	0	0	0	0	0	0	0	0
Metabolism	Metabolism of cofactors and vitamins	Folate biosynthesis [PATH:ko00790]	K03750	moeA; molybdopterin molybdotransferase [EC:2.10.1.1]	0	0	1	0	0	0	0	2	1	2	1	0	0	0	0	0	0	0	0	0	0	0	0	0	0	0	0	0	0	0	0	0	0	2	0	0	0	0	0	0	0	0	0	0	0
Metabolism	Metabolism of cofactors and vitamins	Folate biosynthesis [PATH:ko00790]	K03752	mobA; molybdenum cofactor guanylyltransferase [EC:2.7.7.77]	0	1	0	0	0	0	0	0	0	0	0	0	0	0	0	0	0	0	0	0	0	0	0	0	0	0	0	0	0	0	0	0	0	0	0	0	0	0	0	0	0	0	0	0	0
Metabolism	Metabolism of cofactors and vitamins	Folate biosynthesis [PATH:ko00790]	K03831	mogA; molybdopterin adenylyltransferase [EC:2.7.7.75]	0	0	0	0	0	0	0	0	0	0	0	0	0	0	0	0	0	0	0	0	0	0	0	0	0	0	0	0	0	0	0	0	0	0	0	0	0	0	0	0	0	0	0	0	0
Metabolism	Metabolism of cofactors and vitamins	Folate biosynthesis [PATH:ko00790]	K06897	K06897; 7,8-dihydropterin-6-yl-methyl-4-(beta-D-ribofuranosyl)aminobenzene 5'-phosphate synthase [EC:2.5.1.105]	0	0	0	0	0	0	0	0	0	0	0	0	0	0	0	0	0	0	0	0	0	0	0	0	0	0	0	0	0	0	0	0	0	0	0	0	0	0	0	0	0	0	0	0	0
Metabolism	Metabolism of cofactors and vitamins	Folate biosynthesis [PATH:ko00790]	K06920	queC; 7-cyano-7-deazaguanine synthase [EC:6.3.4.20]	1	2	1	0	1	0	1	1	1	1	1	0	0	1	1	1	1	1	1	1	1	0	1	1	1	1	1	1	1	1	1	1	1	1	2	1	1	1	0	1	2	1	1	1	1
Metabolism	Metabolism of cofactors and vitamins	Folate biosynthesis [PATH:ko00790]	K06984	K06984; beta-ribofuranosylaminobenzene 5'-phosphate synthase [EC:2.4.2.54]	0	0	0	0	0	0	0	0	0	0	0	0	0	0	0	0	0	0	0	0	0	0	0	0	0	0	0	0	0	0	0	0	0	0	0	0	0	0	0	0	0	0	0	0	0
Metabolism	Metabolism of cofactors and vitamins	Folate biosynthesis [PATH:ko00790]	K07141	mocA; molybdenum cofactor cytidylyltransferase [EC:2.7.7.76]	0	0	1	0	0	0	0	1	1	1	1	0	0	0	0	0	0	0	0	0	0	0	0	0	0	0	0	0	0	0	0	0	0	0	0	0	0	0	0	0	0	0	0	0	0
Metabolism	Metabolism of cofactors and vitamins	Folate biosynthesis [PATH:ko00790]	K07142	mptE; 2-amino-4-hydroxy-6-hydroxymethyldihydropteridine diphosphokinase [EC:2.7.6.3]	0	0	1	0	0	0	0	1	1	1	0	0	0	0	0	0	0	0	0	0	0	0	0	0	0	0	0	0	0	0	0	0	0	0	0	0	0	0	0	0	0	0	0	0	0
Metabolism	Metabolism of cofactors and vitamins	Folate biosynthesis [PATH:ko00790]	K09007	folE2; GTP cyclohydrolase IB [EC:3.5.4.16]	1	1	0	0	0	0	0	0	0	0	0	0	0	1	1	1	1	1	0	0	0	0	0	1	0	1	0	0	0	0	0	0	0	0	0	0	0	0	0	0	0	0	0	0	0
Metabolism	Metabolism of cofactors and vitamins	Folate biosynthesis [PATH:ko00790]	K09457	queF; 7-cyano-7-deazaguanine reductase [EC:1.7.1.13]	0	0	0	1	0	1	1	0	0	0	0	1	1	1	1	1	1	1	1	1	0	0	1	0	1	1	0	1	1	1	1	0	0	1	0	1	1	0	1	1	1	1	2	1	0
Metabolism	Metabolism of cofactors and vitamins	Folate biosynthesis [PATH:ko00790]	K09739	mptD; dihydroneopterin aldolase [EC:4.1.2.25]	0	0	0	0	0	0	0	0	0	0	0	0	0	0	0	0	0	0	0	0	0	0	0	0	0	0	0	0	0	0	0	0	0	0	0	0	0	0	0	0	0	0	0	0	0
Metabolism	Metabolism of cofactors and vitamins	Folate biosynthesis [PATH:ko00790]	K10026	queE; 7-carboxy-7-deazaguanine synthase [EC:4.3.99.3]	0	1	0	0	0	0	0	0	0	0	0	0	0	0	0	0	0	0	0	0	0	0	0	0	0	0	0	0	0	0	0	0	0	0	0	0	0	0	0	0	0	0	0	0	0
Metabolism	Metabolism of cofactors and vitamins	Folate biosynthesis [PATH:ko00790]	K11754	folC; dihydrofolate synthase / folylpolyglutamate synthase [EC:6.3.2.12 6.3.2.17]	0	0	0	0	0	0	0	0	0	0	0	0	0	0	0	0	0	0	0	0	0	0	0	0	0	0	0	1	0	0	0	0	0	0	0	0	0	0	0	0	0	0	0	0	0
Metabolism	Metabolism of cofactors and vitamins	Folate biosynthesis [PATH:ko00790]	K15740	mptN; tetrahydromethanopterin:alpha-L-glutamate ligase [EC:6.3.2.33]	0	0	0	0	0	0	0	0	0	0	0	0	0	0	0	0	0	0	0	0	0	0	0	0	0	0	0	0	0	0	0	0	0	0	0	0	0	0	0	0	0	0	0	0	0
Metabolism	Metabolism of cofactors and vitamins	Folate biosynthesis [PATH:ko00790]	K17487	mptB; 7,8-dihydroneopterin 2',3'-cyclic phosphate phosphodiesterase [EC:3.1.4.56]	0	0	0	0	0	0	0	0	0	0	0	0	0	0	0	0	0	0	0	0	0	0	0	0	0	0	0	0	0	0	0	0	0	0	0	0	0	0	0	0	0	0	0	0	0
Metabolism	Metabolism of cofactors and vitamins	Folate biosynthesis [PATH:ko00790]	K17488	mptA; GTP cyclohydrolase IV [EC:3.5.4.39]	0	0	1	1	1	1	1	1	1	1	0	0	1	0	0	0	0	0	1	1	0	0	1	0	1	1	1	1	1	1	1	1	1	1	1	1	1	1	1	1	2	1	1	2	1
Metabolism	Metabolism of cofactors and vitamins	Folate biosynthesis [PATH:ko00790]	K18853	dmrX; dihydromethanopterin reductase (acceptor) [EC:1.5.99.15]	0	0	0	0	0	0	0	0	0	0	0	0	0	0	0	0	0	0	0	0	0	0	0	0	0	0	0	0	0	0	0	0	0	0	0	0	0	0	0	0	0	0	0	0	0
Metabolism	Metabolism of cofactors and vitamins	Folate biosynthesis [PATH:ko00790]	K24102	folCP; dihydrofolate synthase / dihydropteroate synthase [EC:6.3.2.12 2.5.1.15]	0	0	0	0	0	0	0	0	0	0	0	0	0	0	0	0	0	0	0	0	0	0	0	0	0	0	0	0	0	0	0	0	0	0	0	0	0	0	0	0	0	0	0	0	0
Metabolism	Metabolism of cofactors and vitamins	Lipoic acid metabolism [PATH:ko00785]	K03644	lipA, LIAS, LIP1, LIP5; lipoyl synthase [EC:2.8.1.8]	1	1	1	1	1	1	2	1	2	1	1	1	1	2	2	2	2	2	2	2	1	1	2	2	2	2	1	1	1	1	0	2	2	2	3	1	1	1	0	1	1	2	1	1	2
Metabolism	Metabolism of cofactors and vitamins	Lipoic acid metabolism [PATH:ko00785]	K03800	lplA, lplJ, lipL1; lipoate---protein ligase [EC:6.3.1.20]	0	0	3	0	0	0	0	3	4	3	4	0	0	0	0	0	0	0	0	0	0	0	0	0	0	0	0	0	0	0	0	0	0	0	0	0	0	0	0	0	0	0	0	0	0
Metabolism	Metabolism of cofactors and vitamins	Lipoic acid metabolism [PATH:ko00785]	K03801	lipB; lipoyl(octanoyl) transferase [EC:2.3.1.181]	1	0	0	1	1	1	0	0	0	0	0	0	1	0	0	1	0	0	0	0	0	1	0	0	0	0	1	1	1	1	0	1	0	1	0	1	1	1	0	1	1	0	1	2	1
Metabolism	Metabolism of cofactors and vitamins	Lipoic acid metabolism [PATH:ko00785]	K09711	lipS1; lipoyl synthase	0	0	0	0	0	0	0	0	0	0	0	0	0	0	0	0	0	0	0	0	0	0	0	0	0	0	0	0	0	0	0	0	0	0	0	0	0	0	0	0	0	0	0	0	0
Metabolism	Metabolism of cofactors and vitamins	Lipoic acid metabolism [PATH:ko00785]	K16869	lipL; octanoyl-[GcvH]:protein N-octanoyltransferase [EC:2.3.1.204]	0	0	0	0	0	0	0	0	0	0	0	0	0	0	0	0	0	0	0	0	0	0	0	0	0	0	0	0	0	0	0	0	0	0	0	0	0	0	0	0	0	0	0	0	0
Metabolism	Metabolism of cofactors and vitamins	Lipoic acid metabolism [PATH:ko00785]	K23734	lipM; lipoyl(octanoyl) transferase [EC:2.3.1.181]	0	0	0	0	0	0	0	0	0	0	0	0	0	0	0	0	0	0	0	0	0	0	0	0	0	0	0	0	0	0	0	0	0	0	0	0	0	0	0	0	0	0	0	0	0
Metabolism	Metabolism of cofactors and vitamins	Lipoic acid metabolism [PATH:ko00785]	K24689	lipS2; lipoyl synthase	0	0	0	0	0	0	0	0	0	0	0	0	0	0	0	0	0	0	0	0	0	0	0	0	0	0	0	0	0	0	0	0	0	0	0	0	0	0	0	0	0	0	0	0	0
Metabolism	Metabolism of cofactors and vitamins	Nicotinate and nicotinamide metabolism [PATH:ko00760]	K00324	pntA; proton-translocating NAD(P)+ transhydrogenase subunit alpha [EC:7.1.1.1]	0	0	0	0	0	0	0	0	0	0	0	0	0	0	0	0	0	0	0	0	0	0	0	0	0	0	0	0	0	0	0	0	0	0	0	0	0	0	0	0	0	0	0	0	0
Metabolism	Metabolism of cofactors and vitamins	Nicotinate and nicotinamide metabolism [PATH:ko00760]	K00325	pntB; proton-translocating NAD(P)+ transhydrogenase subunit beta [EC:7.1.1.1]	0	0	0	0	0	0	0	0	0	0	0	0	0	0	0	0	0	0	0	0	0	0	0	0	0	0	0	0	0	0	0	0	0	0	0	0	0	0	0	0	0	0	0	0	0
Metabolism	Metabolism of cofactors and vitamins	Nicotinate and nicotinamide metabolism [PATH:ko00760]	K00763	pncB, NAPRT1; nicotinate phosphoribosyltransferase [EC:6.3.4.21]	0	1	0	0	0	0	0	0	0	0	0	0	0	0	0	0	0	0	0	0	0	0	0	0	0	0	0	0	0	0	0	0	0	0	0	0	0	0	0	0	0	0	0	0	0
Metabolism	Metabolism of cofactors and vitamins	Nicotinate and nicotinamide metabolism [PATH:ko00760]	K00767	nadC, QPRT; nicotinate-nucleotide pyrophosphorylase (carboxylating) [EC:2.4.2.19]	1	1	1	1	1	1	1	0	0	1	0	1	1	1	1	1	1	1	1	1	0	2	0	1	1	1	1	2	0	1	1	1	2	0	0	1	1	1	1	0	1	1	1	1	0
Metabolism	Metabolism of cofactors and vitamins	Nicotinate and nicotinamide metabolism [PATH:ko00760]	K00858	ppnK, NADK; NAD+ kinase [EC:2.7.1.23]	1	1	2	1	1	1	1	2	2	1	2	2	1	1	1	1	1	0	1	1	2	1	2	1	1	1	1	1	1	1	1	1	1	1	1	1	1	1	1	1	1	1	1	1	1
Metabolism	Metabolism of cofactors and vitamins	Nicotinate and nicotinamide metabolism [PATH:ko00760]	K00952	nadM; nicotinamide-nucleotide adenylyltransferase [EC:2.7.7.1]	1	1	1	1	1	1	1	1	1	0	0	0	1	1	1	1	1	2	1	1	1	1	1	1	1	1	1	1	1	1	1	1	0	0	1	1	1	1	1	1	1	1	1	1	1
Metabolism	Metabolism of cofactors and vitamins	Nicotinate and nicotinamide metabolism [PATH:ko00760]	K00969	nadD; nicotinate-nucleotide adenylyltransferase [EC:2.7.7.18]	0	0	0	0	0	0	0	0	0	0	0	0	0	0	0	0	0	0	0	0	0	0	0	0	0	0	0	0	0	0	0	0	0	0	0	0	0	0	0	0	0	0	0	0	0
Metabolism	Metabolism of cofactors and vitamins	Nicotinate and nicotinamide metabolism [PATH:ko00760]	K01916	nadE; NAD+ synthase [EC:6.3.1.5]	1	1	1	0	1	1	2	1	1	1	1	0	1	1	1	1	1	1	0	0	1	0	0	1	1	0	1	1	0	0	1	1	0	1	0	0	1	1	1	1	2	1	2	0	0
Metabolism	Metabolism of cofactors and vitamins	Nicotinate and nicotinamide metabolism [PATH:ko00760]	K01950	E6.3.5.1, NADSYN1, QNS1, nadE; NAD+ synthase (glutamine-hydrolysing) [EC:6.3.5.1]	1	0	0	0	0	0	0	0	0	0	0	0	0	0	0	0	0	0	0	0	0	0	1	0	0	0	0	0	0	0	0	0	0	0	0	0	0	0	0	0	0	0	0	0	0
Metabolism	Metabolism of cofactors and vitamins	Nicotinate and nicotinamide metabolism [PATH:ko00760]	K03426	NUDT12_13, nudC; NAD+ diphosphatase [EC:3.6.1.22]	0	0	1	0	0	0	0	1	1	1	1	0	0	0	0	0	0	0	0	0	0	0	0	0	0	0	0	0	0	0	0	0	0	0	0	0	0	0	0	0	0	0	0	0	0
Metabolism	Metabolism of cofactors and vitamins	Nicotinate and nicotinamide metabolism [PATH:ko00760]	K03517	nadA; quinolinate synthase [EC:2.5.1.72]	1	1	1	1	1	1	1	1	0	1	1	1	1	1	1	1	1	1	1	1	0	1	0	1	1	1	1	1	0	1	1	1	1	0	0	1	2	2	1	1	1	1	1	2	0
Metabolism	Metabolism of cofactors and vitamins	Nicotinate and nicotinamide metabolism [PATH:ko00760]	K03742	pncC; nicotinamide-nucleotide amidase [EC:3.5.1.42]	0	0	0	0	0	0	0	0	0	0	0	0	0	0	0	0	0	0	0	0	0	0	0	0	0	0	0	0	0	0	0	0	0	0	0	0	0	0	0	0	0	0	0	0	0
Metabolism	Metabolism of cofactors and vitamins	Nicotinate and nicotinamide metabolism [PATH:ko00760]	K03743	pncC; nicotinamide-nucleotide amidase [EC:3.5.1.42]	0	0	0	0	0	0	0	0	0	0	0	0	0	0	0	0	0	0	0	0	0	0	0	0	0	0	0	0	0	0	0	0	0	0	0	0	0	0	0	0	0	0	0	0	0
Metabolism	Metabolism of cofactors and vitamins	Nicotinate and nicotinamide metabolism [PATH:ko00760]	K06989	nadX, ASPDH; aspartate dehydrogenase [EC:1.4.1.21]	0	0	1	0	0	0	0	1	1	1	1	0	0	0	0	0	0	0	0	0	0	0	0	0	0	0	0	0	0	0	0	0	0	0	0	0	0	0	0	0	0	0	0	0	0
Metabolism	Metabolism of cofactors and vitamins	Nicotinate and nicotinamide metabolism [PATH:ko00760]	K08281	pncA; nicotinamidase/pyrazinamidase [EC:3.5.1.19 3.5.1.-]	0	0	0	0	0	0	0	0	0	0	0	0	0	0	0	0	0	0	0	0	0	0	0	0	0	0	0	0	0	0	0	0	0	0	0	0	0	0	0	0	0	0	0	0	0
Metabolism	Metabolism of cofactors and vitamins	Nicotinate and nicotinamide metabolism [PATH:ko00760]	K12410	cobB, srtN, npdA; NAD-dependent protein deacetylase/lipoamidase [EC:2.3.1.286 2.3.1.313]	0	0	0	0	0	0	0	0	0	0	0	0	0	0	0	0	0	0	0	0	0	0	0	0	0	0	0	0	0	0	0	0	0	0	0	0	0	0	0	0	0	0	0	0	0
Metabolism	Metabolism of cofactors and vitamins	Nicotinate and nicotinamide metabolism [PATH:ko00760]	K13522	K13522, nadM; bifunctional NMN adenylyltransferase/nudix hydrolase [EC:2.7.7.1 3.6.1.-]	0	0	0	0	0	0	0	0	0	0	0	0	0	0	0	0	0	0	0	0	0	0	0	0	0	0	0	0	0	0	0	0	0	0	0	0	0	0	0	0	0	0	0	0	0
Metabolism	Metabolism of cofactors and vitamins	Nicotinate and nicotinamide metabolism [PATH:ko00760]	K13995	nicF; maleamate amidohydrolase [EC:3.5.1.107]	0	0	0	1	0	0	0	0	0	0	0	0	0	0	0	0	0	0	0	0	0	0	0	0	0	0	0	0	0	0	0	0	0	0	0	0	0	0	0	0	0	0	0	0	0
Metabolism	Metabolism of cofactors and vitamins	Nicotinate and nicotinamide metabolism [PATH:ko00760]	K19191	mabO; 4-methylaminobutanoate oxidase (formaldehyde-forming) [EC:1.5.3.19]	0	0	0	0	0	0	0	0	0	0	0	0	0	0	0	0	0	0	0	0	0	0	0	0	0	0	0	0	0	0	0	0	0	0	0	0	0	0	0	0	0	0	0	0	0
Metabolism	Metabolism of cofactors and vitamins	Nicotinate and nicotinamide metabolism [PATH:ko00760]	K20454	dml; 2,3-dimethylmalate lyase [EC:4.1.3.32]	0	1	0	0	0	0	0	0	0	0	1	0	0	0	0	0	0	0	0	0	0	0	0	0	0	0	0	0	0	0	0	0	0	0	0	0	0	0	0	0	0	1	0	0	0
Metabolism	Metabolism of cofactors and vitamins	One carbon pool by folate [PATH:ko00670]	K00604	MTFMT, fmt; methionyl-tRNA formyltransferase [EC:2.1.2.9]	0	0	0	1	0	1	0	0	0	0	0	1	1	0	0	0	0	0	0	0	0	0	0	0	0	0	1	0	0	0	0	0	0	0	0	0	0	0	0	0	0	0	0	0	0
Metabolism	Metabolism of cofactors and vitamins	One carbon pool by folate [PATH:ko00670]	K01746	E4.3.1.4; formiminotetrahydrofolate cyclodeaminase [EC:4.3.1.4]	0	0	0	0	0	0	0	0	0	0	0	0	0	0	0	0	0	0	0	0	0	0	0	0	0	0	0	0	0	0	0	0	0	0	0	0	0	0	0	0	0	0	0	0	0
Metabolism	Metabolism of cofactors and vitamins	One carbon pool by folate [PATH:ko00670]	K01934	MTHFS; 5-formyltetrahydrofolate cyclo-ligase [EC:6.3.3.2]	1	1	1	1	1	1	1	1	1	1	1	1	1	1	1	1	1	1	1	1	1	1	1	1	1	1	1	1	1	0	1	1	2	2	1	1	1	1	1	2	1	1	2	1	1
Metabolism	Metabolism of cofactors and vitamins	Pantothenate and CoA biosynthesis [PATH:ko00770]	K00077	panE, apbA; 2-dehydropantoate 2-reductase [EC:1.1.1.169]	0	0	1	0	0	0	0	0	1	0	0	0	0	0	0	0	0	0	0	0	0	0	0	0	0	0	0	0	0	0	0	0	0	0	0	0	0	0	0	0	0	0	0	0	0
Metabolism	Metabolism of cofactors and vitamins	Pantothenate and CoA biosynthesis [PATH:ko00770]	K00606	panB; 3-methyl-2-oxobutanoate hydroxymethyltransferase [EC:2.1.2.11]	1	1	1	1	1	1	1	1	1	1	0	1	1	1	1	1	1	1	1	2	1	1	2	1	1	1	1	1	1	1	1	1	1	1	1	1	2	1	1	1	1	1	1	1	0
Metabolism	Metabolism of cofactors and vitamins	Pantothenate and CoA biosynthesis [PATH:ko00770]	K00859	coaE; dephospho-CoA kinase [EC:2.7.1.24]	0	0	0	0	0	0	0	0	0	0	0	0	0	0	0	0	0	0	0	0	0	0	0	0	0	0	0	0	0	0	0	0	0	0	0	0	0	0	0	0	0	0	0	0	0
Metabolism	Metabolism of cofactors and vitamins	Pantothenate and CoA biosynthesis [PATH:ko00770]	K00867	coaA; type I pantothenate kinase [EC:2.7.1.33]	0	0	0	0	0	0	0	0	0	0	0	0	0	0	0	0	0	0	0	0	0	0	0	0	0	0	0	0	0	0	0	0	0	0	0	0	0	0	0	0	0	0	0	0	0
Metabolism	Metabolism of cofactors and vitamins	Pantothenate and CoA biosynthesis [PATH:ko00770]	K00954	E2.7.7.3A, coaD, kdtB; pantetheine-phosphate adenylyltransferase [EC:2.7.7.3]	0	0	0	0	0	0	0	0	0	0	0	0	0	0	0	0	0	0	0	0	0	0	0	0	0	0	0	0	0	0	0	0	0	0	0	0	0	0	0	0	0	0	0	0	0
Metabolism	Metabolism of cofactors and vitamins	Pantothenate and CoA biosynthesis [PATH:ko00770]	K00997	acpS; holo-[acyl-carrier protein] synthase [EC:2.7.8.7]	0	0	0	0	0	0	0	0	0	0	0	0	0	0	0	0	0	0	0	0	0	0	0	0	0	0	0	0	0	0	0	0	0	0	0	0	0	0	0	0	0	0	0	0	0
Metabolism	Metabolism of cofactors and vitamins	Pantothenate and CoA biosynthesis [PATH:ko00770]	K02201	E2.7.7.3B; pantetheine-phosphate adenylyltransferase [EC:2.7.7.3]	1	1	1	1	1	2	1	1	1	1	1	1	1	1	1	1	1	1	1	1	1	2	0	0	1	0	2	1	1	0	1	1	1	1	1	2	1	1	1	1	1	2	2	1	1
Metabolism	Metabolism of cofactors and vitamins	Pantothenate and CoA biosynthesis [PATH:ko00770]	K06133	LYS5, acpT; 4'-phosphopantetheinyl transferase [EC:2.7.8.-]	0	0	0	0	0	0	0	0	0	0	0	0	0	0	0	0	0	0	0	0	0	0	0	0	0	0	0	0	0	0	0	0	0	0	0	0	0	0	0	0	0	0	0	0	0
Metabolism	Metabolism of cofactors and vitamins	Pantothenate and CoA biosynthesis [PATH:ko00770]	K06982	pok; pantoate kinase [EC:2.7.1.169]	1	2	1	1	1	1	1	1	2	1	1	2	1	1	1	1	1	1	2	0	2	1	1	1	1	2	1	1	1	1	1	1	1	0	0	1	1	2	1	2	1	1	1	1	1
Metabolism	Metabolism of cofactors and vitamins	Pantothenate and CoA biosynthesis [PATH:ko00770]	K09735	dpck; GTP-dependent dephospho-CoA kinase [EC:2.7.1.237]	1	1	1	1	1	1	1	1	1	1	1	1	1	1	1	1	1	1	1	1	1	1	1	1	1	1	1	1	0	0	1	1	1	1	1	2	1	1	1	1	1	1	1	1	1
Metabolism	Metabolism of cofactors and vitamins	Pantothenate and CoA biosynthesis [PATH:ko00770]	K13038	coaBC, dfp; phosphopantothenoylcysteine decarboxylase / phosphopantothenate---cysteine ligase [EC:4.1.1.36 6.3.2.5]	1	1	1	0	1	1	1	1	1	1	1	1	1	1	1	1	0	1	0	0	1	1	0	0	1	1	1	1	1	0	0	0	0	1	1	0	0	1	1	0	0	0	0	0	1
Metabolism	Metabolism of cofactors and vitamins	Porphyrin metabolism [PATH:ko00860]	K00228	CPOX, hemF; coproporphyrinogen III oxidase [EC:1.3.3.3]	0	0	0	0	0	0	0	0	0	0	0	0	0	0	0	0	0	0	0	0	0	0	0	0	0	0	0	0	0	0	0	0	0	0	0	0	0	0	0	0	0	0	0	0	0
Metabolism	Metabolism of cofactors and vitamins	Porphyrin metabolism [PATH:ko00860]	K00230	hemG; menaquinone-dependent protoporphyrinogen oxidase [EC:1.3.5.3]	0	0	0	0	0	0	0	0	0	0	0	0	0	0	0	0	0	0	0	0	0	0	0	0	0	0	0	0	0	0	0	0	0	0	0	0	0	0	0	0	0	0	0	0	0
Metabolism	Metabolism of cofactors and vitamins	Porphyrin metabolism [PATH:ko00860]	K00231	PPOX, hemY; protoporphyrinogen/coproporphyrinogen III oxidase [EC:1.3.3.4 1.3.3.15]	0	0	0	0	0	0	0	0	0	0	0	0	0	0	0	0	0	0	0	0	0	0	0	0	0	0	0	0	0	0	0	0	0	0	0	0	0	0	0	0	0	0	0	0	0
Metabolism	Metabolism of cofactors and vitamins	Porphyrin metabolism [PATH:ko00860]	K00595	cobL-cbiET; precorrin-6B C5,15-methyltransferase / cobalt-precorrin-6B C5,C15-methyltransferase [EC:2.1.1.132 2.1.1.289 2.1.1.196]	0	0	0	0	0	0	0	0	0	0	0	0	0	0	0	0	0	0	0	0	0	0	0	0	0	0	0	0	0	0	0	0	0	0	0	0	0	0	0	0	0	0	0	0	0
Metabolism	Metabolism of cofactors and vitamins	Porphyrin metabolism [PATH:ko00860]	K00798	MMAB, pduO; cob(I)alamin adenosyltransferase [EC:2.5.1.17]	1	1	1	1	1	1	1	1	1	1	1	1	1	1	1	1	1	1	1	1	1	1	0	1	1	1	1	1	1	1	0	1	1	1	0	1	0	1	1	1	1	2	1	1	1
Metabolism	Metabolism of cofactors and vitamins	Porphyrin metabolism [PATH:ko00860]	K01599	hemE, UROD; uroporphyrinogen decarboxylase [EC:4.1.1.37]	0	0	0	0	0	0	0	0	0	0	0	0	0	0	0	0	0	0	0	0	0	0	0	0	0	0	0	0	0	0	0	0	0	0	0	0	0	0	0	0	0	0	0	0	0
Metabolism	Metabolism of cofactors and vitamins	Porphyrin metabolism [PATH:ko00860]	K01698	hemB, ALAD; porphobilinogen synthase [EC:4.2.1.24]	1	1	0	0	0	0	0	0	0	0	0	0	0	0	0	0	0	0	0	0	0	0	0	0	0	0	0	0	0	0	0	0	0	0	0	0	0	0	0	0	0	0	0	0	0
Metabolism	Metabolism of cofactors and vitamins	Porphyrin metabolism [PATH:ko00860]	K01719	hemD, UROS; uroporphyrinogen-III synthase [EC:4.2.1.75]	1	0	0	0	0	0	0	0	0	0	0	0	0	0	0	0	0	0	0	0	0	0	0	0	0	0	0	0	0	0	0	0	0	0	0	0	0	0	0	0	0	0	0	0	0
Metabolism	Metabolism of cofactors and vitamins	Porphyrin metabolism [PATH:ko00860]	K01749	hemC, HMBS; hydroxymethylbilane synthase [EC:2.5.1.61]	1	0	0	0	0	0	0	0	0	0	0	0	0	0	0	0	0	0	0	0	0	0	0	0	0	0	0	0	0	0	0	0	0	0	0	0	0	0	0	0	0	0	0	0	0
Metabolism	Metabolism of cofactors and vitamins	Porphyrin metabolism [PATH:ko00860]	K01772	hemH, FECH; protoporphyrin/coproporphyrin ferrochelatase [EC:4.98.1.1 4.99.1.9]	0	0	0	0	1	0	0	0	0	0	0	0	0	0	0	0	0	0	0	0	0	0	0	0	0	0	0	0	0	0	0	1	0	0	0	1	0	0	0	0	0	0	0	0	0
Metabolism	Metabolism of cofactors and vitamins	Porphyrin metabolism [PATH:ko00860]	K01845	hemL; glutamate-1-semialdehyde 2,1-aminomutase [EC:5.4.3.8]	1	1	2	0	0	0	0	3	3	2	2	0	1	0	0	0	0	0	0	0	0	0	0	0	0	0	0	0	0	0	0	0	0	0	0	0	0	0	0	0	0	0	0	0	0
Metabolism	Metabolism of cofactors and vitamins	Porphyrin metabolism [PATH:ko00860]	K01885	EARS, gltX; glutamyl-tRNA synthetase [EC:6.1.1.17]	1	1	1	1	1	1	1	1	2	1	1	1	1	1	2	1	1	1	1	1	1	1	1	1	1	1	1	2	1	0	1	1	1	2	2	1	1	1	1	1	1	0	2	1	1
Metabolism	Metabolism of cofactors and vitamins	Porphyrin metabolism [PATH:ko00860]	K02188	cbiD; cobalt-precorrin-5B (C1)-methyltransferase [EC:2.1.1.195]	0	0	0	0	0	0	0	0	0	0	0	0	0	0	0	0	0	0	0	0	0	0	0	0	0	0	0	0	0	0	0	0	0	0	0	0	0	0	0	0	0	0	0	0	0
Metabolism	Metabolism of cofactors and vitamins	Porphyrin metabolism [PATH:ko00860]	K02189	cbiG; cobalt-precorrin 5A hydrolase [EC:3.7.1.12]	0	0	0	0	0	0	0	0	0	0	0	0	0	0	0	0	0	0	0	0	0	0	0	0	0	0	0	0	0	0	0	0	0	0	0	0	0	0	0	0	0	0	0	0	0
Metabolism	Metabolism of cofactors and vitamins	Porphyrin metabolism [PATH:ko00860]	K02191	cbiT; cobalt-precorrin-6B (C15)-methyltransferase [EC:2.1.1.196]	0	0	0	0	0	0	0	0	0	0	0	0	0	0	0	0	0	0	0	0	0	0	0	0	0	0	0	0	0	0	0	0	0	0	0	0	0	0	0	0	0	0	0	0	0
Metabolism	Metabolism of cofactors and vitamins	Porphyrin metabolism [PATH:ko00860]	K02224	cobB-cbiA; cobyrinic acid a,c-diamide synthase [EC:6.3.5.9 6.3.5.11]	0	0	0	0	0	0	0	0	0	0	0	0	0	0	0	0	0	0	0	0	0	0	0	0	0	0	0	0	0	0	0	0	0	0	0	0	0	0	0	0	0	0	0	0	0
Metabolism	Metabolism of cofactors and vitamins	Porphyrin metabolism [PATH:ko00860]	K02227	cbiB, cobD; adenosylcobinamide-phosphate synthase [EC:6.3.1.10]	0	0	0	0	0	0	0	0	0	0	0	0	0	0	0	0	0	0	0	0	0	0	0	0	0	0	0	0	0	0	0	0	0	0	0	0	0	0	0	0	0	0	0	0	0
Metabolism	Metabolism of cofactors and vitamins	Porphyrin metabolism [PATH:ko00860]	K02230	cobN; cobaltochelatase CobN [EC:6.6.1.2]	0	0	0	0	0	0	0	0	0	0	0	0	0	0	0	0	0	0	0	0	0	0	0	0	0	0	0	0	0	0	0	0	0	0	0	0	0	0	0	0	0	0	0	0	0
Metabolism	Metabolism of cofactors and vitamins	Porphyrin metabolism [PATH:ko00860]	K02231	cobP, cobU; adenosylcobinamide kinase / adenosylcobinamide-phosphate guanylyltransferase [EC:2.7.1.156 2.7.7.62]	0	0	0	0	0	0	0	0	0	0	0	0	0	0	0	0	0	0	0	0	0	0	0	0	0	0	0	0	0	0	0	0	0	0	0	0	0	0	0	0	0	0	0	0	0
Metabolism	Metabolism of cofactors and vitamins	Porphyrin metabolism [PATH:ko00860]	K02232	cobQ, cbiP; adenosylcobyric acid synthase [EC:6.3.5.10]	0	0	0	0	0	0	0	0	0	0	0	0	0	0	0	0	0	0	0	0	0	0	0	0	0	0	0	0	0	0	0	0	0	0	0	0	0	0	0	0	0	0	0	0	0
Metabolism	Metabolism of cofactors and vitamins	Porphyrin metabolism [PATH:ko00860]	K02233	E2.7.8.26, cobS, cobV; adenosylcobinamide-GDP ribazoletransferase [EC:2.7.8.26]	0	0	0	0	0	0	0	0	0	0	0	0	0	0	0	0	0	0	0	0	0	0	0	0	0	0	0	0	0	0	0	0	0	0	0	0	0	0	0	0	0	0	0	0	0
Metabolism	Metabolism of cofactors and vitamins	Porphyrin metabolism [PATH:ko00860]	K02302	cysG; uroporphyrin-III C-methyltransferase / precorrin-2 dehydrogenase / sirohydrochlorin ferrochelatase [EC:2.1.1.107 1.3.1.76 4.99.1.4]	1	0	0	0	0	0	0	0	0	0	0	0	0	0	0	0	0	0	0	0	0	0	0	0	0	0	0	0	0	0	0	0	0	0	0	0	0	0	0	0	0	0	0	0	0
Metabolism	Metabolism of cofactors and vitamins	Porphyrin metabolism [PATH:ko00860]	K02303	cobA; uroporphyrin-III C-methyltransferase [EC:2.1.1.107]	1	0	0	0	0	0	0	0	0	0	0	0	0	0	0	0	0	0	0	0	0	0	0	0	0	0	0	0	0	0	0	0	0	0	0	0	0	0	0	0	0	0	0	0	0
Metabolism	Metabolism of cofactors and vitamins	Porphyrin metabolism [PATH:ko00860]	K02304	MET8; precorrin-2 dehydrogenase / sirohydrochlorin ferrochelatase [EC:1.3.1.76 4.99.1.4]	1	1	0	0	0	0	0	0	0	0	0	0	0	0	0	0	0	0	0	0	0	0	0	0	0	0	0	0	0	0	0	0	0	0	0	0	0	0	0	0	0	0	0	0	0
Metabolism	Metabolism of cofactors and vitamins	Porphyrin metabolism [PATH:ko00860]	K02492	hemA; glutamyl-tRNA reductase [EC:1.2.1.70]	1	1	0	0	0	0	0	0	0	0	0	0	0	0	0	0	0	0	0	0	0	0	0	0	0	0	0	0	0	0	0	0	0	0	0	0	0	0	0	0	0	0	0	0	0
Metabolism	Metabolism of cofactors and vitamins	Porphyrin metabolism [PATH:ko00860]	K02495	hemN, hemZ; oxygen-independent coproporphyrinogen III oxidase [EC:1.3.98.3]	0	0	0	0	0	0	0	0	0	0	0	0	0	0	0	0	0	0	0	0	0	0	0	0	0	0	0	0	0	0	0	0	0	0	0	0	0	0	0	0	0	0	0	0	0
Metabolism	Metabolism of cofactors and vitamins	Porphyrin metabolism [PATH:ko00860]	K03394	cobI-cbiL; precorrin-2/cobalt-factor-2 C20-methyltransferase [EC:2.1.1.130 2.1.1.151]	0	0	0	0	0	0	0	0	0	0	0	0	0	0	0	0	0	0	0	0	0	0	0	0	0	0	0	0	0	0	0	0	0	0	0	0	0	0	0	0	0	0	0	0	0
Metabolism	Metabolism of cofactors and vitamins	Porphyrin metabolism [PATH:ko00860]	K03399	cbiE; cobalt-precorrin-7 (C5)-methyltransferase [EC:2.1.1.289]	0	0	0	0	0	0	0	0	0	0	0	0	0	0	0	0	0	0	0	0	0	0	0	0	0	0	0	0	0	0	0	0	0	0	0	0	0	0	0	0	0	0	0	0	0
Metabolism	Metabolism of cofactors and vitamins	Porphyrin metabolism [PATH:ko00860]	K03403	chlH, bchH; magnesium chelatase subunit H [EC:6.6.1.1]	0	0	0	0	0	0	0	0	0	0	0	0	0	0	0	0	0	0	0	0	0	0	0	0	0	0	0	0	0	0	0	0	0	0	0	0	0	0	0	0	0	0	0	0	0
Metabolism	Metabolism of cofactors and vitamins	Porphyrin metabolism [PATH:ko00860]	K03404	chlD, bchD; magnesium chelatase subunit D [EC:6.6.1.1]	0	0	0	0	0	0	0	0	0	0	0	0	0	0	0	0	0	0	0	0	0	0	0	0	0	0	0	0	0	0	0	0	0	0	0	0	0	0	0	0	0	0	0	0	0
Metabolism	Metabolism of cofactors and vitamins	Porphyrin metabolism [PATH:ko00860]	K03405	chlI, bchI; magnesium chelatase subunit I [EC:6.6.1.1]	1	0	1	0	0	0	0	1	1	1	1	0	0	0	0	0	0	0	0	0	0	0	0	0	0	0	0	0	0	0	0	0	0	0	0	0	0	0	0	0	0	0	0	0	0
Metabolism	Metabolism of cofactors and vitamins	Porphyrin metabolism [PATH:ko00860]	K03428	bchM, chlM; magnesium-protoporphyrin O-methyltransferase [EC:2.1.1.11]	1	0	0	0	0	0	0	0	0	0	0	0	0	0	0	0	0	0	0	0	0	0	0	0	0	0	0	0	0	0	0	0	0	0	0	0	0	0	0	0	0	0	0	0	0
Metabolism	Metabolism of cofactors and vitamins	Porphyrin metabolism [PATH:ko00860]	K03594	bfr; bacterioferritin [EC:1.16.3.1]	0	0	0	0	0	0	0	0	0	0	0	0	0	0	0	0	0	0	0	0	0	0	0	0	0	0	0	0	0	0	0	0	0	0	0	0	0	0	0	0	0	0	0	0	0
Metabolism	Metabolism of cofactors and vitamins	Porphyrin metabolism [PATH:ko00860]	K03795	cbiX; sirohydrochlorin cobaltochelatase [EC:4.99.1.3]	0	0	0	0	0	0	0	0	0	0	0	0	0	0	0	0	0	0	0	0	0	0	0	0	0	0	0	0	0	0	0	0	0	0	0	0	0	0	0	0	0	0	0	0	0
Metabolism	Metabolism of cofactors and vitamins	Porphyrin metabolism [PATH:ko00860]	K04034	bchE; anaerobic magnesium-protoporphyrin IX monomethyl ester cyclase [EC:1.21.98.3]	0	0	0	0	0	0	0	0	0	0	0	0	0	0	0	0	0	0	0	0	0	0	0	0	0	0	0	0	0	0	0	0	0	0	0	0	0	0	0	0	0	0	0	0	0
Metabolism	Metabolism of cofactors and vitamins	Porphyrin metabolism [PATH:ko00860]	K04040	chlG, bchG; chlorophyll/bacteriochlorophyll a synthase [EC:2.5.1.62 2.5.1.133]	0	0	0	0	0	0	0	0	0	0	0	0	0	0	0	0	0	0	0	0	0	0	0	0	0	0	0	0	0	0	0	0	0	0	0	0	0	0	0	0	0	0	0	0	0
Metabolism	Metabolism of cofactors and vitamins	Porphyrin metabolism [PATH:ko00860]	K04720	cobD; threonine-phosphate decarboxylase [EC:4.1.1.81]	0	0	0	0	0	0	0	0	0	0	0	0	0	0	0	0	0	0	0	0	0	0	0	0	0	0	0	0	0	0	0	0	0	0	0	0	0	0	0	0	0	0	0	0	0
Metabolism	Metabolism of cofactors and vitamins	Porphyrin metabolism [PATH:ko00860]	K05895	cobK-cbiJ; precorrin-6A/cobalt-precorrin-6A reductase [EC:1.3.1.54 1.3.1.106]	0	0	0	0	0	0	0	0	0	0	0	0	0	0	0	0	0	0	0	0	0	0	0	0	0	0	0	0	0	0	0	0	0	0	0	0	0	0	0	0	0	0	0	0	0
Metabolism	Metabolism of cofactors and vitamins	Porphyrin metabolism [PATH:ko00860]	K05934	cobJ, cbiH; precorrin-3B C17-methyltransferase / cobalt-factor III methyltransferase [EC:2.1.1.131 2.1.1.272]	0	0	0	0	0	0	0	0	0	0	0	0	0	0	0	0	0	0	0	0	0	0	0	0	0	0	0	0	0	0	0	0	0	0	0	0	0	0	0	0	0	0	0	0	0
Metabolism	Metabolism of cofactors and vitamins	Porphyrin metabolism [PATH:ko00860]	K05936	cobM, cbiF; precorrin-4/cobalt-precorrin-4 C11-methyltransferase [EC:2.1.1.133 2.1.1.271]	0	0	0	0	0	0	0	0	0	0	0	0	0	0	0	0	0	0	0	0	0	0	0	0	0	0	0	0	0	0	0	0	0	0	0	0	0	0	0	0	0	0	0	0	0
Metabolism	Metabolism of cofactors and vitamins	Porphyrin metabolism [PATH:ko00860]	K06042	cobH-cbiC; precorrin-8X/cobalt-precorrin-8 methylmutase [EC:5.4.99.61 5.4.99.60]	0	0	0	0	0	0	0	0	0	0	0	0	0	0	0	0	0	0	0	0	0	0	0	0	0	0	0	0	0	0	0	0	0	0	0	0	0	0	0	0	0	0	0	0	0
Metabolism	Metabolism of cofactors and vitamins	Porphyrin metabolism [PATH:ko00860]	K08260	cbiZ; adenosylcobinamide hydrolase [EC:3.5.1.90]	0	0	0	0	0	0	0	0	0	0	0	0	0	0	0	0	0	0	0	0	0	0	0	0	0	0	0	0	0	0	0	0	0	0	0	0	0	0	0	0	0	0	0	0	0
Metabolism	Metabolism of cofactors and vitamins	Porphyrin metabolism [PATH:ko00860]	K08973	hemJ; protoporphyrinogen IX oxidase [EC:1.3.99.-]	0	0	0	0	0	0	0	0	0	0	0	0	0	0	0	0	0	0	0	0	0	0	0	0	0	0	0	0	0	0	0	0	0	0	0	0	0	0	0	0	0	0	0	0	0
Metabolism	Metabolism of cofactors and vitamins	Porphyrin metabolism [PATH:ko00860]	K09882	cobS; cobaltochelatase CobS [EC:6.6.1.2]	0	0	0	0	0	0	0	0	0	0	0	0	0	0	0	0	0	0	0	0	0	0	0	0	0	0	0	0	0	0	0	0	0	0	0	0	0	0	0	0	0	0	0	0	0
Metabolism	Metabolism of cofactors and vitamins	Porphyrin metabolism [PATH:ko00860]	K10960	chlP, bchP; geranylgeranyl diphosphate/geranylgeranyl-bacteriochlorophyllide a reductase [EC:1.3.1.83 1.3.1.111]	0	0	0	0	0	0	0	0	0	0	0	0	0	0	0	0	0	0	0	0	0	0	0	0	0	0	0	0	1	0	0	0	0	0	0	0	0	0	0	0	1	0	0	0	0
Metabolism	Metabolism of cofactors and vitamins	Porphyrin metabolism [PATH:ko00860]	K13542	cobA-hemD; uroporphyrinogen III methyltransferase / synthase [EC:2.1.1.107 4.2.1.75]	0	0	0	0	0	0	0	0	0	0	0	0	0	0	0	0	0	0	0	0	0	0	0	0	0	0	0	0	0	0	0	0	0	0	0	0	0	0	0	0	0	0	0	0	0
Metabolism	Metabolism of cofactors and vitamins	Porphyrin metabolism [PATH:ko00860]	K19221	cobA, btuR; cob(I)alamin adenosyltransferase [EC:2.5.1.17]	0	0	0	0	0	0	0	0	0	0	0	0	0	0	0	0	0	0	0	0	0	0	0	0	0	0	0	0	0	0	0	0	0	0	0	0	0	0	0	0	0	0	0	0	0
Metabolism	Metabolism of cofactors and vitamins	Porphyrin metabolism [PATH:ko00860]	K19712	cobY; adenosylcobinamide-phosphate guanylyltransferase [EC:2.7.7.62]	0	0	0	0	0	0	0	0	0	0	0	0	0	0	0	0	0	0	0	0	0	0	0	0	0	0	0	0	0	0	0	0	0	0	0	0	0	0	0	0	0	0	0	0	0
Metabolism	Metabolism of cofactors and vitamins	Porphyrin metabolism [PATH:ko00860]	K21479	cbiH60; cobalt-factor III methyltransferase [EC:2.1.1.272]	0	0	0	0	0	0	0	0	0	0	0	0	0	0	0	0	0	0	0	0	0	0	0	0	0	0	0	0	0	0	0	0	0	0	0	0	0	0	0	0	0	0	0	0	0
Metabolism	Metabolism of cofactors and vitamins	Porphyrin metabolism [PATH:ko00860]	K21480	HO, pbsA1, hmuO; heme oxygenase (biliverdin-producing, ferredoxin) [EC:1.14.15.20]	0	0	0	0	0	0	0	0	0	0	0	0	0	0	0	0	0	0	0	0	0	0	0	0	0	0	0	0	0	0	0	0	0	0	0	0	0	0	0	0	0	0	0	0	0
Metabolism	Metabolism of cofactors and vitamins	Porphyrin metabolism [PATH:ko00860]	K21610	cfbC; Ni-sirohydrochlorin a,c-diamide reductive cyclase subunit CfbC [EC:6.3.3.7]	0	0	0	0	0	0	0	0	0	0	0	0	0	0	0	0	0	0	0	0	0	0	0	0	0	0	0	0	0	0	0	0	0	0	0	0	0	0	0	0	0	0	0	0	0
Metabolism	Metabolism of cofactors and vitamins	Porphyrin metabolism [PATH:ko00860]	K21611	cfbD; Ni-sirohydrochlorin a,c-diamide reductive cyclase subunit CfbD [EC:6.3.3.7]	0	0	0	0	0	0	0	0	0	0	0	0	0	0	0	0	0	0	0	0	0	0	0	0	0	0	0	0	0	0	0	0	0	0	0	0	0	0	0	0	0	0	0	0	0
Metabolism	Metabolism of cofactors and vitamins	Porphyrin metabolism [PATH:ko00860]	K21612	cfbE; coenzyme F430 synthetase [EC:6.4.1.9]	0	0	0	0	0	0	0	0	0	0	0	0	0	0	0	0	0	0	0	0	0	0	0	0	0	0	0	0	0	0	0	0	0	0	0	0	0	0	0	0	0	0	0	0	0
Metabolism	Metabolism of cofactors and vitamins	Porphyrin metabolism [PATH:ko00860]	K22011	cfbA; sirohydrochlorin cobalto/nickelchelatase [EC:4.99.1.3 4.99.1.11]	0	0	0	0	0	0	0	0	0	0	0	0	0	0	0	0	0	0	0	0	0	0	0	0	0	0	0	0	0	0	0	0	0	0	0	0	0	0	0	0	0	0	0	0	0
Metabolism	Metabolism of cofactors and vitamins	Porphyrin metabolism [PATH:ko00860]	K22012	cfbB; Ni-sirohydrochlorin a,c-diamide synthase [EC:6.3.5.12]	0	0	0	0	0	0	0	0	0	0	0	0	0	0	0	0	0	0	0	0	0	0	0	0	0	0	0	0	0	0	0	0	0	0	0	0	0	0	0	0	0	0	0	0	0
Metabolism	Metabolism of cofactors and vitamins	Porphyrin metabolism [PATH:ko00860]	K22225	ahbAB; siroheme decarboxylase [EC:4.1.1.111]	0	0	0	0	0	0	0	0	0	0	0	0	0	0	0	0	0	0	0	0	0	0	0	0	0	0	0	0	0	0	0	0	0	0	0	0	0	0	0	0	0	0	0	0	0
Metabolism	Metabolism of cofactors and vitamins	Porphyrin metabolism [PATH:ko00860]	K22226	ahbC; Fe-coproporphyrin III synthase	0	0	0	0	0	0	0	0	0	0	0	0	0	0	0	0	0	0	0	0	0	0	0	0	0	0	0	0	0	0	0	0	0	0	0	0	0	0	0	0	0	0	0	0	0
Metabolism	Metabolism of cofactors and vitamins	Porphyrin metabolism [PATH:ko00860]	K22227	ahbD; AdoMet-dependent heme synthase [EC:1.3.98.6]	0	0	0	0	0	0	0	0	0	0	0	0	0	0	0	0	0	0	0	0	0	0	0	0	0	0	0	0	0	0	0	0	0	0	0	0	0	0	0	0	0	0	0	0	0
Metabolism	Metabolism of cofactors and vitamins	Porphyrin metabolism [PATH:ko00860]	K22316	rhnA-cobC; ribonuclease H / adenosylcobalamin/alpha-ribazole phosphatase [EC:3.1.26.4 3.1.3.73]	0	0	0	0	0	0	0	0	0	0	0	0	0	0	0	0	0	0	0	0	0	0	0	1	0	0	1	1	0	1	0	0	0	0	1	1	1	0	0	0	2	1	0	1	0
Metabolism	Metabolism of cofactors and vitamins	Porphyrin metabolism [PATH:ko00860]	K22552	mmcO; multicopper oxidase [EC:1.16.3.1]	0	0	0	0	0	0	0	0	0	0	0	0	0	0	0	0	0	0	0	0	0	0	0	0	0	0	0	0	0	0	0	0	0	0	0	0	0	0	0	0	0	0	0	0	0
Metabolism	Metabolism of cofactors and vitamins	Porphyrin metabolism [PATH:ko00860]	K24866	sirC; precorrin-2 dehydrogenase [EC:1.3.1.76]	0	0	0	0	0	0	0	0	0	0	0	0	0	0	0	0	0	0	0	0	0	0	0	0	0	0	0	0	0	0	0	0	0	0	0	0	0	0	0	0	0	0	0	0	0
Metabolism	Metabolism of cofactors and vitamins	Porphyrin metabolism [PATH:ko00860]	K25033	chdC, hemQ; hydrogen peroxide-dependent heme synthase [EC:1.3.98.5]	0	0	0	0	0	0	0	0	0	0	0	0	0	0	0	0	0	0	0	0	0	0	0	0	0	0	0	0	0	0	0	0	0	0	0	0	0	0	0	0	0	0	0	0	0
Metabolism	Metabolism of cofactors and vitamins	Porphyrin metabolism [PATH:ko00860]	K25498	bzaD; 5-methoxybenzimidazole methyltransferase	0	0	0	0	0	0	0	0	0	0	0	0	0	0	0	0	0	0	0	0	0	0	0	0	0	0	0	0	0	0	0	0	0	0	0	0	0	0	0	0	0	0	0	0	0
Metabolism	Metabolism of cofactors and vitamins	Retinol metabolism [PATH:ko00830]	K00515	BCMO1, BCDO1; beta-carotene 15,15'-dioxygenase [EC:1.13.11.63]	0	0	0	0	0	0	0	0	0	0	0	0	0	0	0	0	0	0	0	0	0	0	0	0	0	0	0	0	0	0	0	0	0	0	0	0	0	0	0	0	0	0	0	0	0
Metabolism	Metabolism of cofactors and vitamins	Retinol metabolism [PATH:ko00830]	K09516	RETSAT; all-trans-retinol 13,14-reductase [EC:1.3.99.23]	0	0	0	0	0	0	0	0	0	0	0	0	0	0	0	0	0	0	0	0	0	0	0	0	0	0	0	0	0	0	0	0	0	0	0	0	0	0	0	0	0	0	0	0	0
Metabolism	Metabolism of cofactors and vitamins	Retinol metabolism [PATH:ko00830]	K11153	RDH12; retinol dehydrogenase 12 [EC:1.1.1.300]	0	0	0	0	0	0	0	0	0	0	0	1	0	0	0	0	0	0	0	0	0	0	0	0	0	0	0	0	0	0	0	0	0	0	0	0	0	0	0	0	0	0	0	0	0
Metabolism	Metabolism of cofactors and vitamins	Riboflavin metabolism [PATH:ko00740]	K00793	ribE, RIB5; riboflavin synthase [EC:2.5.1.9]	0	0	0	0	0	0	0	0	0	0	0	0	0	0	0	0	0	0	0	0	0	0	0	0	0	0	0	0	0	0	0	0	0	0	0	0	0	1	0	0	0	0	0	0	0
Metabolism	Metabolism of cofactors and vitamins	Riboflavin metabolism [PATH:ko00740]	K00794	ribH, RIB4; 6,7-dimethyl-8-ribityllumazine synthase [EC:2.5.1.78]	0	0	0	0	0	0	0	0	0	0	0	0	0	0	0	0	0	0	0	0	0	0	0	0	0	0	0	0	0	0	0	0	0	0	0	0	0	0	0	0	0	0	0	0	0
Metabolism	Metabolism of cofactors and vitamins	Riboflavin metabolism [PATH:ko00740]	K01497	ribA, RIB1; GTP cyclohydrolase II [EC:3.5.4.25]	0	0	0	0	0	0	0	0	0	0	0	0	0	0	0	0	0	0	0	0	0	0	0	0	0	0	0	0	0	0	0	0	0	0	0	0	0	0	0	0	0	0	0	0	0
Metabolism	Metabolism of cofactors and vitamins	Riboflavin metabolism [PATH:ko00740]	K02858	ribB, RIB3; 3,4-dihydroxy 2-butanone 4-phosphate synthase [EC:4.1.99.12]	0	0	0	1	1	1	1	0	0	0	0	2	1	1	1	0	1	0	1	1	2	1	2	2	1	1	1	1	1	1	1	1	1	1	1	1	1	1	1	1	2	1	1	1	1
Metabolism	Metabolism of cofactors and vitamins	Riboflavin metabolism [PATH:ko00740]	K03186	ubiX, bsdB, PAD1; flavin prenyltransferase [EC:2.5.1.129]	1	1	1	0	0	0	0	1	1	1	0	0	0	0	0	0	0	0	0	0	0	0	0	0	0	0	0	0	0	0	0	0	0	0	0	0	0	0	0	0	0	0	0	0	0
Metabolism	Metabolism of cofactors and vitamins	Riboflavin metabolism [PATH:ko00740]	K04719	bluB; 5,6-dimethylbenzimidazole synthase [EC:1.13.11.79]	0	0	0	0	0	0	0	0	0	0	0	0	0	0	0	0	0	0	0	0	0	0	0	0	0	0	0	0	0	0	0	0	0	0	0	0	0	0	0	0	0	0	0	0	0
Metabolism	Metabolism of cofactors and vitamins	Riboflavin metabolism [PATH:ko00740]	K07732	rfk; riboflavin kinase, archaea type [EC:2.7.1.161]	1	1	1	1	1	1	1	1	1	2	1	1	1	1	1	0	2	1	1	1	0	0	0	1	0	1	2	1	1	2	1	1	1	0	0	1	1	0	0	1	1	2	0	1	0
Metabolism	Metabolism of cofactors and vitamins	Riboflavin metabolism [PATH:ko00740]	K08096	gch3; GTP cyclohydrolase IIa [EC:3.5.4.29]	0	0	0	0	0	0	0	0	0	0	0	0	0	0	0	0	0	0	0	0	0	0	0	0	0	0	0	0	0	0	0	0	0	0	0	0	0	0	0	0	0	0	0	0	0
Metabolism	Metabolism of cofactors and vitamins	Riboflavin metabolism [PATH:ko00740]	K11752	ribD; diaminohydroxyphosphoribosylaminopyrimidine deaminase / 5-amino-6-(5-phosphoribosylamino)uracil reductase [EC:3.5.4.26 1.1.1.193]	0	0	0	0	0	0	0	0	0	0	0	0	0	0	0	0	0	0	0	0	0	0	0	0	0	0	0	0	0	0	0	0	0	0	0	0	0	0	0	0	0	0	0	0	0
Metabolism	Metabolism of cofactors and vitamins	Riboflavin metabolism [PATH:ko00740]	K11753	ribF; riboflavin kinase / FMN adenylyltransferase [EC:2.7.1.26 2.7.7.2]	0	0	0	0	0	0	0	0	0	0	0	0	0	0	0	0	0	0	0	0	0	0	0	0	0	0	0	0	0	0	0	0	0	0	0	0	0	0	0	0	0	0	0	0	0
Metabolism	Metabolism of cofactors and vitamins	Riboflavin metabolism [PATH:ko00740]	K14652	ribBA; 3,4-dihydroxy 2-butanone 4-phosphate synthase / GTP cyclohydrolase II [EC:4.1.99.12 3.5.4.25]	0	0	0	0	0	0	0	0	0	0	0	0	0	0	0	0	0	0	0	0	0	0	0	0	0	0	0	0	0	0	0	0	0	0	0	0	0	0	0	0	0	0	0	0	0
Metabolism	Metabolism of cofactors and vitamins	Riboflavin metabolism [PATH:ko00740]	K14653	arfB; 2-amino-5-formylamino-6-ribosylaminopyrimidin-4(3H)-one 5'-monophosphate deformylase [EC:3.5.1.102]	0	0	0	0	0	0	0	0	0	0	0	0	0	0	0	0	0	0	0	0	0	0	0	0	0	0	0	0	0	0	0	0	0	0	0	0	0	0	0	0	0	0	0	0	0
Metabolism	Metabolism of cofactors and vitamins	Riboflavin metabolism [PATH:ko00740]	K14654	RIB7, arfC; 2,5-diamino-6-(ribosylamino)-4(3H)-pyrimidinone 5'-phosphate reductase [EC:1.1.1.302]	0	0	0	0	0	0	0	0	0	0	0	0	0	0	0	0	0	0	0	0	0	0	0	0	0	0	0	0	0	0	0	0	0	0	0	0	0	0	0	0	0	0	0	0	0
Metabolism	Metabolism of cofactors and vitamins	Riboflavin metabolism [PATH:ko00740]	K14656	ribL; FAD synthetase [EC:2.7.7.2]	1	1	1	1	1	1	1	1	0	1	1	1	1	1	0	0	1	1	1	1	0	0	0	0	0	1	1	0	0	1	1	1	1	0	0	0	1	0	0	1	0	1	0	0	1
Metabolism	Metabolism of cofactors and vitamins	Riboflavin metabolism [PATH:ko00740]	K19286	nfrA2; FMN reductase [NAD(P)H] [EC:1.5.1.39]	0	0	0	0	0	0	0	0	0	0	0	0	0	0	0	0	0	0	0	0	0	0	0	0	0	0	0	0	0	0	0	0	0	0	0	0	0	0	0	0	0	0	0	0	0
Metabolism	Metabolism of cofactors and vitamins	Riboflavin metabolism [PATH:ko00740]	K20861	ybjI; FMN hydrolase / 5-amino-6-(5-phospho-D-ribitylamino)uracil phosphatase [EC:3.1.3.102 3.1.3.104]	0	0	0	0	0	0	0	0	1	0	0	0	0	0	0	0	0	0	0	0	0	0	0	0	0	0	0	0	0	0	0	0	0	0	0	0	0	0	0	0	0	0	0	0	0
Metabolism	Metabolism of cofactors and vitamins	Riboflavin metabolism [PATH:ko00740]	K21064	ycsE, yitU, ywtE; 5-amino-6-(5-phospho-D-ribitylamino)uracil phosphatase [EC:3.1.3.104]	1	0	0	0	0	0	0	0	0	0	0	0	0	0	0	0	0	0	0	0	0	0	0	0	0	0	0	0	0	0	0	0	0	0	0	0	0	0	0	0	0	0	0	0	0
Metabolism	Metabolism of cofactors and vitamins	Riboflavin metabolism [PATH:ko00740]	K23462	tgnA; flavin-dependent trigonelline monooxygenase, reductase component [EC:1.5.1.36]	0	0	0	0	0	0	0	0	0	0	0	0	0	0	0	0	0	0	0	0	0	0	0	0	0	0	0	0	0	0	0	0	0	0	0	0	0	0	0	0	0	0	0	0	0
Metabolism	Metabolism of cofactors and vitamins	Thiamine metabolism [PATH:ko00730]	K00788	thiE; thiamine-phosphate pyrophosphorylase [EC:2.5.1.3]	0	0	0	0	0	0	0	0	0	0	0	0	0	0	0	0	0	0	0	0	0	0	0	0	0	0	0	0	0	0	0	0	0	0	0	0	0	0	0	0	0	0	0	0	0
Metabolism	Metabolism of cofactors and vitamins	Thiamine metabolism [PATH:ko00730]	K00878	thiM; hydroxyethylthiazole kinase [EC:2.7.1.50]	0	0	0	0	0	0	0	0	0	0	0	0	0	0	0	0	0	0	0	0	0	0	0	0	0	0	0	0	0	0	0	0	0	0	0	0	0	0	0	0	0	0	0	0	0
Metabolism	Metabolism of cofactors and vitamins	Thiamine metabolism [PATH:ko00730]	K00941	thiD; hydroxymethylpyrimidine/phosphomethylpyrimidine kinase [EC:2.7.1.49 2.7.4.7]	0	0	0	0	0	0	0	0	0	0	0	0	0	0	0	0	0	0	0	0	0	0	0	0	0	0	0	0	0	0	0	0	0	0	0	0	0	0	0	0	0	0	0	0	0
Metabolism	Metabolism of cofactors and vitamins	Thiamine metabolism [PATH:ko00730]	K00946	thiL; thiamine-monophosphate kinase [EC:2.7.4.16]	1	1	1	1	1	0	1	1	1	1	1	1	0	1	0	1	0	0	1	1	0	1	0	1	1	1	1	1	0	1	1	1	0	0	0	1	2	1	0	1	1	1	1	0	1
Metabolism	Metabolism of cofactors and vitamins	Thiamine metabolism [PATH:ko00730]	K01077	E3.1.3.1, phoA, phoB; alkaline phosphatase [EC:3.1.3.1]	0	0	0	0	0	0	0	0	0	0	0	0	0	0	0	0	0	0	0	0	0	0	0	0	0	0	0	0	0	0	0	0	0	0	0	0	0	0	0	0	0	0	0	0	0
Metabolism	Metabolism of cofactors and vitamins	Thiamine metabolism [PATH:ko00730]	K01662	dxs; 1-deoxy-D-xylulose-5-phosphate synthase [EC:2.2.1.7]	0	0	0	0	0	0	0	0	0	0	0	0	0	0	0	0	0	0	0	0	0	0	0	0	0	0	0	0	0	0	0	0	0	0	0	0	0	0	0	0	0	0	0	0	0
Metabolism	Metabolism of cofactors and vitamins	Thiamine metabolism [PATH:ko00730]	K03146	THI4, THI1; cysteine-dependent adenosine diphosphate thiazole synthase [EC:2.4.2.60]	0	0	0	0	0	0	0	0	0	0	0	0	0	0	0	0	0	0	0	0	0	0	0	0	0	0	0	0	0	0	0	0	0	0	0	0	0	0	0	0	0	0	0	0	0
Metabolism	Metabolism of cofactors and vitamins	Thiamine metabolism [PATH:ko00730]	K03147	thiC; phosphomethylpyrimidine synthase [EC:4.1.99.17]	0	0	0	0	0	0	0	0	0	0	0	0	0	0	0	0	0	0	0	0	0	0	0	0	0	0	0	0	0	0	0	0	0	0	0	0	0	0	0	0	0	0	0	0	0
Metabolism	Metabolism of cofactors and vitamins	Thiamine metabolism [PATH:ko00730]	K03148	thiF; sulfur carrier protein ThiS adenylyltransferase [EC:2.7.7.73]	0	0	0	0	0	0	0	0	0	0	0	0	0	0	0	0	0	0	0	0	0	0	0	0	0	0	0	0	0	0	0	0	0	0	0	0	0	0	0	0	0	0	0	0	0
Metabolism	Metabolism of cofactors and vitamins	Thiamine metabolism [PATH:ko00730]	K03149	thiG; thiazole synthase [EC:2.8.1.10]	0	0	0	0	0	0	0	0	0	0	0	0	0	0	0	0	0	0	0	0	0	0	1	0	0	0	0	0	0	0	0	0	0	0	0	0	0	0	0	0	0	0	0	0	0
Metabolism	Metabolism of cofactors and vitamins	Thiamine metabolism [PATH:ko00730]	K03151	thiI; tRNA uracil 4-sulfurtransferase [EC:2.8.1.4]	0	0	0	0	0	0	0	0	0	0	0	0	0	0	0	0	0	0	0	0	0	0	0	0	0	0	0	0	0	0	0	0	0	0	0	0	0	0	0	0	0	0	0	0	0
Metabolism	Metabolism of cofactors and vitamins	Thiamine metabolism [PATH:ko00730]	K03153	thiO; glycine oxidase [EC:1.4.3.19]	0	0	0	0	0	0	0	0	0	0	0	0	0	0	0	0	0	0	0	0	0	0	0	0	0	0	0	0	0	0	0	0	0	0	0	0	0	0	0	0	0	0	0	0	0
Metabolism	Metabolism of cofactors and vitamins	Thiamine metabolism [PATH:ko00730]	K03707	tenA; thiaminase (transcriptional activator TenA) [EC:3.5.99.2]	0	0	0	0	0	0	0	0	0	0	0	0	0	0	0	0	0	0	0	0	0	0	0	0	0	0	0	0	0	0	0	0	0	0	0	0	0	0	0	0	0	0	0	0	0
Metabolism	Metabolism of cofactors and vitamins	Thiamine metabolism [PATH:ko00730]	K04487	iscS, NFS1; cysteine desulfurase [EC:2.8.1.7]	1	1	0	0	0	0	0	0	0	0	0	0	0	0	0	0	0	0	0	0	0	0	0	0	0	0	0	0	0	0	0	0	0	0	0	0	0	0	0	0	0	0	0	0	0
Metabolism	Metabolism of cofactors and vitamins	Thiamine metabolism [PATH:ko00730]	K06949	rsgA, engC; ribosome biogenesis GTPase / thiamine phosphate phosphatase [EC:3.6.1.- 3.1.3.100]	0	0	0	0	0	0	0	0	0	0	0	0	0	0	0	0	0	0	0	0	0	0	0	0	0	0	0	0	0	0	0	0	0	0	0	0	0	0	0	0	0	0	0	0	0
Metabolism	Metabolism of cofactors and vitamins	Thiamine metabolism [PATH:ko00730]	K20895	ylmB; formylaminopyrimidine deformylase [EC:3.5.1.-]	0	0	0	0	0	0	0	2	3	1	2	0	0	0	0	0	0	0	0	0	0	0	0	0	0	0	0	0	0	0	0	0	0	0	0	0	0	0	0	0	0	0	0	0	0
Metabolism	Metabolism of cofactors and vitamins	Thiamine metabolism [PATH:ko00730]	K21219	thiDN; hydroxymethylpyrimidine kinase / phosphomethylpyrimidine kinase / thiamine-phosphate diphosphorylase [EC:2.7.1.49 2.7.4.7 2.5.1.3]	0	0	0	0	0	0	0	0	0	0	0	0	0	0	0	0	0	0	0	0	0	0	0	0	0	0	0	0	0	0	0	0	0	0	0	0	0	0	0	0	0	0	0	0	0
Metabolism	Metabolism of cofactors and vitamins	Thiamine metabolism [PATH:ko00730]	K22699	thi4; sulfide-dependent adenosine diphosphate thiazole synthase [EC:2.4.2.59]	0	0	0	0	0	0	0	0	0	0	0	0	0	0	0	0	0	0	0	0	0	0	0	0	0	0	0	0	0	0	0	0	0	0	0	0	0	0	0	0	0	0	0	0	0
Metabolism	Metabolism of cofactors and vitamins	Ubiquinone and other terpenoid-quinone biosynthesis [PATH:ko00130]	K00355	NQO1; NAD(P)H dehydrogenase (quinone) [EC:1.6.5.2]	0	0	0	0	0	0	0	0	0	0	0	0	0	0	0	0	0	0	0	0	0	0	0	0	0	0	0	0	0	0	0	0	0	0	0	0	0	0	0	0	0	0	0	0	0
Metabolism	Metabolism of cofactors and vitamins	Ubiquinone and other terpenoid-quinone biosynthesis [PATH:ko00130]	K00568	ubiG; 2-polyprenyl-6-hydroxyphenyl methylase / 3-demethylubiquinone-9 3-methyltransferase [EC:2.1.1.222 2.1.1.64]	0	0	0	0	0	0	0	0	0	0	0	0	0	0	0	0	0	0	0	0	0	0	0	0	0	0	0	0	0	0	0	0	0	0	0	0	0	0	0	0	0	0	0	0	0
Metabolism	Metabolism of cofactors and vitamins	Ubiquinone and other terpenoid-quinone biosynthesis [PATH:ko00130]	K01661	menB; naphthoate synthase [EC:4.1.3.36]	0	0	0	0	0	0	0	0	0	0	0	0	0	0	0	0	0	0	0	0	0	0	0	0	0	0	0	0	0	0	0	0	0	0	0	0	0	0	0	0	0	0	0	0	0
Metabolism	Metabolism of cofactors and vitamins	Ubiquinone and other terpenoid-quinone biosynthesis [PATH:ko00130]	K01911	menE; o-succinylbenzoate---CoA ligase [EC:6.2.1.26]	0	0	0	0	0	0	0	0	0	0	0	0	0	0	0	0	0	0	0	0	0	0	0	0	0	0	0	0	0	0	0	0	0	0	0	0	0	0	0	0	0	0	0	0	0
Metabolism	Metabolism of cofactors and vitamins	Ubiquinone and other terpenoid-quinone biosynthesis [PATH:ko00130]	K02548	menA; 1,4-dihydroxy-2-naphthoate polyprenyltransferase [EC:2.5.1.74]	1	2	1	1	1	1	1	0	1	0	0	2	1	1	1	1	1	1	1	2	0	1	2	1	1	0	1	1	1	1	1	2	1	2	1	1	1	1	2	1	1	1	1	1	1
Metabolism	Metabolism of cofactors and vitamins	Ubiquinone and other terpenoid-quinone biosynthesis [PATH:ko00130]	K02549	menC; o-succinylbenzoate synthase [EC:4.2.1.113]	0	0	1	0	0	0	0	1	1	1	1	0	0	0	0	0	0	0	0	0	0	0	0	0	0	0	0	0	0	0	0	0	0	0	0	0	0	0	0	0	0	0	0	0	0
Metabolism	Metabolism of cofactors and vitamins	Ubiquinone and other terpenoid-quinone biosynthesis [PATH:ko00130]	K02551	menD; 2-succinyl-5-enolpyruvyl-6-hydroxy-3-cyclohexene-1-carboxylate synthase [EC:2.2.1.9]	0	0	0	0	0	0	0	0	0	0	0	0	0	0	0	0	0	0	0	0	0	0	0	0	0	0	0	0	0	0	0	0	0	0	0	0	0	0	0	0	0	0	0	0	0
Metabolism	Metabolism of cofactors and vitamins	Ubiquinone and other terpenoid-quinone biosynthesis [PATH:ko00130]	K02552	menF; menaquinone-specific isochorismate synthase [EC:5.4.4.2]	0	0	0	0	0	0	0	0	0	0	0	0	0	0	0	0	0	0	0	0	0	0	0	0	0	0	0	0	0	0	0	0	0	0	0	0	0	0	0	0	0	0	0	0	0
Metabolism	Metabolism of cofactors and vitamins	Ubiquinone and other terpenoid-quinone biosynthesis [PATH:ko00130]	K03179	ubiA; 4-hydroxybenzoate polyprenyltransferase [EC:2.5.1.39]	0	0	0	0	1	0	0	0	0	1	0	1	0	0	1	0	0	0	0	0	0	0	0	0	0	0	0	0	0	0	0	0	0	0	0	0	0	0	0	0	0	0	0	0	0
Metabolism	Metabolism of cofactors and vitamins	Ubiquinone and other terpenoid-quinone biosynthesis [PATH:ko00130]	K03181	ubiC; chorismate lyase [EC:4.1.3.40]	0	0	0	0	0	0	0	0	0	0	0	0	0	0	0	0	0	0	0	0	0	0	0	0	0	0	0	0	0	0	0	0	0	0	0	0	0	0	0	0	0	0	0	0	0
Metabolism	Metabolism of cofactors and vitamins	Ubiquinone and other terpenoid-quinone biosynthesis [PATH:ko00130]	K03182	ubiD; 4-hydroxy-3-polyprenylbenzoate decarboxylase [EC:4.1.1.98]	1	2	0	0	1	0	0	0	0	0	0	0	0	0	0	0	0	0	0	0	0	0	0	0	0	0	0	0	0	0	0	0	0	0	0	0	0	0	0	0	0	0	0	0	0
Metabolism	Metabolism of cofactors and vitamins	Ubiquinone and other terpenoid-quinone biosynthesis [PATH:ko00130]	K03183	ubiE; demethylmenaquinone methyltransferase / 2-methoxy-6-polyprenyl-1,4-benzoquinol methylase [EC:2.1.1.163 2.1.1.201]	1	3	0	0	0	0	0	0	0	0	0	0	0	0	0	1	0	0	0	0	0	0	0	0	0	0	0	0	0	0	0	0	0	0	0	0	0	0	0	0	1	0	0	0	0
Metabolism	Metabolism of cofactors and vitamins	Ubiquinone and other terpenoid-quinone biosynthesis [PATH:ko00130]	K03809	wrbA; NAD(P)H dehydrogenase (quinone) [EC:1.6.5.2]	0	0	0	0	0	0	0	0	0	0	0	0	0	0	0	0	0	0	0	0	0	0	0	0	0	0	0	0	0	0	0	0	0	0	0	0	0	0	0	0	0	0	0	0	0
Metabolism	Metabolism of cofactors and vitamins	Ubiquinone and other terpenoid-quinone biosynthesis [PATH:ko00130]	K06134	COQ7; 3-demethoxyubiquinol 3-hydroxylase [EC:1.14.99.60]	0	0	0	0	0	0	0	0	0	0	0	0	0	0	0	0	0	0	0	0	0	0	0	0	0	0	0	0	0	0	0	0	0	0	0	0	0	0	0	0	0	0	0	0	0
Metabolism	Metabolism of cofactors and vitamins	Ubiquinone and other terpenoid-quinone biosynthesis [PATH:ko00130]	K09834	VTE1, SXD1; tocopherol cyclase [EC:5.5.1.24]	0	0	0	0	0	0	0	0	0	0	0	0	0	0	0	0	0	0	0	0	0	0	0	0	0	0	0	0	0	0	0	0	0	0	0	0	0	0	0	0	0	0	0	0	0
Metabolism	Metabolism of cofactors and vitamins	Ubiquinone and other terpenoid-quinone biosynthesis [PATH:ko00130]	K11782	mqnA; chorismate dehydratase [EC:4.2.1.151]	1	1	0	0	0	0	0	0	0	0	0	0	0	0	0	0	0	0	0	0	0	0	0	0	0	0	0	0	0	0	0	0	0	0	0	0	0	0	0	0	0	0	0	0	0
Metabolism	Metabolism of cofactors and vitamins	Ubiquinone and other terpenoid-quinone biosynthesis [PATH:ko00130]	K11784	mqnC; cyclic dehypoxanthinyl futalosine synthase [EC:1.21.98.1]	0	1	0	0	0	0	0	0	0	0	0	0	0	0	0	0	0	0	0	0	0	0	0	0	0	0	0	0	0	0	0	0	0	0	0	0	0	0	0	0	0	0	0	0	0
Metabolism	Metabolism of cofactors and vitamins	Ubiquinone and other terpenoid-quinone biosynthesis [PATH:ko00130]	K11785	mqnD; 1,4-dihydroxy-6-naphthoate synthase [EC:1.14.-.-]	1	0	0	0	0	0	0	0	0	0	0	0	0	0	0	0	0	0	0	0	0	0	0	0	0	0	0	0	0	0	0	0	0	0	0	0	0	0	0	0	0	0	0	0	0
Metabolism	Metabolism of cofactors and vitamins	Ubiquinone and other terpenoid-quinone biosynthesis [PATH:ko00130]	K18285	mqnE; aminodeoxyfutalosine synthase [EC:2.5.1.120]	1	1	0	0	0	0	0	0	0	0	0	0	0	0	0	0	0	0	0	0	0	0	0	0	0	0	0	0	0	0	0	0	0	0	0	0	0	0	0	0	0	0	0	0	0
Metabolism	Metabolism of cofactors and vitamins	Vitamin B6 metabolism [PATH:ko00750]	K00097	pdxA; 4-hydroxythreonine-4-phosphate dehydrogenase [EC:1.1.1.262]	0	0	0	0	0	0	0	0	0	0	0	0	0	0	0	0	0	0	0	0	0	0	0	0	0	0	0	0	0	0	0	0	0	0	0	0	0	0	0	0	0	0	0	0	0
Metabolism	Metabolism of cofactors and vitamins	Vitamin B6 metabolism [PATH:ko00750]	K03474	pdxJ; pyridoxine 5-phosphate synthase [EC:2.6.99.2]	0	0	0	0	0	0	0	0	0	0	0	0	0	0	0	0	0	0	0	0	0	0	0	0	0	0	0	0	0	0	0	0	0	0	0	0	0	0	0	0	0	0	0	0	0
Metabolism	Metabolism of cofactors and vitamins	Vitamin B6 metabolism [PATH:ko00750]	K05275	E1.1.1.65; pyridoxine 4-dehydrogenase [EC:1.1.1.65]	0	0	0	0	0	0	0	0	0	0	0	0	0	0	0	0	0	0	0	0	0	0	0	0	0	0	0	0	0	0	0	0	0	0	0	0	0	0	0	0	0	0	0	0	0
Metabolism	Metabolism of cofactors and vitamins	Vitamin B6 metabolism [PATH:ko00750]	K06215	pdxS, pdx1; pyridoxal 5'-phosphate synthase pdxS subunit [EC:4.3.3.6]	1	1	0	1	2	1	1	0	0	0	0	1	1	1	1	2	1	1	1	1	2	1	1	0	1	1	1	1	0	2	0	0	1	1	1	1	1	1	1	1	1	1	1	2	1
Metabolism	Metabolism of cofactors and vitamins	Vitamin B6 metabolism [PATH:ko00750]	K08681	pdxT, pdx2; pyridoxal 5'-phosphate synthase pdxT subunit [EC:4.3.3.6]	1	1	0	0	1	1	1	0	0	0	0	1	1	1	0	1	0	1	1	2	1	1	1	1	1	1	2	1	0	1	1	0	1	1	2	1	1	1	1	1	1	1	1	2	1
Metabolism	Metabolism of other amino acids	beta-Alanine metabolism [PATH:ko00410]	K09722	K09722, pps; 4-phosphopantoate---beta-alanine ligase [EC:6.3.2.36]	1	1	1	1	1	1	1	1	1	1	1	2	1	1	1	1	1	1	1	1	1	1	1	1	1	1	1	2	1	1	1	1	1	1	0	1	1	1	2	1	1	2	1	1	0
Metabolism	Metabolism of other amino acids	beta-Alanine metabolism [PATH:ko00410]	K15372	toa; taurine---2-oxoglutarate transaminase [EC:2.6.1.55]	0	0	0	0	0	0	0	0	1	0	0	0	0	0	0	0	0	0	0	0	0	0	0	0	0	0	0	0	0	0	0	0	0	0	0	0	0	0	0	0	0	0	0	0	0
Metabolism	Metabolism of other amino acids	D-Amino acid metabolism [PATH:ko00470]	K01776	murI; glutamate racemase [EC:5.1.1.3]	0	0	0	0	0	0	0	0	0	0	0	0	0	0	0	0	0	0	0	0	0	0	0	0	0	0	0	0	0	0	0	0	0	0	0	0	0	0	0	0	0	0	0	0	0
Metabolism	Metabolism of other amino acids	D-Amino acid metabolism [PATH:ko00470]	K01921	ddl; D-alanine-D-alanine ligase [EC:6.3.2.4]	0	0	0	0	0	0	0	0	0	0	0	0	0	0	0	0	0	0	0	0	0	0	0	0	0	0	0	0	0	0	0	0	0	0	0	0	0	0	0	0	0	0	0	0	0
Metabolism	Metabolism of other amino acids	D-Amino acid metabolism [PATH:ko00470]	K01925	murD; UDP-N-acetylmuramoylalanine--D-glutamate ligase [EC:6.3.2.9]	0	0	0	0	0	0	0	0	0	0	0	0	0	0	0	0	0	0	0	0	0	0	0	0	0	0	0	0	0	0	0	0	0	0	0	0	0	0	0	0	0	0	0	0	0
Metabolism	Metabolism of other amino acids	D-Amino acid metabolism [PATH:ko00470]	K19746	dauA; D-arginine dehydrogenase [EC:1.4.99.6]	0	0	0	0	0	0	0	0	0	0	0	0	0	0	0	0	0	0	0	1	0	1	0	0	0	0	0	0	0	0	0	0	0	0	0	0	0	0	0	0	0	0	0	0	0
Metabolism	Metabolism of other amino acids	D-Amino acid metabolism [PATH:ko00470]	K19802	ycjG, ykfB, dgcA; L-Ala-D/L-Glu epimerase / N-acetyl-D-glutamate racemase [EC:5.1.1.20 5.1.1.25]	0	0	0	0	0	0	0	1	0	0	1	0	0	0	0	0	0	0	0	0	0	0	0	0	0	0	0	0	0	0	0	0	0	0	0	0	0	0	0	0	0	0	0	0	0
Metabolism	Metabolism of other amino acids	D-Amino acid metabolism [PATH:ko00470]	K21898	orr; ornithine racemase [EC:5.1.1.12]	0	0	0	0	0	0	0	0	0	0	0	0	0	0	0	0	0	0	0	0	0	0	0	0	0	0	0	0	0	0	0	0	0	0	0	0	0	0	0	0	0	0	0	0	0
Metabolism	Metabolism of other amino acids	D-Amino acid metabolism [PATH:ko00470]	K26272	dgcN; D-glutamate N-acetyltransferase [EC:2.3.1.312]	0	0	0	0	0	0	0	0	0	0	0	0	0	0	0	0	0	0	0	0	0	0	0	0	0	0	0	0	0	0	0	0	0	0	0	0	0	0	0	0	0	0	0	0	0
Metabolism	Metabolism of other amino acids	Glutathione metabolism [PATH:ko00480]	K00383	GSR, gor; glutathione reductase (NADPH) [EC:1.8.1.7]	0	0	0	0	0	0	0	0	0	0	0	0	0	0	0	0	0	0	0	0	0	0	0	0	0	0	0	0	0	0	0	0	0	0	0	0	0	0	0	0	0	0	0	0	0
Metabolism	Metabolism of other amino acids	Glutathione metabolism [PATH:ko00480]	K00432	gpx, btuE, bsaA; glutathione peroxidase [EC:1.11.1.9]	0	0	0	0	0	0	0	0	0	0	0	0	0	0	0	0	0	0	0	0	0	0	0	0	0	0	0	0	0	0	0	0	0	0	0	0	0	0	0	0	0	0	0	0	0
Metabolism	Metabolism of other amino acids	Glutathione metabolism [PATH:ko00480]	K00799	GST, gst; glutathione S-transferase [EC:2.5.1.18]	0	1	0	0	0	0	0	0	0	0	0	0	0	0	0	0	0	0	0	0	0	0	0	0	0	0	0	0	0	0	0	0	0	0	0	0	0	0	0	0	0	0	0	0	0
Metabolism	Metabolism of other amino acids	Glutathione metabolism [PATH:ko00480]	K01255	CARP, pepA; leucyl aminopeptidase [EC:3.4.11.1]	2	1	1	2	1	2	1	1	1	2	1	0	1	1	1	1	1	0	1	1	1	1	1	1	1	1	1	1	1	1	2	2	0	3	1	1	2	1	1	1	2	2	1	3	1
Metabolism	Metabolism of other amino acids	Glutathione metabolism [PATH:ko00480]	K01256	pepN; aminopeptidase N [EC:3.4.11.2]	0	1	0	0	0	0	0	0	0	0	0	0	0	0	0	0	0	0	0	0	0	0	0	0	0	0	0	0	0	0	0	0	0	0	0	0	0	0	0	0	0	0	0	0	0
Metabolism	Metabolism of other amino acids	Glutathione metabolism [PATH:ko00480]	K01270	pepD; dipeptidase D [EC:3.4.13.-]	0	0	0	0	0	0	0	0	0	0	0	0	0	0	0	0	0	0	0	0	0	0	0	0	0	0	0	0	0	0	0	0	0	0	0	0	0	0	0	0	0	0	0	0	0
Metabolism	Metabolism of other amino acids	Glutathione metabolism [PATH:ko00480]	K01469	OPLAH, OXP1, oplAH; 5-oxoprolinase (ATP-hydrolysing) [EC:3.5.2.9]	0	0	0	0	0	0	0	0	0	0	0	0	0	0	0	0	0	0	0	0	0	0	0	0	0	0	0	0	0	0	0	0	0	0	0	0	0	0	0	0	0	0	0	0	0
Metabolism	Metabolism of other amino acids	Glutathione metabolism [PATH:ko00480]	K03423	E1.8.1.13; bis-gamma-glutamylcystine reductase [EC:1.8.1.13]	0	0	0	0	0	0	0	0	0	0	0	0	0	0	0	0	0	0	0	0	0	0	0	0	0	0	0	0	0	0	0	0	0	0	0	0	0	0	0	0	0	0	0	0	0
Metabolism	Metabolism of other amino acids	Glutathione metabolism [PATH:ko00480]	K06048	gshA, ybdK; glutamate---cysteine ligase / carboxylate-amine ligase [EC:6.3.2.2 6.3.-.-]	0	0	0	0	0	0	0	0	0	0	0	0	0	0	0	0	0	0	0	0	0	0	0	0	0	0	0	0	0	0	0	0	0	0	0	0	0	0	0	0	0	0	0	0	0
Metabolism	Metabolism of other amino acids	Glutathione metabolism [PATH:ko00480]	K07160	pxpA; 5-oxoprolinase (ATP-hydrolysing) subunit A [EC:3.5.2.9]	0	0	0	0	0	0	0	0	0	0	0	0	0	0	0	0	0	0	0	0	0	0	0	0	0	0	0	0	0	0	0	0	0	0	0	0	0	0	0	0	0	0	0	0	0
Metabolism	Metabolism of other amino acids	Phosphonate and phosphinate metabolism [PATH:ko00440]	K01841	pepM; phosphoenolpyruvate phosphomutase [EC:5.4.2.9]	0	0	0	0	0	0	0	0	0	0	0	0	0	0	0	0	0	0	0	0	0	0	0	0	0	0	0	0	0	0	0	0	0	0	0	0	0	0	0	0	0	0	0	0	0
Metabolism	Metabolism of other amino acids	Phosphonate and phosphinate metabolism [PATH:ko00440]	K03430	phnW; 2-aminoethylphosphonate-pyruvate transaminase [EC:2.6.1.37]	0	0	0	0	0	0	0	0	0	0	0	0	0	0	0	0	0	0	0	0	0	0	0	0	0	0	0	0	0	0	0	0	0	0	0	0	0	0	0	0	0	0	0	0	0
Metabolism	Metabolism of other amino acids	Phosphonate and phosphinate metabolism [PATH:ko00440]	K03823	pat, bar; phosphinothricin acetyltransferase [EC:2.3.1.183]	0	0	0	0	0	0	0	0	0	0	0	0	0	0	0	0	0	0	0	0	0	0	0	0	0	0	0	0	0	0	0	0	0	0	0	0	0	0	0	0	0	0	0	0	0
Metabolism	Metabolism of other amino acids	Phosphonate and phosphinate metabolism [PATH:ko00440]	K06167	phnP; phosphoribosyl 1,2-cyclic phosphate phosphodiesterase [EC:3.1.4.55]	0	0	0	0	0	0	0	0	0	0	0	0	0	0	0	0	0	0	0	0	0	0	0	0	0	0	0	0	0	0	0	0	0	0	0	0	0	0	0	0	0	0	0	0	0
Metabolism	Metabolism of other amino acids	Phosphonate and phosphinate metabolism [PATH:ko00440]	K09459	E4.1.1.82; phosphonopyruvate decarboxylase [EC:4.1.1.82]	0	0	0	0	0	0	0	0	0	0	0	0	0	0	0	0	0	0	0	0	0	0	0	0	0	0	0	0	0	0	0	0	0	0	0	0	0	0	0	0	0	0	0	0	0
Metabolism	Metabolism of other amino acids	Phosphonate and phosphinate metabolism [PATH:ko00440]	K18049	mpnS; methylphosphonate synthase [EC:1.13.11.73]	0	0	0	0	0	0	0	0	0	0	0	0	0	0	0	0	0	0	0	0	0	0	0	0	0	0	0	0	0	0	0	0	0	0	0	0	0	0	0	0	0	0	0	0	0
Metabolism	Metabolism of other amino acids	Phosphonate and phosphinate metabolism [PATH:ko00440]	K21195	phnY; 2-aminoethylphosphonate dioxygenase [EC:1.14.11.46]	0	0	0	0	0	0	0	0	0	0	0	0	1	0	0	0	0	0	0	0	0	0	0	0	0	0	0	0	0	0	0	0	0	0	0	0	0	0	0	0	0	0	0	0	0
Metabolism	Metabolism of other amino acids	Phosphonate and phosphinate metabolism [PATH:ko00440]	K23999	fom1; phosphoenolpyruvate phosphomutase / 2-hydroxyethylphosphonate cytidylyltransferase [EC:5.4.2.9 2.7.7.104]	0	0	0	0	0	0	0	0	0	0	0	0	0	0	0	0	0	0	0	0	0	0	0	0	0	0	0	0	0	0	0	0	0	0	0	0	0	0	0	0	0	0	0	0	0
Metabolism	Metabolism of other amino acids	Selenocompound metabolism [PATH:ko00450]	K00384	trxB, TRR; thioredoxin reductase (NADPH) [EC:1.8.1.9]	1	1	1	1	1	1	1	0	1	1	0	1	1	0	2	1	1	0	0	1	0	1	1	1	0	1	1	1	1	0	0	0	1	0	0	1	0	0	0	1	1	1	1	1	0
Metabolism	Metabolism of other amino acids	Selenocompound metabolism [PATH:ko00450]	K01008	selD, SEPHS; selenide, water dikinase [EC:2.7.9.3]	0	0	0	0	0	0	0	0	0	0	0	0	0	0	0	0	0	0	0	0	0	0	0	0	0	0	0	0	0	0	0	0	0	0	0	0	0	0	0	0	0	0	0	0	0
Metabolism	Metabolism of other amino acids	Selenocompound metabolism [PATH:ko00450]	K01042	selA; L-seryl-tRNA(Ser) seleniumtransferase [EC:2.9.1.1]	0	0	0	0	0	0	0	0	0	0	0	0	0	0	0	0	0	0	0	0	0	0	0	0	0	0	0	0	0	0	0	0	0	0	0	0	0	0	0	0	0	0	0	0	0
Metabolism	Metabolism of other amino acids	Selenocompound metabolism [PATH:ko00450]	K01874	MARS, metG; methionyl-tRNA synthetase [EC:6.1.1.10]	2	1	0	3	2	2	2	3	1	2	2	3	2	2	2	2	3	2	2	3	1	1	1	2	1	1	2	2	2	2	1	2	0	2	2	0	2	3	1	3	2	2	3	1	0
Metabolism	Metabolism of other amino acids	Selenocompound metabolism [PATH:ko00450]	K03341	SEPSECS; O-phospho-L-seryl-tRNASec:L-selenocysteinyl-tRNA synthase [EC:2.9.1.2]	0	0	0	0	0	0	0	0	0	0	0	0	0	0	0	0	0	0	0	0	0	0	0	0	0	0	0	0	0	0	0	0	0	0	0	0	0	0	0	0	0	0	0	0	0
Metabolism	Metabolism of other amino acids	Selenocompound metabolism [PATH:ko00450]	K10837	PSTK; O-phosphoseryl-tRNA(Sec) kinase [EC:2.7.1.164]	0	0	0	0	0	0	0	0	0	0	0	0	0	0	0	0	0	0	0	0	0	0	0	0	0	0	0	0	0	0	0	0	0	0	0	0	0	0	0	0	0	0	0	0	0
Metabolism	Metabolism of other amino acids	Selenocompound metabolism [PATH:ko00450]	K11717	sufS; cysteine desulfurase / selenocysteine lyase [EC:2.8.1.7 4.4.1.16]	1	1	1	1	1	1	1	1	1	2	1	2	2	1	1	1	2	1	1	2	1	2	1	1	0	2	1	1	1	1	1	1	2	1	1	1	2	1	2	1	1	1	2	2	0
Metabolism	Metabolism of other amino acids	Selenocompound metabolism [PATH:ko00450]	K17052	serC, clrC; selenate/chlorate reductase subunit gamma [EC:1.97.1.9 1.97.1.1]	0	0	0	0	0	0	0	0	0	0	0	0	0	0	0	0	0	0	0	0	0	0	0	0	0	0	0	0	0	0	0	0	0	0	0	0	0	0	0	0	0	0	0	0	0
Metabolism	Metabolism of other amino acids	Taurine and hypotaurine metabolism [PATH:ko00430]	K00681	ggt; gamma-glutamyltranspeptidase / glutathione hydrolase [EC:2.3.2.2 3.4.19.13]	0	0	2	0	0	0	0	1	2	3	4	0	0	0	0	0	0	0	0	0	0	0	0	0	0	0	0	0	0	0	0	0	0	0	0	0	0	0	0	0	0	0	0	0	0
Metabolism	Metabolism of other amino acids	Taurine and hypotaurine metabolism [PATH:ko00430]	K03851	tpa; taurine-pyruvate aminotransferase [EC:2.6.1.77]	0	0	0	0	0	0	0	0	0	0	0	0	0	0	0	0	0	0	0	0	0	0	0	0	0	0	0	0	0	0	0	0	0	0	0	0	0	0	0	0	0	0	0	0	0
Metabolism	Metabolism of other amino acids	Taurine and hypotaurine metabolism [PATH:ko00430]	K03852	xsc; sulfoacetaldehyde acetyltransferase [EC:2.3.3.15]	0	0	0	0	0	0	0	0	0	0	0	0	0	0	0	0	0	0	0	0	0	0	0	0	0	0	0	0	0	0	0	0	0	0	0	0	0	0	0	0	0	0	0	0	0
Metabolism	Metabolism of other amino acids	Taurine and hypotaurine metabolism [PATH:ko00430]	K15515	sauS; sulfoacetaldehyde dehydrogenase [EC:1.2.1.81]	0	0	0	0	0	0	0	0	0	0	0	0	0	0	0	0	0	0	0	0	0	0	0	0	0	0	0	0	0	0	0	0	0	0	0	0	0	0	0	0	0	0	0	0	0
Metabolism	Metabolism of terpenoids and polyketides	Biosynthesis of enediyne antibiotics [PATH:ko01059]	K21162	sgcE4, ncsE4, kedE4; enediyne biosynthesis protein E4	0	0	0	0	0	0	0	0	0	0	0	0	0	0	0	0	0	0	0	0	0	0	0	0	0	0	0	0	0	0	0	0	0	0	0	0	0	0	0	0	0	0	0	0	0
Metabolism	Metabolism of terpenoids and polyketides	Biosynthesis of type II polyketide products [PATH:ko01057]	K05555	actIV; cyclase [EC:4.-.-.-]	0	0	0	0	0	0	0	0	0	0	0	0	0	0	0	0	0	0	0	0	0	0	0	0	0	0	0	0	0	0	0	0	0	0	0	0	0	0	0	0	0	0	0	0	0
Metabolism	Metabolism of terpenoids and polyketides	Biosynthesis of type II polyketide products [PATH:ko01057]	K14257	ctcP, cts4, prnC; tetracycline 7-halogenase / FADH2 O2-dependent halogenase	0	0	0	0	0	0	0	0	0	0	0	0	0	0	0	0	0	0	0	0	0	0	0	0	0	0	0	0	0	0	0	0	0	0	0	0	0	0	0	0	0	0	0	0	0
Metabolism	Metabolism of terpenoids and polyketides	Biosynthesis of vancomycin group antibiotics [PATH:ko01055]	K16437	evaC; methylation protein EvaC	0	0	0	0	0	0	0	0	0	0	0	0	0	0	0	0	0	0	0	0	0	0	0	0	0	0	0	0	0	0	0	0	0	0	0	0	0	0	0	0	0	0	0	0	0
Metabolism	Metabolism of terpenoids and polyketides	Carotenoid biosynthesis [PATH:ko00906]	K02291	crtB; 15-cis-phytoene synthase [EC:2.5.1.32]	0	0	0	0	0	0	0	0	0	0	0	0	0	0	0	0	0	0	0	0	0	0	0	0	0	0	0	0	0	0	0	0	0	0	0	0	0	0	0	0	0	0	0	0	0
Metabolism	Metabolism of terpenoids and polyketides	Carotenoid biosynthesis [PATH:ko00906]	K08977	cruF; bisanhydrobacterioruberin hydratase [EC:4.2.1.161]	0	0	0	0	0	0	0	0	0	0	0	0	0	0	0	0	0	0	0	0	0	0	0	0	0	0	0	0	0	0	0	0	0	0	0	0	0	0	0	0	0	0	0	0	0
Metabolism	Metabolism of terpenoids and polyketides	Carotenoid biosynthesis [PATH:ko00906]	K10027	crtI; phytoene desaturase [EC:1.3.99.26 1.3.99.28 1.3.99.29 1.3.99.31]	0	0	0	0	0	0	0	0	0	0	0	0	0	0	0	0	0	0	0	0	0	0	0	0	0	0	0	0	0	0	0	0	0	0	0	0	0	0	0	0	0	0	0	0	0
Metabolism	Metabolism of terpenoids and polyketides	Carotenoid biosynthesis [PATH:ko00906]	K10210	crtP; diapolycopene oxygenase [EC:1.14.99.44]	0	0	0	0	0	0	0	0	0	0	0	0	0	0	0	0	0	0	0	0	0	0	0	0	0	0	0	0	0	0	0	0	0	0	0	0	0	0	0	0	0	0	0	0	0
Metabolism	Metabolism of terpenoids and polyketides	Carotenoid biosynthesis [PATH:ko00906]	K14597	cruC; chlorobactene glucosyltransferase	1	1	0	0	0	0	0	0	0	0	0	0	0	0	0	0	0	0	0	0	0	0	0	0	0	1	0	0	0	0	0	0	0	0	0	0	0	0	0	0	0	0	0	0	0
Metabolism	Metabolism of terpenoids and polyketides	Carotenoid biosynthesis [PATH:ko00906]	K15746	crtZ; beta-carotene 3-hydroxylase [EC:1.14.15.24]	0	0	0	0	0	0	0	0	0	0	0	0	0	0	0	0	0	0	0	0	0	0	0	0	0	0	0	0	0	0	0	0	0	0	0	0	0	0	0	0	0	0	0	0	0
Metabolism	Metabolism of terpenoids and polyketides	Carotenoid biosynthesis [PATH:ko00906]	K20611	crtD; 1-hydroxy-2-isopentenylcarotenoid 3,4-desaturase [EC:1.3.99.37]	0	0	0	0	0	0	0	0	0	0	0	0	0	0	0	0	0	0	0	0	0	0	0	0	0	0	0	0	0	0	0	0	0	0	0	0	0	0	0	0	0	0	0	0	0
Metabolism	Metabolism of terpenoids and polyketides	Carotenoid biosynthesis [PATH:ko00906]	K20616	lyeJ; lycopene elongase/hydratase (dihydrobisanhydrobacterioruberin-forming)	0	0	0	0	0	0	0	0	0	0	0	0	0	0	0	0	0	0	0	0	0	0	0	0	0	0	0	0	0	0	0	0	0	0	0	0	0	0	0	0	0	0	0	0	0
Metabolism	Metabolism of terpenoids and polyketides	Carotenoid biosynthesis [PATH:ko00906]	K22502	crtY; lycopene beta-cyclase [EC:5.5.1.19]	0	0	0	0	0	0	0	0	0	0	0	0	0	0	0	0	0	0	0	0	0	0	0	0	0	0	0	0	0	0	0	0	0	0	0	0	0	0	0	0	0	0	0	0	0
Metabolism	Metabolism of terpenoids and polyketides	Limonene degradation [PATH:ko00903]	K14733	limB; limonene 1,2-monooxygenase [EC:1.14.13.107]	0	0	0	0	0	0	0	0	0	0	0	0	0	0	0	0	0	0	0	0	0	0	0	0	0	0	0	0	0	0	0	0	0	0	0	0	0	0	0	0	0	0	0	0	0
Metabolism	Metabolism of terpenoids and polyketides	Nonribosomal peptide structures [PATH:ko01054]	K16129	mcyE; microcystin synthetase protein McyE	0	1	0	0	0	0	0	0	0	0	0	0	0	0	0	0	0	0	0	0	0	0	0	0	0	0	0	0	0	0	0	0	0	0	0	0	0	0	0	0	0	0	0	0	0
Metabolism	Metabolism of terpenoids and polyketides	Pinene, camphor and geraniol degradation [PATH:ko00907]	K11731	atuD; citronellyl-CoA dehydrogenase [EC:1.3.99.-]	0	0	0	0	0	0	0	0	0	0	0	0	0	0	0	0	0	0	0	0	0	0	0	0	0	0	0	0	0	0	0	0	0	0	0	0	0	0	0	0	0	0	0	0	0
Metabolism	Metabolism of terpenoids and polyketides	Pinene, camphor and geraniol degradation [PATH:ko00907]	K13775	atuG; citronellol/citronellal dehydrogenase	0	0	0	0	0	0	0	0	0	0	0	0	0	0	0	0	0	0	0	0	0	0	0	0	0	0	0	0	0	0	0	0	0	0	0	0	0	0	0	0	0	0	0	0	0
Metabolism	Metabolism of terpenoids and polyketides	Pinene, camphor and geraniol degradation [PATH:ko00907]	K13779	atuE; isohexenylglutaconyl-CoA hydratase [EC:4.2.1.57]	0	0	0	0	0	0	0	0	0	0	0	0	0	0	0	0	0	0	0	0	0	0	0	0	0	0	0	0	0	0	0	0	0	0	0	0	0	0	0	0	0	0	0	0	0
Metabolism	Metabolism of terpenoids and polyketides	Polyketide sugar unit biosynthesis [PATH:ko00523]	K13318	eryBIV, tylCIV, tylC2; dTDP-4-keto-6-deoxy-L-hexose 4-reductase [EC:1.1.1.-]	0	0	0	0	0	0	0	0	0	0	0	0	0	0	0	0	0	0	0	0	0	0	0	0	0	0	0	0	0	0	0	0	0	0	0	0	0	0	0	0	0	0	0	0	0
Metabolism	Metabolism of terpenoids and polyketides	Polyketide sugar unit biosynthesis [PATH:ko00523]	K13327	spnN, oleW; dTDP-3,4-didehydro-2,6-dideoxy-alpha-D-glucose 3-reductase [EC:1	0	0	0	0	0	0	0	0	0	0	0	0	0	0	0	0	0	0	0	0	0	0	0	0	0	0	0	0	0	0	0	0	0	0	0	0	0	0	0	0	0	0	0	0	0
Metabolism	Metabolism of terpenoids and polyketides	Polyketide sugar unit biosynthesis [PATH:ko00523]	K16435	evaA, eryBVI, tylCVI, tylX3, staJ; dTDP-4-dehydro-6-deoxy-alpha-D-glucopyran	0	0	0	0	0	0	0	0	0	0	0	0	0	0	0	0	0	0	0	0	0	0	0	0	0	0	0	0	0	0	0	0	0	0	0	0	0	0	0	0	0	0	0	0	0
Metabolism	Metabolism of terpenoids and polyketides	Polyketide sugar unit biosynthesis [PATH:ko00523]	K17947	wbiB; dTDP-L-rhamnose 4-epimerase [EC:5.1.3.25]	0	0	1	0	0	0	0	1	1	1	1	0	0	0	0	0	0	0	0	0	0	0	0	0	0	0	0	0	0	1	0	0	0	0	0	0	0	0	0	0	0	0	0	0	0
Metabolism	Metabolism of terpenoids and polyketides	Sesquiterpenoid and triterpenoid biosynthesis [PATH:ko00909]	K06045	shc; squalene-hopene/tetraprenyl-beta-curcumene cyclase [EC:5.4.99.17 4.2.1	0	0	0	0	0	0	0	0	0	0	0	0	0	0	0	0	0	0	0	0	0	0	0	0	0	0	0	0	0	0	0	0	0	0	0	0	0	0	0	0	0	0	0	0	0
Metabolism	Metabolism of terpenoids and polyketides	Terpenoid backbone biosynthesis [PATH:ko00900]	K00991	ispD; 2-C-methyl-D-erythritol 4-phosphate cytidylyltransferase [EC:2.7.7.60]	0	0	0	0	0	0	0	0	0	0	0	0	0	0	0	0	0	0	0	0	0	0	0	0	0	0	0	0	0	0	0	0	0	0	0	0	0	0	0	0	0	0	0	0	0
Metabolism	Metabolism of terpenoids and polyketides	Terpenoid backbone biosynthesis [PATH:ko00900]	K00021	HMGCR; hydroxymethylglutaryl-CoA reductase (NADPH) [EC:1.1.1.34]	0	0	0	0	0	0	0	0	0	0	0	0	0	0	0	0	0	0	0	0	0	0	0	0	0	0	0	0	0	0	0	0	0	0	0	0	0	0	0	0	0	0	0	0	0
Metabolism	Metabolism of terpenoids and polyketides	Terpenoid backbone biosynthesis [PATH:ko00900]	K00054	mvaA; hydroxymethylglutaryl-CoA reductase [EC:1.1.1.88]	1	0	1	1	0	1	1	1	1	1	1	1	1	1	1	1	2	1	1	2	0	1	1	1	1	1	1	1	1	2	1	1	1	1	1	1	1	1	1	1	1	1	1	1	1
Metabolism	Metabolism of terpenoids and polyketides	Terpenoid backbone biosynthesis [PATH:ko00900]	K00099	dxr; 1-deoxy-D-xylulose-5-phosphate reductoisomerase [EC:1.1.1.267]	0	0	0	0	0	0	0	0	0	0	0	0	0	0	0	0	0	0	0	0	0	0	0	0	0	0	0	0	0	0	0	0	0	0	0	0	0	0	0	0	0	0	0	0	0
Metabolism	Metabolism of terpenoids and polyketides	Terpenoid backbone biosynthesis [PATH:ko00900]	K00795	ispA; farnesyl diphosphate synthase [EC:2.5.1.1 2.5.1.10]	0	0	0	0	0	0	0	0	0	0	0	0	0	0	0	0	0	0	0	0	0	0	0	0	0	0	0	0	0	0	0	0	0	0	0	0	0	0	0	0	0	0	0	0	0
Metabolism	Metabolism of terpenoids and polyketides	Terpenoid backbone biosynthesis [PATH:ko00900]	K00805	hepS; heptaprenyl diphosphate synthase component 1 [EC:2.5.1.30]	0	0	0	0	0	0	0	0	0	0	0	0	0	0	0	0	0	0	0	0	0	0	0	0	0	0	0	0	0	0	0	0	0	0	0	0	0	0	0	0	0	0	0	0	0
Metabolism	Metabolism of terpenoids and polyketides	Terpenoid backbone biosynthesis [PATH:ko00900]	K00869	MVK, mvaK1; mevalonate kinase [EC:2.7.1.36]	1	1	1	1	1	1	1	1	1	2	1	0	1	1	1	1	1	1	1	1	1	1	1	1	1	1	1	0	1	1	1	1	1	1	1	1	1	1	1	1	2	1	2	1	1
Metabolism	Metabolism of terpenoids and polyketides	Terpenoid backbone biosynthesis [PATH:ko00900]	K01597	MVD, mvaD; diphosphomevalonate decarboxylase [EC:4.1.1.33]	0	0	0	0	0	0	0	0	0	0	0	0	0	1	0	0	1	1	1	0	0	0	0	0	0	0	0	0	0	0	0	0	0	0	0	0	0	0	0	0	0	0	0	0	0
Metabolism	Metabolism of terpenoids and polyketides	Terpenoid backbone biosynthesis [PATH:ko00900]	K01770	ispF; 2-C-methyl-D-erythritol 2,4-cyclodiphosphate synthase [EC:4.6.1.12]	0	0	0	0	0	0	0	0	0	0	0	0	0	0	0	0	0	0	0	0	0	0	0	0	0	0	0	0	0	0	0	0	0	0	0	0	0	0	0	0	0	0	0	0	0
Metabolism	Metabolism of terpenoids and polyketides	Terpenoid backbone biosynthesis [PATH:ko00900]	K01823	idi, IDI; isopentenyl-diphosphate Delta-isomerase [EC:5.3.3.2]	1	1	0	1	1	1	1	1	2	1	1	1	1	1	1	0	1	1	1	2	2	1	1	1	1	1	1	1	1	1	1	1	1	1	1	1	1	1	1	2	2	1	1	1	1
Metabolism	Metabolism of terpenoids and polyketides	Terpenoid backbone biosynthesis [PATH:ko00900]	K02523	ispB; octaprenyl-diphosphate synthase [EC:2.5.1.90]	1	1	2	1	1	2	1	1	1	0	1	2	1	2	1	1	0	1	1	0	1	1	1	1	1	0	1	1	1	0	0	1	1	0	1	1	1	1	1	1	1	1	1	1	1
Metabolism	Metabolism of terpenoids and polyketides	Terpenoid backbone biosynthesis [PATH:ko00900]	K03526	gcpE, ispG; (E)-4-hydroxy-3-methylbut-2-enyl-diphosphate synthase [EC:1.17.7	0	0	0	0	0	0	0	0	0	0	0	0	0	0	0	0	0	0	0	0	0	0	0	0	0	0	0	0	0	0	0	0	0	0	0	0	0	0	0	0	0	0	0	0	0
Metabolism	Metabolism of terpenoids and polyketides	Terpenoid backbone biosynthesis [PATH:ko00900]	K03527	ispH, lytB; 4-hydroxy-3-methylbut-2-en-1-yl diphosphate reductase [EC:1.17.7	0	0	0	0	0	0	0	0	0	0	0	0	0	0	0	0	0	0	0	0	0	0	0	0	0	0	0	0	0	0	0	0	0	0	0	0	0	0	0	0	0	0	0	0	0
Metabolism	Metabolism of terpenoids and polyketides	Terpenoid backbone biosynthesis [PATH:ko00900]	K06013	STE24; STE24 endopeptidase [EC:3.4.24.84]	0	0	0	0	0	0	0	0	0	0	0	0	0	0	0	0	0	0	0	0	0	0	0	0	0	0	0	0	0	0	0	0	0	0	0	0	0	0	0	0	0	0	0	0	0
Metabolism	Metabolism of terpenoids and polyketides	Terpenoid backbone biosynthesis [PATH:ko00900]	K06981	ipk; isopentenyl phosphate kinase [EC:2.7.4.26]	1	1	0	2	1	1	1	2	1	1	1	1	1	1	1	1	1	1	1	1	1	1	2	1	1	1	1	1	0	1	1	1	2	1	2	1	0	1	1	1	2	1	1	1	1
Metabolism	Metabolism of terpenoids and polyketides	Terpenoid backbone biosynthesis [PATH:ko00900]	K09128	acnX2; phosphomecalonate degydratase small subunit [EC:4.2.1.182]	0	0	0	0	0	0	0	0	0	0	0	0	0	0	0	0	0	0	0	0	0	0	0	0	0	0	0	0	0	0	0	0	0	0	0	0	0	0	0	0	0	0	0	0	0
Metabolism	Metabolism of terpenoids and polyketides	Terpenoid backbone biosynthesis [PATH:ko00900]	K12503	E2.5.1.68; short-chain Z-isoprenyl diphosphate synthase [EC:2.5.1.68]	0	0	0	0	0	0	0	0	0	0	0	0	0	0	0	0	0	0	0	0	0	0	0	0	0	0	0	0	0	0	0	0	0	0	0	0	0	0	0	0	0	0	0	0	0
Metabolism	Metabolism of terpenoids and polyketides	Terpenoid backbone biosynthesis [PATH:ko00900]	K13787	idsA; geranylgeranyl diphosphate synthase, type I [EC:2.5.1.1 2.5.1.10 2.5	0	0	0	0	0	0	0	1	1	2	1	0	0	0	0	0	0	0	0	0	0	0	0	0	0	0	0	0	0	0	0	0	0	0	0	0	0	0	0	0	0	0	0	0	0
Metabolism	Metabolism of terpenoids and polyketides	Terpenoid backbone biosynthesis [PATH:ko00900]	K13789	GGPS; geranylgeranyl diphosphate synthase, type II [EC:2.5.1.1 2.5.1.10 2.	0	0	0	0	0	1	0	0	0	0	0	0	0	0	0	0	1	0	0	0	0	1	0	0	0	0	0	0	0	0	0	1	0	1	1	0	1	0	0	0	0	0	0	1	0
Metabolism	Metabolism of terpenoids and polyketides	Terpenoid backbone biosynthesis [PATH:ko00900]	K15888	uppS, cpdS; tritrans,polycis-undecaprenyl-diphosphate synthase [geranylgeran	1	0	1	1	1	1	1	0	1	1	0	1	1	1	0	1	1	1	1	1	1	1	1	1	1	1	1	0	1	1	1	1	1	2	2	1	1	1	0	1	1	2	1	1	0
Metabolism	Metabolism of terpenoids and polyketides	Terpenoid backbone biosynthesis [PATH:ko00900]	K15891	FLDH; NAD+-dependent farnesol dehydrogenase [EC:1.1.1.354]	0	0	0	0	0	0	0	0	0	0	0	0	0	0	0	0	0	0	0	0	0	0	0	0	0	0	0	0	0	0	0	0	0	0	0	0	0	0	0	0	0	0	0	0	0
Metabolism	Metabolism of terpenoids and polyketides	Terpenoid backbone biosynthesis [PATH:ko00900]	K17942	pmd; phosphomevalonate decarboxylase [EC:4.1.1.99]	1	1	1	1	1	1	1	0	1	1	1	2	1	0	1	1	1	0	1	1	1	1	1	1	1	1	1	0	1	1	0	2	1	1	1	1	1	1	1	1	1	1	1	1	1
Metabolism	Metabolism of terpenoids and polyketides	Terpenoid backbone biosynthesis [PATH:ko00900]	K18689	E2.7.1.185; mevalonate-3-kinase [EC:2.7.1.185]	0	0	0	0	0	0	0	0	0	0	0	0	0	0	0	0	0	0	0	0	0	0	0	0	0	0	0	0	0	0	0	0	0	0	0	0	0	0	0	0	0	0	0	0	0
Metabolism	Metabolism of terpenoids and polyketides	Terpenoid backbone biosynthesis [PATH:ko00900]	K18690	E2.7.1.186; mevalonate-3-phosphate-5-kinase [EC:2.7.1.186]	0	0	0	0	0	0	0	0	0	0	0	0	0	0	0	0	0	0	0	0	0	0	0	0	0	0	0	0	0	0	0	0	0	0	0	0	0	0	0	0	0	0	0	0	0
Metabolism	Metabolism of terpenoids and polyketides	Terpenoid backbone biosynthesis [PATH:ko00900]	K22813	E4.1.1.110; bisphosphomevalonate decarboxylase [EC:4.1.1.110]	0	0	0	0	0	0	0	0	0	0	0	0	0	0	0	0	0	0	0	0	0	0	0	0	0	0	0	0	0	0	0	0	0	0	0	0	0	0	0	0	0	0	0	0	0
Metabolism	Metabolism of terpenoids and polyketides	Terpenoid backbone biosynthesis [PATH:ko00900]	K25517	acnX1; phosphomecalonate degydratase large subunit [EC:4.2.1.182]	0	0	0	0	0	0	0	0	0	0	0	0	0	0	0	0	0	0	0	0	0	0	0	0	0	0	0	0	0	0	0	0	0	0	0	0	0	0	0	0	0	0	0	0	0
Metabolism	Metabolism of terpenoids and polyketides	Terpenoid backbone biosynthesis [PATH:ko00900]	K25518	E4.1.1.126; anhydromevalonate phosphate decarboxylase [EC:4.1.1.126]	0	0	0	0	0	0	0	0	0	0	0	0	0	0	0	0	0	0	0	0	0	0	0	0	0	0	0	0	0	0	0	0	0	0	0	0	0	0	0	0	0	0	0	0	0
Metabolism	Metabolism of terpenoids and polyketides	Zeatin biosynthesis [PATH:ko00908]	K00791	miaA, TRIT1; tRNA dimethylallyltransferase [EC:2.5.1.75]	0	0	0	0	0	0	0	0	0	0	0	0	0	0	0	0	0	0	0	0	0	0	0	0	0	0	0	0	0	0	0	0	0	0	0	0	0	0	0	0	0	0	0	0	0
Metabolism	Nucleotide metabolism	Purine metabolism [PATH:ko00230]	K00087	ygeS, xdhA; xanthine dehydrogenase molybdenum-binding subunit [EC:1.17.1.4]	0	0	0	0	0	0	0	0	1	0	0	0	0	0	0	0	0	0	0	0	0	0	0	0	0	0	0	0	0	0	0	0	0	0	0	0	0	0	0	0	0	0	0	0	0
Metabolism	Nucleotide metabolism	Purine metabolism [PATH:ko00230]	K00088	IMPDH, guaB; IMP dehydrogenase [EC:1.1.1.205]	1	2	1	1	1	1	1	1	1	2	1	1	0	1	1	1	2	1	1	1	1	0	2	2	1	1	2	1	1	1	1	0	1	2	1	2	1	1	1	1	0	0	2	0	1
Metabolism	Nucleotide metabolism	Purine metabolism [PATH:ko00230]	K00364	guaC, GMPR; GMP reductase [EC:1.7.1.7]	0	0	0	0	0	0	0	0	0	0	0	0	0	0	0	0	0	0	0	0	0	0	0	0	0	0	0	0	0	0	0	0	0	0	0	0	0	0	0	0	0	0	0	0	0
Metabolism	Nucleotide metabolism	Purine metabolism [PATH:ko00230]	K00525	E1.17.4.1A, nrdA, nrdE; ribonucleoside-diphosphate reductase alpha chain [EC:1.17.	1	0	1	1	1	1	1	1	1	1	1	2	1	1	2	2	1	1	1	2	2	1	1	1	1	1	1	1	1	2	1	1	1	2	1	1	1	2	2	2	1	2	1	2	1
Metabolism	Nucleotide metabolism	Purine metabolism [PATH:ko00230]	K00526	E1.17.4.1B, nrdB, nrdF; ribonucleoside-diphosphate reductase beta chain [EC:1.17.4	0	0	0	0	0	0	0	0	0	0	0	0	0	0	0	0	0	0	0	0	0	0	0	0	0	0	0	0	0	0	0	0	0	0	0	0	0	0	0	0	0	0	0	0	0
Metabolism	Nucleotide metabolism	Purine metabolism [PATH:ko00230]	K00602	purH; phosphoribosylaminoimidazolecarboxamide formyltransferase / IMP cyclohydrola	0	0	1	0	0	0	0	1	1	1	1	0	0	0	0	0	0	0	0	0	0	0	0	0	0	0	0	0	0	0	0	0	0	0	0	0	0	0	0	0	0	0	0	0	0
Metabolism	Nucleotide metabolism	Purine metabolism [PATH:ko00230]	K00759	APRT, apt; adenine phosphoribosyltransferase [EC:2.4.2.7]	1	1	1	1	1	1	1	1	0	1	1	1	1	1	1	1	1	1	1	1	0	1	1	2	1	1	1	0	1	1	0	1	1	2	0	1	1	1	1	1	1	2	1	0	0
Metabolism	Nucleotide metabolism	Purine metabolism [PATH:ko00230]	K00760	hprT, hpt, HPRT1; hypoxanthine phosphoribosyltransferase [EC:2.4.2.8]	0	0	0	0	0	0	0	0	0	0	0	0	0	0	0	0	0	0	0	0	0	0	0	0	0	0	0	0	0	0	0	0	0	0	0	0	0	0	0	0	0	0	0	0	0
Metabolism	Nucleotide metabolism	Purine metabolism [PATH:ko00230]	K00764	purF, PPAT; amidophosphoribosyltransferase [EC:2.4.2.14]	1	1	1	1	1	1	1	1	1	2	2	1	1	1	1	1	2	1	1	2	2	1	2	1	0	1	1	1	1	1	1	1	2	2	1	1	1	1	1	1	1	1	1	1	1
Metabolism	Nucleotide metabolism	Purine metabolism [PATH:ko00230]	K00769	gpt; xanthine phosphoribosyltransferase [EC:2.4.2.22]	0	0	0	0	0	0	0	0	0	0	0	0	0	0	0	0	0	0	0	0	0	0	0	0	0	0	0	0	0	0	0	0	0	0	0	0	0	0	0	0	0	0	0	0	0
Metabolism	Nucleotide metabolism	Purine metabolism [PATH:ko00230]	K00939	adk, AK; adenylate kinase [EC:2.7.4.3]	1	1	2	2	1	1	1	2	1	0	1	1	1	1	1	0	1	1	1	1	1	1	1	0	1	1	1	1	1	1	1	1	1	1	1	1	1	1	0	1	1	1	1	1	1
Metabolism	Nucleotide metabolism	Purine metabolism [PATH:ko00230]	K00940	ndk, NME; nucleoside-diphosphate kinase [EC:2.7.4.6]	1	1	1	1	1	1	1	1	1	0	1	1	1	1	2	1	0	1	1	1	1	1	1	2	1	1	1	1	1	0	1	1	1	1	0	1	1	1	1	1	2	1	1	1	2
Metabolism	Nucleotide metabolism	Purine metabolism [PATH:ko00230]	K00942	gmk, GUK1; guanylate kinase [EC:2.7.4.8]	0	0	0	0	0	0	0	0	0	0	0	0	0	0	0	0	0	0	0	0	0	0	0	0	0	0	0	0	0	0	0	0	0	0	0	0	0	0	0	0	0	0	0	0	0
Metabolism	Nucleotide metabolism	Purine metabolism [PATH:ko00230]	K00951	relA; GTP pyrophosphokinase [EC:2.7.6.5]	0	0	0	0	0	0	0	0	0	0	0	0	0	0	0	0	0	0	0	0	0	0	0	0	0	0	0	0	0	0	0	0	0	0	0	0	0	0	0	0	0	0	0	0	0
Metabolism	Nucleotide metabolism	Purine metabolism [PATH:ko00230]	K01081	E3.1.3.5; 5'-nucleotidase [EC:3.1.3.5]	0	0	0	0	0	0	0	0	0	0	0	0	0	0	0	0	0	0	0	0	0	0	0	0	0	0	0	0	0	0	0	0	0	0	0	0	0	0	0	0	0	0	0	0	0
Metabolism	Nucleotide metabolism	Purine metabolism [PATH:ko00230]	K01119	cpdB; 2',3'-cyclic-nucleotide 2'-phosphodiesterase / 3'-nucleotidase [EC:3.1.4.16	0	0	0	0	0	0	0	0	0	0	0	0	0	0	0	0	0	0	0	0	0	0	0	0	0	0	0	0	0	0	0	0	0	0	0	0	0	0	0	0	0	0	0	0	0
Metabolism	Nucleotide metabolism	Purine metabolism [PATH:ko00230]	K01129	dgt; dGTPase [EC:3.1.5.1]	0	0	0	0	0	0	0	0	0	0	0	0	0	0	0	0	0	0	0	0	0	0	0	0	0	0	0	0	0	0	0	0	0	0	0	0	0	0	0	0	0	0	0	0	0
Metabolism	Nucleotide metabolism	Purine metabolism [PATH:ko00230]	K01139	spoT; GTP diphosphokinase / guanosine-3',5'-bis(diphosphate) 3'-diphosphatase [EC:	0	0	0	0	0	0	0	0	0	0	0	0	0	0	0	0	0	0	0	0	0	0	0	0	0	0	0	0	0	0	0	0	0	0	0	0	0	0	0	0	0	0	0	0	0
Metabolism	Nucleotide metabolism	Purine metabolism [PATH:ko00230]	K01239	E3.2.2.1; purine nucleosidase [EC:3.2.2.1]	0	0	0	0	0	0	0	0	0	0	0	0	0	0	0	0	0	0	0	0	0	0	0	0	0	0	0	0	0	0	0	0	0	0	0	0	0	0	0	0	0	0	0	0	0
Metabolism	Nucleotide metabolism	Purine metabolism [PATH:ko00230]	K01241	amn; AMP nucleosidase [EC:3.2.2.4]	0	0	0	0	0	0	0	0	0	0	0	0	0	0	0	0	0	0	0	0	0	0	0	0	0	0	0	0	0	0	0	0	0	0	0	0	0	0	0	0	0	0	0	0	0
Metabolism	Nucleotide metabolism	Purine metabolism [PATH:ko00230]	K01428	ureC; urease subunit alpha [EC:3.5.1.5]	0	0	0	0	0	0	0	0	0	0	0	0	0	0	0	0	0	0	0	0	0	0	0	0	0	0	0	0	0	0	0	0	0	0	0	0	0	0	0	0	0	0	0	0	0
Metabolism	Nucleotide metabolism	Purine metabolism [PATH:ko00230]	K01429	ureB; urease subunit beta [EC:3.5.1.5]	0	0	0	0	0	0	0	0	0	0	0	0	0	0	0	0	0	0	0	0	0	0	0	0	0	0	0	0	0	0	0	0	0	0	0	0	0	0	0	0	0	0	0	0	0
Metabolism	Nucleotide metabolism	Purine metabolism [PATH:ko00230]	K01430	ureA; urease subunit gamma [EC:3.5.1.5]	0	0	0	0	0	0	0	0	0	0	0	0	0	0	0	0	0	0	0	0	0	0	0	0	0	0	0	0	0	0	0	0	0	0	0	0	0	0	0	0	0	0	0	0	0
Metabolism	Nucleotide metabolism	Purine metabolism [PATH:ko00230]	K01466	allB; allantoinase [EC:3.5.2.5]	0	0	0	0	0	0	0	0	0	0	0	0	0	0	0	0	0	0	0	0	0	0	0	0	0	0	0	0	0	0	0	0	0	0	0	0	0	0	0	0	0	0	0	0	0
Metabolism	Nucleotide metabolism	Purine metabolism [PATH:ko00230]	K01486	ade; adenine deaminase [EC:3.5.4.2]	0	0	0	0	0	0	0	0	0	0	0	0	0	0	0	0	0	0	0	0	0	0	0	0	0	0	0	0	0	0	0	0	0	0	0	0	0	0	0	0	0	0	0	0	0
Metabolism	Nucleotide metabolism	Purine metabolism [PATH:ko00230]	K01487	guaD, GDA; guanine deaminase [EC:3.5.4.3]	0	0	0	0	0	0	0	0	0	0	0	0	0	0	0	0	0	0	0	0	0	0	0	0	0	0	0	0	0	0	0	0	0	0	0	0	0	0	0	0	0	0	0	0	0
Metabolism	Nucleotide metabolism	Purine metabolism [PATH:ko00230]	K01492	purNH; phosphoribosylglycinamide/phosphoribosylaminoimidazolecarboxamide formyltra	0	0	0	0	0	0	0	0	0	0	0	0	0	0	0	0	0	0	0	0	0	0	0	0	0	0	0	0	0	0	0	0	0	0	0	0	0	0	0	0	0	0	0	0	0
Metabolism	Nucleotide metabolism	Purine metabolism [PATH:ko00230]	K01515	nudF; ADP-ribose diphosphatase [EC:3.6.1.13 3.6.1.-]	0	0	1	1	0	0	0	2	1	1	1	0	0	0	0	0	0	0	0	0	0	0	0	0	0	0	0	0	0	0	0	0	0	0	0	0	0	0	0	0	0	0	0	0	0
Metabolism	Nucleotide metabolism	Purine metabolism [PATH:ko00230]	K01518	NUDT2; bis(5'-nucleosidyl)-tetraphosphatase [EC:3.6.1.17]	0	0	0	0	0	0	0	0	0	0	0	0	0	0	0	0	0	0	0	0	0	0	0	0	0	0	0	0	0	0	0	0	0	0	0	0	0	0	0	0	0	0	0	0	0
Metabolism	Nucleotide metabolism	Purine metabolism [PATH:ko00230]	K01519	rdgB, ITPA; XTP/dITP diphosphohydrolase [EC:3.6.1.66]	0	0	0	0	0	0	0	0	0	0	0	0	0	0	0	0	0	0	0	0	0	0	0	0	0	0	0	0	0	0	0	0	0	0	0	0	0	0	0	0	0	0	0	0	0
Metabolism	Nucleotide metabolism	Purine metabolism [PATH:ko00230]	K01524	ppx-gppA; exopolyphosphatase / guanosine-5'-triphosphate,3'-diphosphate pyrophosph	0	0	0	0	0	0	0	0	0	0	0	0	0	0	0	0	0	0	0	0	0	0	0	0	0	0	0	0	0	0	0	0	0	0	0	0	0	0	0	0	0	0	0	0	0
Metabolism	Nucleotide metabolism	Purine metabolism [PATH:ko00230]	K01529	yjjX; inosine/xanthosine triphosphatase [EC:3.6.1.73]	0	0	0	0	0	0	0	0	0	0	0	0	0	0	0	0	0	0	0	0	0	0	0	0	0	0	0	0	0	0	0	0	0	0	0	0	0	0	0	0	0	0	0	0	0
Metabolism	Nucleotide metabolism	Purine metabolism [PATH:ko00230]	K01588	purE; 5-(carboxyamino)imidazole ribonucleotide mutase [EC:5.4.99.18]	1	1	1	2	1	1	0	1	0	1	1	0	1	1	1	1	1	1	0	1	1	1	1	1	0	1	1	1	1	1	0	1	1	1	1	1	1	1	1	1	1	0	1	0	1
Metabolism	Nucleotide metabolism	Purine metabolism [PATH:ko00230]	K01589	purK; 5-(carboxyamino)imidazole ribonucleotide synthase [EC:6.3.4.18]	0	1	0	0	0	0	0	0	0	0	0	0	0	0	0	0	0	0	0	0	0	0	0	0	0	0	0	0	0	0	0	0	0	0	0	0	0	0	0	0	0	0	0	0	0
Metabolism	Nucleotide metabolism	Purine metabolism [PATH:ko00230]	K01756	purB, ADSL; adenylosuccinate lyase [EC:4.3.2.2]	1	1	1	1	1	1	2	1	0	1	1	1	2	1	1	1	2	1	0	1	1	1	1	1	1	1	1	1	1	2	0	1	1	2	1	1	1	1	1	1	1	1	1	1	1
Metabolism	Nucleotide metabolism	Purine metabolism [PATH:ko00230]	K01768	E4.6.1.1; adenylate cyclase [EC:4.6.1.1]	0	0	0	0	0	0	0	0	0	0	0	0	0	0	0	0	0	0	0	0	0	0	0	0	0	0	0	0	0	0	0	0	0	0	0	0	0	0	0	0	0	0	0	0	0
Metabolism	Nucleotide metabolism	Purine metabolism [PATH:ko00230]	K01923	purC; phosphoribosylaminoimidazole-succinocarboxamide synthase [EC:6.3.2.6]	1	1	1	1	1	1	1	1	1	1	1	1	1	1	1	1	1	1	0	2	1	2	1	1	0	1	1	1	1	1	0	1	1	1	1	1	1	1	1	1	1	0	1	1	1
Metabolism	Nucleotide metabolism	Purine metabolism [PATH:ko00230]	K01933	purM; phosphoribosylformylglycinamidine cyclo-ligase [EC:6.3.3.1]	1	1	1	1	1	1	1	1	1	1	1	1	1	1	1	1	1	1	0	1	1	1	2	2	0	1	1	1	2	1	0	1	1	2	0	2	1	1	1	1	2	0	1	1	1
Metabolism	Nucleotide metabolism	Purine metabolism [PATH:ko00230]	K01939	purA, ADSS; adenylosuccinate synthase [EC:6.3.4.4]	1	1	1	2	1	1	1	1	1	1	0	1	1	1	1	1	1	1	0	1	1	1	1	1	1	1	1	0	1	2	1	1	1	1	1	1	1	1	1	1	1	1	2	2	0
Metabolism	Nucleotide metabolism	Purine metabolism [PATH:ko00230]	K01945	purD; phosphoribosylamine---glycine ligase [EC:6.3.4.13]	1	0	1	1	1	1	1	0	1	1	1	1	1	1	1	1	2	1	0	2	1	1	1	2	0	1	1	1	1	1	1	1	1	1	1	1	1	1	1	2	1	1	2	1	1
Metabolism	Nucleotide metabolism	Purine metabolism [PATH:ko00230]	K01951	guaA, GMPS; GMP synthase (glutamine-hydrolysing) [EC:6.3.5.2]	2	1	2	1	1	2	3	3	3	1	3	1	1	2	1	2	1	2	1	1	0	0	0	1	1	1	0	1	2	0	1	0	1	0	0	0	0	0	1	1	0	0	2	0	0
Metabolism	Nucleotide metabolism	Purine metabolism [PATH:ko00230]	K01952	PFAS, purL; phosphoribosylformylglycinamidine synthase [EC:6.3.5.3]	3	3	2	3	1	3	2	2	3	2	3	5	3	3	4	1	3	3	3	3	3	4	3	4	0	3	2	4	2	2	2	2	1	6	3	4	5	4	4	3	3	3	6	3	0
Metabolism	Nucleotide metabolism	Purine metabolism [PATH:ko00230]	K02566	nagD; 5'-nucleotidase [EC:3.1.3.5]	0	0	0	0	0	0	0	0	0	0	0	0	0	0	0	0	0	0	0	0	0	0	1	0	0	0	1	1	1	0	1	0	0	0	0	0	0	0	1	0	0	1	0	0	0
Metabolism	Nucleotide metabolism	Purine metabolism [PATH:ko00230]	K03651	cpdA; 3',5'-cyclic-AMP phosphodiesterase [EC:3.1.4.53]	0	0	0	0	0	0	0	0	0	0	0	0	0	0	0	0	0	0	0	0	0	0	0	0	0	0	0	0	0	0	0	0	0	0	0	0	0	0	0	0	0	0	0	0	0
Metabolism	Nucleotide metabolism	Purine metabolism [PATH:ko00230]	K03783	punA, PNP; purine-nucleoside phosphorylase [EC:2.4.2.1]	0	0	0	0	0	0	0	0	0	0	0	0	0	0	0	0	0	0	0	0	0	0	0	0	0	0	0	0	0	0	0	0	0	0	0	0	0	0	0	0	0	0	0	0	0
Metabolism	Nucleotide metabolism	Purine metabolism [PATH:ko00230]	K03784	deoD; purine-nucleoside phosphorylase [EC:2.4.2.1]	0	0	0	0	0	0	0	0	0	0	0	0	0	0	0	0	0	0	0	0	0	0	0	0	0	0	0	0	0	0	0	0	0	0	0	0	0	0	0	0	0	0	0	0	0
Metabolism	Nucleotide metabolism	Purine metabolism [PATH:ko00230]	K03787	surE; 5'/3'-nucleotidase [EC:3.1.3.5 3.1.3.6]	0	0	0	0	0	0	0	0	0	0	0	0	0	0	0	0	0	0	0	0	0	0	0	0	0	0	0	0	0	0	0	0	1	0	0	0	0	0	0	0	0	0	0	0	0
Metabolism	Nucleotide metabolism	Purine metabolism [PATH:ko00230]	K03816	xpt; xanthine phosphoribosyltransferase [EC:2.4.2.22]	0	0	0	0	0	0	0	0	0	0	0	0	0	0	0	0	0	0	0	0	0	0	0	0	0	0	0	0	0	0	0	0	0	0	0	0	0	0	0	0	0	0	0	0	0
Metabolism	Nucleotide metabolism	Purine metabolism [PATH:ko00230]	K04765	mazG; nucleoside triphosphate diphosphatase [EC:3.6.1.9]	0	0	0	0	0	0	0	0	0	0	0	0	0	0	0	0	0	0	0	0	0	0	0	0	0	0	0	0	0	0	0	0	0	0	0	0	0	0	0	0	0	0	0	0	0
Metabolism	Nucleotide metabolism	Purine metabolism [PATH:ko00230]	K05810	LACC1, yfiH; purine-nucleoside/S-methyl-5'-thioadenosine phosphorylase / adenosine	0	0	0	0	0	0	0	0	0	0	0	0	0	0	0	0	0	0	0	0	0	0	0	0	0	0	0	0	0	0	0	0	0	0	0	0	0	0	0	0	0	0	0	0	0
Metabolism	Nucleotide metabolism	Purine metabolism [PATH:ko00230]	K05873	cyaB; adenylate cyclase, class 2 [EC:4.6.1.1]	0	0	0	0	0	0	0	0	0	0	0	0	0	0	0	0	0	0	0	0	0	0	0	0	0	0	0	0	0	0	0	0	0	0	0	0	0	0	0	0	0	0	0	0	0
Metabolism	Nucleotide metabolism	Purine metabolism [PATH:ko00230]	K06863	purP; 5-formaminoimidazole-4-carboxamide-1-(beta)-D-ribofuranosyl 5'-monophosphate	2	2	0	2	0	2	2	0	0	0	0	1	2	2	2	2	2	2	2	2	0	2	1	2	2	2	3	2	2	2	1	3	3	4	2	2	4	2	2	2	2	0	2	2	0
Metabolism	Nucleotide metabolism	Purine metabolism [PATH:ko00230]	K06928	NTPCR; nucleoside-triphosphatase [EC:3.6.1.15]	1	2	1	0	1	0	1	0	1	1	1	0	0	1	1	1	1	1	1	1	0	0	0	0	1	1	1	1	1	1	1	1	0	0	0	0	0	0	0	0	0	1	1	0	0
Metabolism	Nucleotide metabolism	Purine metabolism [PATH:ko00230]	K06952	yfdR; 5'-nucleotidase [EC:3.1.3.89]	0	0	0	0	0	0	0	0	0	0	0	0	0	0	0	0	0	0	0	0	0	0	0	0	0	0	0	0	0	0	0	0	0	0	0	0	0	0	0	0	0	0	0	0	0
Metabolism	Nucleotide metabolism	Purine metabolism [PATH:ko00230]	K06966	ppnN; pyrimidine/purine-5'-nucleotide nucleosidase [EC:3.2.2.10 3.2.2.-]	1	2	1	1	1	1	1	1	1	1	0	1	1	1	1	1	1	1	1	1	1	0	0	1	1	1	1	1	1	1	1	1	1	1	1	1	1	1	0	1	1	2	1	1	1
Metabolism	Nucleotide metabolism	Purine metabolism [PATH:ko00230]	K07023	YGK1, HDDC2; 5'-deoxynucleotidase [EC:3.1.3.89]	1	1	0	1	1	1	1	0	1	1	1	1	1	1	1	0	1	1	1	0	1	0	1	1	1	0	1	1	1	1	0	1	0	1	1	0	0	0	1	1	1	1	1	1	1
Metabolism	Nucleotide metabolism	Purine metabolism [PATH:ko00230]	K07127	uraH, pucM, hiuH; 5-hydroxyisourate hydrolase [EC:3.5.2.17]	0	0	0	0	0	0	0	0	0	0	0	0	0	0	0	0	0	0	0	0	0	0	0	0	0	0	0	0	0	0	0	0	0	0	0	0	0	0	0	0	0	0	0	0	0
Metabolism	Nucleotide metabolism	Purine metabolism [PATH:ko00230]	K07816	E2.7.6.5; GTP pyrophosphokinase [EC:2.7.6.5]	0	0	0	0	0	0	0	0	0	0	0	0	0	0	0	0	0	0	0	0	0	0	0	0	0	0	0	0	0	0	0	0	0	0	0	0	0	0	0	0	0	0	0	0	0
Metabolism	Nucleotide metabolism	Purine metabolism [PATH:ko00230]	K08289	purT; phosphoribosylglycinamide formyltransferase 2 [EC:6.3.1.21]	0	0	0	0	0	0	0	0	0	0	0	0	0	0	0	0	0	0	0	0	0	0	0	0	0	0	0	0	0	0	0	0	0	0	0	0	0	0	0	0	0	0	0	0	0
Metabolism	Nucleotide metabolism	Purine metabolism [PATH:ko00230]	K08312	nudE; ADP compounds hydrolase [EC:3.6.1.-]	0	0	0	0	0	0	0	0	0	0	0	0	0	0	0	0	0	0	0	0	0	0	0	0	0	0	0	0	0	0	0	0	0	0	0	0	0	0	0	0	0	0	0	0	0
Metabolism	Nucleotide metabolism	Purine metabolism [PATH:ko00230]	K09913	ppnP; purine/pyrimidine-nucleoside phosphorylase [EC:2.4.2.1 2.4.2.2]	0	0	0	0	0	0	0	0	0	0	0	0	0	0	0	0	0	0	0	0	0	0	0	0	0	0	0	0	0	0	0	0	0	0	0	0	0	0	0	0	0	0	0	0	0
Metabolism	Nucleotide metabolism	Purine metabolism [PATH:ko00230]	K11175	purN; phosphoribosylglycinamide formyltransferase 1 [EC:2.1.2.2]	1	1	1	1	1	1	0	1	0	1	1	1	1	0	1	1	1	0	1	1	0	1	0	1	0	0	1	1	1	1	0	1	0	1	2	2	1	0	1	0	0	1	0	1	0
Metabolism	Nucleotide metabolism	Purine metabolism [PATH:ko00230]	K11176	purO; IMP cyclohydrolase [EC:3.5.4.10]	0	0	0	0	0	0	0	0	0	0	0	0	0	0	0	0	0	0	0	0	0	0	0	0	0	0	0	0	0	0	0	0	0	0	0	0	0	0	0	0	0	0	0	0	0
Metabolism	Nucleotide metabolism	Purine metabolism [PATH:ko00230]	K11177	yagR; xanthine dehydrogenase YagR molybdenum-binding subunit [EC:1.17.1.4]	0	0	0	0	0	0	0	0	0	0	0	0	0	0	0	0	0	0	0	0	0	0	0	0	0	0	0	0	0	0	0	0	0	0	0	0	0	0	0	0	0	0	0	0	0
Metabolism	Nucleotide metabolism	Purine metabolism [PATH:ko00230]	K11751	ushA; 5'-nucleotidase / UDP-sugar diphosphatase [EC:3.1.3.5 3.6.1.45]	0	0	0	0	0	0	0	0	0	0	0	0	0	0	0	0	0	0	0	0	0	0	0	0	0	0	0	0	0	0	0	0	0	0	0	0	0	0	0	0	0	0	0	0	0
Metabolism	Nucleotide metabolism	Purine metabolism [PATH:ko00230]	K13482	xdhB; xanthine dehydrogenase large subunit [EC:1.17.1.4]	0	0	0	0	0	0	0	0	0	0	0	0	0	0	0	0	0	0	0	0	0	0	0	0	0	0	0	0	0	0	0	0	0	0	0	0	0	0	0	0	0	0	0	0	0
Metabolism	Nucleotide metabolism	Purine metabolism [PATH:ko00230]	K13485	PRHOXNB, URAD; 2-oxo-4-hydroxy-4-carboxy-5-ureidoimidazoline decarboxylase [EC:4.1	0	0	0	0	0	0	0	0	0	0	0	0	0	0	0	0	0	0	0	0	0	0	0	0	0	0	0	0	0	0	0	0	0	0	0	0	0	0	0	0	0	0	0	0	0
Metabolism	Nucleotide metabolism	Purine metabolism [PATH:ko00230]	K16840	hpxQ; 2-oxo-4-hydroxy-4-carboxy-5-ureidoimidazoline decarboxylase [EC:4.1.1.97]	0	0	0	0	0	0	0	0	0	0	0	0	0	0	0	0	0	0	0	0	0	0	0	0	0	0	0	0	0	0	0	0	0	0	0	0	0	0	0	0	0	0	0	0	0
Metabolism	Nucleotide metabolism	Purine metabolism [PATH:ko00230]	K16841	hpxA; allantoin racemase [EC:5.1.99.3]	0	0	0	0	0	0	0	0	0	0	0	0	0	0	0	0	0	0	0	0	0	0	0	0	0	0	0	0	0	0	0	0	0	0	0	0	0	0	0	0	0	0	0	0	0
Metabolism	Nucleotide metabolism	Purine metabolism [PATH:ko00230]	K16842	hpxB; allantoinase [EC:3.5.2.5]	0	0	0	0	0	0	0	0	0	0	0	0	0	0	0	0	0	0	0	0	0	0	0	0	0	0	0	0	0	0	0	0	0	0	0	0	0	0	0	0	0	0	0	0	0
Metabolism	Nucleotide metabolism	Purine metabolism [PATH:ko00230]	K18532	AK6, FAP7; adenylate kinase [EC:2.7.4.3]	1	1	1	0	1	1	1	1	0	1	0	1	1	1	1	0	0	1	1	0	2	1	1	1	1	0	0	0	2	0	1	0	1	1	0	0	1	0	0	1	1	0	0	1	0
Metabolism	Nucleotide metabolism	Purine metabolism [PATH:ko00230]	K18931	deoA; AMP phosphorylase [EC:2.4.2.57]	0	0	0	0	0	0	0	0	0	0	0	0	0	0	0	0	0	0	0	0	0	0	0	0	0	0	0	0	0	0	0	0	0	0	0	0	0	0	0	0	0	0	0	0	0
Metabolism	Nucleotide metabolism	Purine metabolism [PATH:ko00230]	K19710	E2.7.7.53; ATP adenylyltransferase [EC:2.7.7.53]	0	0	0	0	0	0	0	0	0	0	0	0	0	0	0	0	0	0	0	0	0	0	0	0	0	0	0	0	0	0	0	0	0	0	0	0	0	0	0	0	0	0	0	0	0
Metabolism	Nucleotide metabolism	Purine metabolism [PATH:ko00230]	K20881	yrfG; GMP/IMP 5'-nucleotidase [EC:3.1.3.-]	0	0	0	0	0	0	0	0	0	0	0	0	0	0	0	0	0	0	0	0	0	0	0	0	0	0	0	0	0	0	0	0	0	0	0	0	0	0	0	0	0	0	0	0	0
Metabolism	Nucleotide metabolism	Purine metabolism [PATH:ko00230]	K21053	ade; adenine deaminase [EC:3.5.4.2]	0	0	0	0	0	0	0	0	0	0	0	0	0	0	0	0	0	0	0	0	0	0	0	0	0	0	0	0	0	0	0	0	0	0	0	0	0	0	0	0	0	0	0	0	0
Metabolism	Nucleotide metabolism	Purine metabolism [PATH:ko00230]	K21636	nrdD; ribonucleoside-triphosphate reductase (formate) [EC:1.1.98.6]	1	1	1	1	1	1	1	2	1	2	2	1	1	2	1	1	1	1	1	2	1	1	1	1	1	1	3	1	1	1	1	1	1	2	1	1	1	1	0	1	1	1	2	2	1
Metabolism	Nucleotide metabolism	Purine metabolism [PATH:ko00230]	K22026	K22026; nucleoside kinase [EC:2.7.1.73 2.7.1.213 2.7.1.-]	0	0	0	0	0	0	0	0	0	0	0	0	0	0	0	0	0	0	0	0	0	0	0	0	0	0	0	0	0	0	0	0	0	0	0	0	0	0	0	0	0	0	0	0	0
Metabolism	Nucleotide metabolism	Purine metabolism [PATH:ko00230]	K22602	hpxW; oxamate amidohydrolase [EC:3.5.1.126]	0	0	0	0	0	0	0	0	0	0	0	0	0	0	0	0	0	0	0	0	0	0	0	0	0	0	0	0	0	0	0	0	0	0	0	0	0	0	0	0	0	0	0	0	0
Metabolism	Nucleotide metabolism	Purine metabolism [PATH:ko00230]	K23264	purS; phosphoribosylformylglycinamidine synthase subunit PurS [EC:6.3.5.3]	0	0	0	0	0	0	0	0	0	0	0	0	0	0	0	0	0	0	0	0	0	0	0	0	0	0	0	0	0	0	0	0	0	0	0	0	0	0	0	0	0	0	0	0	0
Metabolism	Nucleotide metabolism	Purine metabolism [PATH:ko00230]	K23265	purQ; phosphoribosylformylglycinamidine synthase subunit PurQ / glutaminase [EC:6.	0	0	0	0	0	0	0	0	0	0	0	0	0	0	0	0	0	0	0	0	0	0	0	0	0	0	0	0	0	0	0	0	0	0	0	0	0	0	0	0	0	0	0	0	0
Metabolism	Nucleotide metabolism	Purine metabolism [PATH:ko00230]	K23269	purL; phosphoribosylformylglycinamidine synthase subunit PurL [EC:6.3.5.3]	0	0	0	0	0	0	0	0	0	0	0	0	0	0	0	0	0	0	0	0	0	0	0	0	0	0	0	0	0	0	0	0	0	0	0	0	0	0	0	0	0	0	0	0	0
Metabolism	Nucleotide metabolism	Purine metabolism [PATH:ko00230]	K23270	purSL; phosphoribosylformylglycinamidine synthase subunit PurSL [EC:6.3.5.3]	0	0	0	0	0	0	0	0	0	0	0	0	0	0	0	0	0	0	0	0	0	0	0	0	0	0	0	0	0	0	0	0	0	0	0	0	0	0	0	0	0	0	0	0	0
Metabolism	Nucleotide metabolism	Purine metabolism [PATH:ko00230]	K26212	K26212; guanosine phosphorylase [EC:2.4.2.15]	0	0	0	0	0	0	0	0	0	0	0	0	0	0	0	0	0	0	0	0	0	0	0	0	0	0	0	0	0	0	0	0	0	0	0	0	0	0	0	0	0	0	0	0	0
Metabolism	Nucleotide metabolism	Pyrimidine metabolism [PATH:ko00240]	K00226	pyrD; dihydroorotate dehydrogenase (fumarate) [EC:1.3.98.1]	0	0	0	0	0	0	0	0	0	0	1	0	0	0	0	0	0	0	0	1	0	0	0	0	0	0	0	1	0	0	0	0	0	0	0	0	0	1	0	1	0	0	1	1	0
Metabolism	Nucleotide metabolism	Pyrimidine metabolism [PATH:ko00240]	K00254	DHODH, pyrD; dihydroorotate dehydrogenase [EC:1.3.5.2]	0	0	1	1	1	1	1	2	1	1	0	2	1	1	1	1	1	0	1	0	0	0	1	1	0	1	1	0	1	1	0	1	1	0	0	0	0	0	0	1	1	1	0	0	0
Metabolism	Nucleotide metabolism	Pyrimidine metabolism [PATH:ko00240]	K00560	thyA, TYMS; thymidylate synthase [EC:2.1.1.45]	0	2	0	0	0	0	0	0	0	0	0	0	0	0	0	0	0	0	0	0	0	0	0	0	0	0	0	0	0	0	0	0	0	0	0	0	0	0	0	0	0	0	0	0	0
Metabolism	Nucleotide metabolism	Pyrimidine metabolism [PATH:ko00240]	K00609	pyrB, PYR2; aspartate carbamoyltransferase catalytic subunit [EC:2.1.3.2]	1	1	1	1	1	1	1	1	2	1	2	1	1	1	1	1	1	1	1	1	1	1	1	1	1	1	1	1	1	1	1	1	1	1	1	1	1	1	1	2	1	1	1	1	1
Metabolism	Nucleotide metabolism	Pyrimidine metabolism [PATH:ko00240]	K00610	pyrI; aspartate carbamoyltransferase regulatory subunit	1	1	1	1	1	1	1	1	1	1	1	1	1	1	1	1	1	1	1	0	1	1	1	2	1	1	1	2	1	1	1	2	0	2	1	1	1	1	1	1	1	1	1	1	1
Metabolism	Nucleotide metabolism	Pyrimidine metabolism [PATH:ko00240]	K00757	udp, UPP; uridine phosphorylase [EC:2.4.2.3]	0	0	0	0	0	0	0	0	0	0	0	0	0	0	0	0	0	0	0	0	0	0	0	0	0	0	0	0	0	0	0	0	0	0	0	0	0	0	0	0	0	0	0	0	0
Metabolism	Nucleotide metabolism	Pyrimidine metabolism [PATH:ko00240]	K00761	upp, UPRT; uracil phosphoribosyltransferase [EC:2.4.2.9]	0	0	0	0	0	0	0	0	0	0	0	0	0	0	0	0	0	0	0	0	0	0	0	0	0	0	0	0	0	0	0	0	0	0	0	0	0	0	0	0	0	0	0	0	0
Metabolism	Nucleotide metabolism	Pyrimidine metabolism [PATH:ko00240]	K00762	pyrE; orotate phosphoribosyltransferase [EC:2.4.2.10]	1	1	1	0	0	1	1	1	1	1	0	1	0	0	0	0	0	1	1	0	0	0	0	2	1	0	1	1	1	0	1	1	0	0	1	0	0	0	0	0	0	0	1	0	0
Metabolism	Nucleotide metabolism	Pyrimidine metabolism [PATH:ko00240]	K00857	tdk, TK; thymidine kinase [EC:2.7.1.21]	0	0	0	0	0	0	0	0	0	0	0	0	0	0	0	0	0	0	0	0	0	0	0	0	0	0	0	0	0	0	0	0	0	0	0	0	0	0	0	0	0	0	0	0	0
Metabolism	Nucleotide metabolism	Pyrimidine metabolism [PATH:ko00240]	K00876	udk, UCK; uridine kinase [EC:2.7.1.48]	0	0	0	0	0	0	0	0	0	0	0	0	0	0	0	0	0	0	0	0	0	0	0	0	0	0	0	0	0	0	0	0	0	0	0	0	0	0	0	0	0	0	0	0	0
Metabolism	Nucleotide metabolism	Pyrimidine metabolism [PATH:ko00240]	K00943	tmk, DTYMK; dTMP kinase [EC:2.7.4.9]	2	1	0	1	1	1	1	0	0	0	0	1	1	1	1	1	1	0	1	1	1	1	2	1	1	1	1	1	1	1	1	1	1	2	1	1	1	1	1	1	1	1	1	1	1
Metabolism	Nucleotide metabolism	Pyrimidine metabolism [PATH:ko00240]	K00945	cmk; CMP/dCMP kinase [EC:2.7.4.25]	1	1	1	1	1	1	1	1	1	0	1	1	1	1	1	1	1	1	1	2	2	1	1	1	1	2	1	1	1	1	1	1	1	0	1	1	1	1	0	1	1	1	1	1	1
Metabolism	Nucleotide metabolism	Pyrimidine metabolism [PATH:ko00240]	K01431	UPB1, pydC; beta-ureidopropionase [EC:3.5.1.6]	0	1	0	1	0	0	0	0	0	0	0	0	0	0	0	0	0	0	0	0	0	0	0	0	0	0	0	0	0	0	0	0	0	0	0	0	0	0	0	0	0	0	0	0	0
Metabolism	Nucleotide metabolism	Pyrimidine metabolism [PATH:ko00240]	K01464	DPYS, dht, hydA; dihydropyrimidinase [EC:3.5.2.2]	0	0	0	0	0	0	0	0	0	0	0	0	0	0	0	0	0	0	1	0	0	0	0	0	0	0	0	0	0	0	0	0	0	0	0	0	0	0	0	0	0	0	0	0	0
Metabolism	Nucleotide metabolism	Pyrimidine metabolism [PATH:ko00240]	K01465	URA4, pyrC; dihydroorotase [EC:3.5.2.3]	1	0	1	1	1	1	1	1	2	1	1	2	1	1	1	1	1	1	1	2	1	1	1	1	1	1	1	2	1	1	1	0	2	0	1	1	1	1	2	1	1	1	2	3	1
Metabolism	Nucleotide metabolism	Pyrimidine metabolism [PATH:ko00240]	K01485	codA; cytosine/creatinine deaminase [EC:3.5.4.1 3.5.4.21]	0	0	0	0	0	0	0	0	0	0	0	0	0	0	0	0	0	0	0	0	0	0	0	0	0	0	0	0	0	0	0	0	0	0	0	0	0	0	0	0	0	0	0	0	0
Metabolism	Nucleotide metabolism	Pyrimidine metabolism [PATH:ko00240]	K01489	cdd, CDA; cytidine deaminase [EC:3.5.4.5]	0	0	0	0	0	0	0	0	0	0	0	0	0	0	0	0	0	0	0	0	0	0	0	0	0	0	0	0	0	0	0	0	0	0	0	0	0	0	0	0	0	0	0	0	0
Metabolism	Nucleotide metabolism	Pyrimidine metabolism [PATH:ko00240]	K01493	comEB; dCMP deaminase [EC:3.5.4.12]	1	1	0	1	1	1	1	0	0	0	0	1	1	1	1	1	1	1	1	2	1	1	1	0	0	1	1	1	1	1	1	2	0	0	1	1	0	1	1	1	1	1	1	1	0
Metabolism	Nucleotide metabolism	Pyrimidine metabolism [PATH:ko00240]	K01494	dcd; dCTP deaminase [EC:3.5.4.13]	0	0	1	0	0	0	0	1	1	1	1	0	0	0	0	0	0	0	0	0	0	0	0	0	0	0	0	0	0	0	0	0	0	0	0	0	0	0	0	0	0	0	0	0	0
Metabolism	Nucleotide metabolism	Pyrimidine metabolism [PATH:ko00240]	K01520	dut, DUT; dUTP diphosphatase [EC:3.6.1.23]	0	0	0	0	0	0	0	0	0	0	0	0	0	0	0	0	0	0	0	0	0	0	0	0	0	0	0	0	0	0	0	0	0	0	0	0	0	0	0	0	0	0	0	0	0
Metabolism	Nucleotide metabolism	Pyrimidine metabolism [PATH:ko00240]	K01591	pyrF; orotidine-5'-phosphate decarboxylase [EC:4.1.1.23]	1	1	1	1	1	1	1	1	0	1	0	0	1	1	1	0	1	1	0	0	1	1	0	1	1	2	1	0	2	1	1	0	1	1	1	1	1	2	1	1	1	1	2	2	1
Metabolism	Nucleotide metabolism	Pyrimidine metabolism [PATH:ko00240]	K01937	pyrG, CTPS; CTP synthase [EC:6.3.4.2]	1	2	1	1	1	1	1	1	0	2	0	2	1	1	1	2	1	1	1	1	2	1	1	1	1	1	1	1	1	2	2	1	1	1	1	2	2	1	1	1	1	1	1	1	2
Metabolism	Nucleotide metabolism	Pyrimidine metabolism [PATH:ko00240]	K01955	carB, CPA2; carbamoyl-phosphate synthase large subunit [EC:6.3.5.5]	1	1	1	2	1	1	1	2	3	1	1	2	1	1	2	1	2	1	1	3	2	2	2	2	1	1	1	1	1	1	2	1	1	2	3	1	2	2	1	2	2	1	2	3	2
Metabolism	Nucleotide metabolism	Pyrimidine metabolism [PATH:ko00240]	K01956	carA, CPA1; carbamoyl-phosphate synthase small subunit [EC:6.3.5.5]	1	0	1	1	1	1	0	1	1	1	0	1	1	1	1	1	1	1	0	1	0	1	0	1	1	1	1	2	1	2	1	1	1	1	1	1	1	1	1	1	1	1	2	1	2
Metabolism	Nucleotide metabolism	Pyrimidine metabolism [PATH:ko00240]	K02823	pyrDII; dihydroorotate dehydrogenase electron transfer subunit	0	0	0	0	0	0	0	0	0	0	0	0	0	0	0	0	0	0	0	0	0	0	0	0	0	0	0	0	0	0	0	0	0	0	0	0	0	0	0	0	0	0	0	0	0
Metabolism	Nucleotide metabolism	Pyrimidine metabolism [PATH:ko00240]	K02825	pyrR; pyrimidine operon attenuation protein / uracil phosphoribosyltransferase [EC	0	0	0	0	0	0	0	0	0	0	0	0	0	0	0	0	0	0	0	0	0	0	0	0	0	0	0	0	0	0	0	0	0	0	0	0	0	0	0	0	0	0	0	0	0
Metabolism	Nucleotide metabolism	Pyrimidine metabolism [PATH:ko00240]	K03365	FCY1; cytosine/creatinine deaminase [EC:3.5.4.1 3.5.4.21]	0	0	0	0	0	0	0	0	0	0	0	0	0	0	0	0	0	0	0	0	0	0	0	0	0	0	0	0	0	0	0	0	0	0	0	0	0	0	0	0	0	0	0	0	0
Metabolism	Nucleotide metabolism	Pyrimidine metabolism [PATH:ko00240]	K03465	thyX, thy1; thymidylate synthase (FAD) [EC:2.1.1.148]	1	1	1	1	0	1	1	1	1	1	1	0	1	1	1	1	1	1	1	1	0	1	2	0	0	0	1	1	1	0	0	1	2	1	0	1	1	1	1	1	1	1	1	1	1
Metabolism	Nucleotide metabolism	Pyrimidine metabolism [PATH:ko00240]	K06016	pydC; beta-ureidopropionase / N-carbamoyl-L-amino-acid hydrolase [EC:3.5.1.6 3.5.	0	0	0	0	0	0	0	0	0	0	0	0	0	0	0	0	0	0	0	0	0	0	0	0	0	0	0	0	0	0	0	0	0	0	0	0	0	0	0	0	0	0	0	0	0
Metabolism	Nucleotide metabolism	Pyrimidine metabolism [PATH:ko00240]	K06287	yhdE; nucleoside triphosphate pyrophosphatase [EC:3.6.1.-]	0	0	0	0	0	0	0	0	0	0	0	0	0	0	0	0	0	0	0	0	0	0	0	0	0	0	0	0	0	0	0	0	0	0	0	0	0	0	0	0	0	0	0	0	0
Metabolism	Nucleotide metabolism	Pyrimidine metabolism [PATH:ko00240]	K07043	upp; UTP pyrophosphatase [EC:3.6.1.-]	0	0	0	0	0	0	0	0	0	0	0	0	0	0	0	0	0	0	0	0	0	0	0	0	0	0	0	0	0	0	0	0	0	0	0	0	0	0	0	0	0	0	0	0	0
Metabolism	Nucleotide metabolism	Pyrimidine metabolism [PATH:ko00240]	K09020	rutB; ureidoacrylate peracid hydrolase [EC:3.5.1.110]	0	0	0	0	0	0	0	0	0	0	0	0	0	0	0	0	0	0	0	0	0	0	0	0	0	0	0	0	0	0	0	0	0	0	0	0	0	0	0	0	0	0	0	0	0
Metabolism	Nucleotide metabolism	Pyrimidine metabolism [PATH:ko00240]	K09903	pyrH; uridylate kinase [EC:2.7.4.22]	1	1	1	1	1	1	1	1	1	1	2	1	1	1	1	1	1	1	1	2	0	1	0	1	1	1	1	2	1	1	1	1	1	1	0	1	1	1	1	1	1	0	1	1	0
Metabolism	Nucleotide metabolism	Pyrimidine metabolism [PATH:ko00240]	K11540	CAD; carbamoyl-phosphate synthase / aspartate carbamoyltransferase / dihydroorotas	0	0	0	0	0	0	0	0	0	0	0	0	0	0	0	0	0	0	0	0	0	0	0	0	0	0	0	0	0	0	0	0	0	0	0	0	0	0	0	0	0	0	0	0	0
Metabolism	Nucleotide metabolism	Pyrimidine metabolism [PATH:ko00240]	K13421	UMPS; uridine monophosphate synthetase [EC:2.4.2.10 4.1.1.23]	0	0	0	0	0	0	0	0	0	0	0	0	0	0	0	0	0	0	0	0	0	0	0	0	0	0	0	0	0	0	0	0	0	0	0	0	0	0	0	0	0	0	0	0	0
Metabolism	Nucleotide metabolism	Pyrimidine metabolism [PATH:ko00240]	K16328	psuK; pseudouridine kinase [EC:2.7.1.83]	0	0	0	0	0	0	0	0	0	0	0	0	0	0	0	0	0	0	0	0	0	0	0	0	0	0	0	0	0	0	0	0	0	0	0	0	0	0	0	0	0	0	0	0	0
Metabolism	Nucleotide metabolism	Pyrimidine metabolism [PATH:ko00240]	K16329	psuG; pseudouridylate synthase [EC:4.2.1.70]	0	0	0	0	0	0	0	0	0	0	0	0	0	0	0	0	0	0	0	0	0	0	0	0	0	0	0	0	0	0	0	0	0	0	0	0	0	0	0	0	0	0	0	0	0
Metabolism	Nucleotide metabolism	Pyrimidine metabolism [PATH:ko00240]	K17828	pyrDI; dihydroorotate dehydrogenase (NAD+) catalytic subunit [EC:1.3.1.14]	0	0	0	0	0	0	0	0	0	0	0	0	0	0	0	0	0	0	0	0	0	0	0	0	0	0	0	0	0	0	0	0	0	0	0	0	0	0	0	0	0	0	0	0	0
Metabolism	Nucleotide metabolism	Pyrimidine metabolism [PATH:ko00240]	K21057	E2.7.1.213; cytidine kinase [EC:2.7.1.213]	0	0	0	0	0	0	0	0	0	0	0	0	0	0	0	0	0	0	0	0	0	0	0	0	0	0	0	0	0	0	0	0	0	0	0	0	0	0	0	0	0	0	0	0	0
Metabolism	Xenobiotics biodegradation and metabolism	Aminobenzoate degradation [PATH:ko00627]	K01101	E3.1.3.41; 4-nitrophenyl phosphatase [EC:3.1.3.41]	1	0	0	1	1	1	1	0	0	0	0	1	1	1	1	1	1	1	0	1	0	0	0	1	0	1	0	0	0	0	0	1	1	1	1	1	1	0	0	0	1	0	1	0	0
Metabolism	Xenobiotics biodegradation and metabolism	Aminobenzoate degradation [PATH:ko00627]	K01576	mdlC; benzoylformate decarboxylase [EC:4.1.1.7]	0	0	0	0	0	0	0	0	0	0	0	0	0	0	0	0	0	0	0	0	0	0	0	0	0	0	0	0	0	0	0	0	0	0	0	0	0	0	0	0	0	0	0	0	0
Metabolism	Xenobiotics biodegradation and metabolism	Aminobenzoate degradation [PATH:ko00627]	K03863	vanB; vanillate monooxygenase ferredoxin subunit	0	0	0	0	0	0	0	0	0	0	0	0	0	0	0	0	0	0	0	0	0	0	0	0	0	0	0	0	0	0	0	0	0	0	0	0	0	0	0	0	0	0	0	0	0
Metabolism	Xenobiotics biodegradation and metabolism	Aminobenzoate degradation [PATH:ko00627]	K21759	bsdD; vanillate/4-hydroxybenzoate decarboxylase subunit D [EC:4.1.1.- 4.1.1.61]	0	0	0	0	0	0	0	0	0	0	0	0	0	0	0	0	0	0	0	0	0	0	0	0	0	0	0	0	0	0	0	0	0	0	0	0	0	0	0	0	0	0	0	0	0
Metabolism	Xenobiotics biodegradation and metabolism	Atrazine degradation [PATH:ko00791]	K23359	biuH; biuret amidohydrolase [EC:3.5.1.84]	0	0	0	0	0	0	0	0	0	0	0	0	0	0	0	0	0	0	0	0	0	0	0	0	0	0	0	0	0	0	0	0	0	0	0	0	0	0	0	0	0	0	0	0	0
Metabolism	Xenobiotics biodegradation and metabolism	Benzoate degradation [PATH:ko00362]	K01031	pcaI; 3-oxoadipate CoA-transferase, alpha subunit [EC:2.8.3.6]	0	0	0	0	0	0	0	0	0	0	0	0	0	0	0	0	0	0	0	0	0	0	0	0	0	0	0	0	0	0	0	0	0	0	0	0	0	0	0	0	0	0	0	0	0
Metabolism	Xenobiotics biodegradation and metabolism	Benzoate degradation [PATH:ko00362]	K01032	pcaJ; 3-oxoadipate CoA-transferase, beta subunit [EC:2.8.3.6]	0	0	0	0	0	0	0	0	0	0	0	0	0	0	0	0	0	0	0	0	0	0	0	0	0	0	0	0	0	0	0	0	0	0	0	0	0	0	0	0	0	0	0	0	0
Metabolism	Xenobiotics biodegradation and metabolism	Benzoate degradation [PATH:ko00362]	K01055	pcaD; 3-oxoadipate enol-lactonase [EC:3.1.1.24]	0	0	0	0	0	0	0	0	0	0	0	0	0	0	0	0	0	0	0	0	0	0	0	0	0	0	0	0	0	0	0	0	0	0	0	0	0	0	0	0	0	0	0	0	0
Metabolism	Xenobiotics biodegradation and metabolism	Benzoate degradation [PATH:ko00362]	K01607	pcaC; 4-carboxymuconolactone decarboxylase [EC:4.1.1.44]	0	0	0	0	0	0	0	0	0	0	0	0	0	0	0	0	0	0	0	0	0	0	0	0	0	0	0	0	0	0	0	0	0	0	0	0	0	0	0	0	0	0	0	0	0
Metabolism	Xenobiotics biodegradation and metabolism	Benzoate degradation [PATH:ko00362]	K01821	praC, xylH; 4-oxalocrotonate tautomerase [EC:5.3.2.6]	0	0	0	0	0	0	0	0	0	0	0	0	0	0	0	0	0	0	0	0	0	0	0	0	0	0	0	0	0	0	0	0	0	0	0	0	0	0	0	0	0	0	0	0	0
Metabolism	Xenobiotics biodegradation and metabolism	Benzoate degradation [PATH:ko00362]	K03464	catC; muconolactone D-isomerase [EC:5.3.3.4]	0	0	0	0	0	0	0	0	0	0	0	0	0	0	0	0	0	0	0	0	0	0	0	0	0	0	0	0	0	0	0	0	0	0	0	0	0	0	0	0	0	0	0	0	0
Metabolism	Xenobiotics biodegradation and metabolism	Benzoate degradation [PATH:ko00362]	K04110	badA; benzoate-CoA ligase [EC:6.2.1.25]	0	0	0	0	0	0	0	0	0	0	0	0	0	0	0	0	0	0	0	0	0	0	0	0	0	0	0	0	0	0	0	0	0	0	0	0	0	0	0	0	0	0	0	0	0
Metabolism	Xenobiotics biodegradation and metabolism	Benzoate degradation [PATH:ko00362]	K04112	bcrC, badD; benzoyl-CoA reductase subunit C [EC:1.3.7.8]	0	0	0	0	0	0	0	0	0	0	0	0	0	0	0	0	0	0	0	0	0	0	0	0	0	0	0	0	0	0	0	0	0	0	0	0	0	0	0	0	0	0	0	0	0
Metabolism	Xenobiotics biodegradation and metabolism	Benzoate degradation [PATH:ko00362]	K04113	bcrB, badE; benzoyl-CoA reductase subunit B [EC:1.3.7.8]	0	0	0	0	0	0	0	0	0	0	0	0	0	0	0	0	0	0	0	0	0	0	0	0	0	0	0	0	0	0	0	0	0	0	0	0	0	0	0	0	0	0	0	0	0
Metabolism	Xenobiotics biodegradation and metabolism	Benzoate degradation [PATH:ko00362]	K04114	bcrA, badF; benzoyl-CoA reductase subunit A [EC:1.3.7.8]	0	0	0	0	0	0	0	0	0	0	0	0	0	0	0	0	0	0	0	0	0	0	0	0	0	0	0	0	0	0	0	0	0	0	0	0	0	0	0	0	0	0	0	0	0
Metabolism	Xenobiotics biodegradation and metabolism	Benzoate degradation [PATH:ko00362]	K04115	bcrD, badG; benzoyl-CoA reductase subunit D [EC:1.3.7.8]	0	0	0	0	0	0	0	0	0	0	0	0	0	0	0	0	0	0	0	0	0	0	0	0	0	0	0	0	0	0	0	0	0	0	0	0	0	0	0	0	0	0	0	0	0
Metabolism	Xenobiotics biodegradation and metabolism	Benzoate degradation [PATH:ko00362]	K05783	benD-xylL; dihydroxycyclohexadiene carboxylate dehydrogenase [EC:1.3.1.25 1.3.1.-]	0	0	0	0	0	0	0	0	0	0	0	0	0	0	0	0	0	0	0	0	0	0	0	0	0	0	0	0	0	0	0	0	0	0	0	0	0	0	0	0	0	0	0	0	0
Metabolism	Xenobiotics biodegradation and metabolism	Benzoate degradation [PATH:ko00362]	K05784	benC-xylZ; benzoate/toluate 1,2-dioxygenase reductase component [EC:1.18.1.-]	0	0	0	0	0	0	0	0	0	0	0	0	0	0	0	0	0	0	0	0	0	0	0	0	0	0	0	0	0	0	0	0	0	0	0	0	0	0	0	0	0	0	0	0	0
Metabolism	Xenobiotics biodegradation and metabolism	Benzoate degradation [PATH:ko00362]	K07104	catE; catechol 2,3-dioxygenase [EC:1.13.11.2]	0	0	0	0	0	0	0	0	0	0	0	0	0	0	0	0	0	0	0	0	0	0	0	0	0	0	0	0	0	0	0	0	0	0	0	0	0	0	0	0	0	0	0	0	0
Metabolism	Xenobiotics biodegradation and metabolism	Benzoate degradation [PATH:ko00362]	K07536	badI; 2-ketocyclohexanecarboxyl-CoA hydrolase [EC:3.1.2.-]	0	0	0	0	0	0	0	0	0	0	0	0	0	0	0	0	0	0	0	0	0	0	0	0	0	0	0	0	0	0	0	0	0	0	0	0	0	0	0	0	0	0	0	0	0
Metabolism	Xenobiotics biodegradation and metabolism	Benzoate degradation [PATH:ko00362]	K07537	dch; cyclohexa-1,5-dienecarbonyl-CoA hydratase [EC:4.2.1.100]	0	0	0	0	0	0	0	0	0	0	0	0	0	0	0	0	0	0	0	0	0	0	0	0	0	0	0	0	0	0	0	0	0	0	0	0	0	0	0	0	0	0	0	0	0
Metabolism	Xenobiotics biodegradation and metabolism	Caprolactam degradation [PATH:ko00930]	K03379	chnB; cyclohexanone monooxygenase [EC:1.14.13.22]	0	0	0	0	0	0	0	0	0	0	0	0	0	0	0	0	0	0	0	0	0	0	0	0	0	0	0	0	0	0	0	0	0	0	0	0	0	0	0	0	0	0	0	0	0
Metabolism	Xenobiotics biodegradation and metabolism	Caprolactam degradation [PATH:ko00930]	K06446	DCAA; acyl-CoA dehydrogenase [EC:1.3.99.-]	0	0	2	0	0	0	0	1	1	1	1	0	0	0	0	0	0	0	0	0	0	0	0	0	0	0	0	0	0	0	0	0	0	0	0	0	0	0	0	0	0	0	0	0	0
Metabolism	Xenobiotics biodegradation and metabolism	Chloroalkane and chloroalkene degradation [PATH:ko00625]	K01560	E3.8.1.2; 2-haloacid dehalogenase [EC:3.8.1.2]	0	0	0	0	0	0	0	0	0	0	0	0	0	0	0	0	0	0	0	0	1	0	0	0	0	0	0	0	0	0	0	0	0	0	0	0	0	0	0	0	0	0	0	1	0
Metabolism	Xenobiotics biodegradation and metabolism	Dioxin degradation [PATH:ko00621]	K00480	E1.14.13.1; salicylate hydroxylase [EC:1.14.13.1]	0	0	0	0	0	0	0	0	0	0	0	0	0	0	0	0	0	0	0	0	0	0	0	0	0	0	0	0	0	0	0	0	0	0	0	0	0	0	0	0	0	0	0	0	0
Metabolism	Xenobiotics biodegradation and metabolism	Drug metabolism - other enzymes [PATH:ko00983]	K00569	TPMT, tpmT; thiopurine S-methyltransferase [EC:2.1.1.67]	0	0	0	0	0	0	0	0	0	0	0	0	0	0	0	0	0	0	0	0	0	0	0	0	0	0	0	0	0	0	0	0	0	0	0	0	0	0	0	0	0	0	0	0	0
Metabolism	Xenobiotics biodegradation and metabolism	Ethylbenzene degradation [PATH:ko00642]	K14750	etbAc; ethylbenzene dioxygenase ferredoxin component	1	0	0	0	0	0	0	0	0	0	0	0	0	0	0	0	0	0	0	0	0	0	0	0	0	0	0	0	0	0	0	0	0	0	0	0	0	0	0	0	0	0	0	0	0
Metabolism	Xenobiotics biodegradation and metabolism	Fluorobenzoate degradation [PATH:ko00364]	K01061	E3.1.1.45; carboxymethylenebutenolidase [EC:3.1.1.45]	0	1	0	0	0	0	0	0	0	0	0	0	0	0	0	0	0	0	0	0	0	0	0	0	0	0	0	0	0	0	0	0	0	0	0	0	0	0	0	0	0	0	0	0	0
Metabolism	Xenobiotics biodegradation and metabolism	Furfural degradation [PATH:ko00365]	K16874	hmfF; 2,5-furandicarboxylate decarboxylase 1	0	0	1	0	0	0	0	1	0	1	0	0	0	0	0	0	0	0	0	0	0	0	0	0	0	0	0	0	0	0	0	0	0	0	0	0	0	0	0	0	0	0	0	0	0
Metabolism	Xenobiotics biodegradation and metabolism	Furfural degradation [PATH:ko00365]	K16876	hmfD; 2-furoate---CoA ligase [EC:6.2.1.31]	0	0	0	0	0	0	0	0	0	0	0	0	0	0	0	0	0	0	0	0	0	0	0	0	0	0	0	0	0	0	0	0	0	0	0	0	0	0	0	0	0	0	0	0	0
Metabolism	Xenobiotics biodegradation and metabolism	Furfural degradation [PATH:ko00365]	K16877	hmfA; 2-furoyl-CoA dehydrogenase large subunit [EC:1.3.99.8]	0	0	1	0	0	0	0	0	0	1	0	0	0	0	0	0	0	0	0	0	0	0	0	0	0	0	0	0	0	0	0	0	0	0	0	0	0	0	0	0	0	0	0	0	0
Metabolism	Xenobiotics biodegradation and metabolism	Nitrotoluene degradation [PATH:ko00633]	K06281	hyaB, hybC; hydrogenase large subunit [EC:1.12.99.6]	0	0	0	0	0	0	0	0	0	0	0	0	0	0	0	0	0	0	0	0	0	0	0	0	0	0	0	0	0	0	0	0	0	0	0	0	0	0	0	0	0	0	0	0	0
Metabolism	Xenobiotics biodegradation and metabolism	Nitrotoluene degradation [PATH:ko00633]	K06282	hyaA, hybO; hydrogenase small subunit [EC:1.12.99.6]	0	0	0	0	0	0	0	0	0	0	0	0	0	0	0	0	0	0	0	0	0	0	0	0	0	0	0	0	0	0	0	0	0	0	0	0	0	0	0	0	0	0	0	0	0
Metabolism	Xenobiotics biodegradation and metabolism	Nitrotoluene degradation [PATH:ko00633]	K10680	nemA; N-ethylmaleimide reductase [EC:1.-.-.-]	0	0	0	0	0	0	0	0	0	0	0	0	0	0	0	0	0	0	0	0	0	0	0	0	0	0	0	0	0	0	0	0	0	0	0	0	0	0	0	0	0	0	0	0	0
Metabolism	Xenobiotics biodegradation and metabolism	Polycyclic aromatic hydrocarbon degradation [PATH:ko00624]	K04102	pht5; 4,5-dihydroxyphthalate decarboxylase [EC:4.1.1.55]	0	0	0	0	0	0	0	0	0	0	0	0	0	0	0	0	0	0	0	0	0	0	0	0	0	0	0	0	0	0	0	0	0	0	0	0	0	0	0	0	0	0	0	0	0
Metabolism	Xenobiotics biodegradation and metabolism	Steroid degradation [PATH:ko00984]	K15983	kshB; 3-ketosteroid 9alpha-monooxygenase subunit B [EC:1.14.15.30]	0	0	0	0	0	0	0	0	0	0	0	0	0	0	0	0	1	1	0	0	0	0	0	0	0	0	0	0	0	0	0	0	0	0	0	0	0	0	0	0	0	0	0	0	0
Metabolism	Xenobiotics biodegradation and metabolism	Steroid degradation [PATH:ko00984]	K16048	hsaB; 3-hydroxy-9,10-secoandrosta-1,3,5(10)-triene-9,17-dione monooxygenase reductase component [EC:1.5.1.-]	0	1	0	0	0	0	1	0	0	0	0	0	0	1	1	1	0	0	0	0	0	0	0	0	0	0	1	1	0	1	0	0	0	0	0	1	0	0	0	0	0	0	2	0	0
Metabolism	Xenobiotics biodegradation and metabolism	Steroid degradation [PATH:ko00984]	K16050	hsaD; 4,5:9,10-diseco-3-hydroxy-5,9,17-trioxoandrosta-1(10),2-diene-4-oate hydrolase [EC:3.7.1.17]	0	0	0	0	0	0	0	0	0	0	0	0	0	0	0	0	0	0	0	0	0	0	0	0	0	0	0	0	0	0	0	0	0	0	0	0	0	0	0	0	0	0	0	0	0
Genetic Information Processing	Folding, sorting and degradation	Proteasome [PATH:ko03050]	K03420	psmR; proteasome regulatory subunit	0	0	0	0	0	0	0	0	0	0	0	0	0	0	0	0	0	0	0	0	0	0	0	0	0	0	0	0	0	0	0	0	0	0	0	0	0	0	0	0	0	0	0	0	0
Genetic Information Processing	Folding, sorting and degradation	Proteasome [PATH:ko03050]	K03432	psmA, prcA; proteasome alpha subunit [EC:3.4.25.1]	1	2	2	0	1	1	1	1	1	0	1	1	1	1	1	1	1	1	1	1	1	1	1	1	1	2	1	0	1	1	0	1	1	0	1	1	1	0	0	1	1	1	2	1	1
Genetic Information Processing	Folding, sorting and degradation	Proteasome [PATH:ko03050]	K03433	psmB, prcB; proteasome beta subunit [EC:3.4.25.1]	2	3	2	2	2	2	2	2	2	1	2	2	2	2	2	1	2	3	2	2	2	2	2	2	2	2	2	2	1	2	4	2	1	2	2	2	2	2	2	2	2	2	3	1	1
Genetic Information Processing	Folding, sorting and degradation	Protein export [PATH:ko03060]	K01551	arsA, ASNA1, GET3; arsenite/tail-anchored protein-transporting ATPase [EC:7.3.2.7 7.3.-.-]	1	0	0	0	0	0	0	0	0	0	0	0	0	0	0	0	0	0	0	0	0	0	0	0	0	0	0	0	0	0	0	0	0	0	0	0	0	0	0	0	0	0	0	0	0
Genetic Information Processing	Folding, sorting and degradation	Protein export [PATH:ko03060]	K03070	secA; preprotein translocase subunit SecA [EC:7.4.2.8]	0	0	0	0	0	0	0	0	0	0	0	0	0	0	0	0	0	0	0	0	0	0	0	0	0	0	0	0	0	0	0	0	0	0	0	0	0	0	0	0	0	0	0	0	0
Genetic Information Processing	Folding, sorting and degradation	Protein export [PATH:ko03060]	K03072	secD; preprotein translocase subunit SecD	0	0	0	0	0	0	0	0	0	0	0	0	0	0	0	0	0	0	0	0	0	0	0	0	0	0	0	0	0	0	0	0	0	0	0	0	0	0	0	0	0	0	0	0	0
Genetic Information Processing	Folding, sorting and degradation	Protein export [PATH:ko03060]	K03074	secF; preprotein translocase subunit SecF	0	0	0	0	0	0	0	0	0	0	0	0	0	0	0	0	0	0	0	0	0	0	0	0	0	0	0	0	0	0	0	0	0	0	0	0	0	0	0	0	0	0	0	0	0
Genetic Information Processing	Folding, sorting and degradation	Protein export [PATH:ko03060]	K03075	secG; preprotein translocase subunit SecG	0	0	0	0	0	0	0	0	0	0	0	0	0	0	0	0	0	0	0	0	0	0	0	0	0	0	0	0	0	0	0	0	0	0	0	0	0	0	0	0	0	0	0	0	0
Genetic Information Processing	Folding, sorting and degradation	Protein export [PATH:ko03060]	K03076	secY; preprotein translocase subunit SecY	1	0	1	1	1	1	1	1	3	1	2	1	1	1	2	0	1	1	1	2	2	1	2	0	1	2	1	1	1	1	1	1	1	2	1	2	1	1	1	1	2	1	1	3	1
Genetic Information Processing	Folding, sorting and degradation	Protein export [PATH:ko03060]	K03100	lepB; signal peptidase I [EC:3.4.21.89]	1	1	0	0	0	0	0	0	0	0	0	0	0	0	0	0	0	0	0	0	0	0	0	1	0	0	0	0	0	0	0	1	0	0	1	1	0	0	0	0	0	0	0	0	0
Genetic Information Processing	Folding, sorting and degradation	Protein export [PATH:ko03060]	K03101	lspA; signal peptidase II [EC:3.4.23.36]	0	0	0	0	0	0	0	0	0	0	0	0	0	0	0	0	0	0	0	0	0	0	0	0	0	0	0	0	0	0	0	0	0	0	0	0	0	0	0	0	0	0	0	0	0
Genetic Information Processing	Folding, sorting and degradation	Protein export [PATH:ko03060]	K03105	SRP19; signal recognition particle subunit SRP19	1	1	0	1	1	1	1	1	1	1	0	1	1	1	1	1	1	1	1	0	1	1	1	1	1	1	1	1	1	1	1	1	1	1	1	1	1	1	0	1	1	1	1	1	1
Genetic Information Processing	Folding, sorting and degradation	Protein export [PATH:ko03060]	K03106	SRP54, ffh; signal recognition particle subunit SRP54 [EC:3.6.5.4]	1	1	1	1	1	1	1	1	1	1	1	0	1	1	1	1	1	0	2	2	1	1	1	2	1	1	1	1	1	1	1	1	1	0	1	1	2	1	1	1	1	2	2	1	0
Genetic Information Processing	Folding, sorting and degradation	Protein export [PATH:ko03060]	K03110	ftsY; fused signal recognition particle receptor	1	1	1	1	1	1	1	1	0	2	1	1	1	1	1	1	0	1	0	1	1	1	1	1	1	1	1	1	1	1	1	1	1	1	1	1	1	1	1	1	2	1	1	1	1
Genetic Information Processing	Folding, sorting and degradation	Protein export [PATH:ko03060]	K03116	tatA; sec-independent protein translocase protein TatA	1	2	2	2	1	2	2	2	2	2	1	2	2	2	1	1	2	0	2	2	1	1	2	2	1	1	1	1	1	1	0	1	1	0	0	1	1	1	0	1	1	2	0	1	0
Genetic Information Processing	Folding, sorting and degradation	Protein export [PATH:ko03060]	K03117	tatB; sec-independent protein translocase protein TatB	0	0	0	0	0	0	0	0	0	0	0	0	0	0	0	0	0	0	0	0	0	0	0	0	0	0	0	0	0	0	0	0	0	0	0	0	0	0	0	0	0	0	0	0	0
Genetic Information Processing	Folding, sorting and degradation	Protein export [PATH:ko03060]	K03118	tatC; sec-independent protein translocase protein TatC	1	1	1	1	1	1	0	0	1	1	1	0	1	1	0	1	1	1	1	1	1	0	2	1	1	1	1	1	1	1	1	1	1	1	2	1	1	1	1	2	1	1	1	1	1
Genetic Information Processing	Folding, sorting and degradation	Protein export [PATH:ko03060]	K03210	yajC; preprotein translocase subunit YajC	0	0	0	0	0	0	0	0	0	0	0	0	0	0	0	0	0	0	0	0	0	0	0	0	0	0	0	0	0	0	0	0	0	0	0	0	0	0	0	0	0	0	0	0	0
Genetic Information Processing	Folding, sorting and degradation	Protein export [PATH:ko03060]	K03217	yidC, spoIIIJ, OXA1, ccfA; YidC/Oxa1 family membrane protein insertase	0	0	0	0	0	0	0	0	0	0	0	0	0	0	0	0	0	0	0	0	0	0	0	0	0	0	0	0	0	0	0	0	0	0	0	0	0	0	0	0	0	0	0	0	0
Genetic Information Processing	Folding, sorting and degradation	Protein export [PATH:ko03060]	K07342	SEC61G, SSS1, secE; protein transport protein SEC61 subunit gamma and related proteins	1	1	1	1	1	1	1	1	1	0	1	1	1	1	1	1	1	1	1	0	1	1	1	1	1	1	1	1	1	1	1	1	1	1	1	1	1	1	1	1	1	1	1	1	1
Genetic Information Processing	Folding, sorting and degradation	Protein export [PATH:ko03060]	K12257	secDF; SecD/SecF fusion protein	0	0	0	0	0	0	0	0	0	0	0	0	0	0	0	0	0	0	0	0	0	0	0	0	0	0	0	0	0	0	0	0	0	0	0	0	0	0	0	0	0	0	0	0	0
Genetic Information Processing	Folding, sorting and degradation	Protein export [PATH:ko03060]	K13280	SEC11, sipW; signal peptidase I [EC:3.4.21.89]	1	1	1	0	1	1	2	1	2	1	1	0	1	1	0	0	0	2	1	1	1	1	0	1	2	0	1	0	1	0	1	1	0	1	1	0	0	0	0	0	0	1	1	0	1
Genetic Information Processing	Folding, sorting and degradation	Protein processing in endoplasmic reticulum [PATH:ko04141]	K01456	E3.5.1.52, NGLY1, PNG1; peptide-N4-(N-acetyl-beta-glucosaminyl)asparagine amidase [EC:3.5.1.52]	0	0	0	0	0	0	0	0	0	0	0	0	0	0	0	0	0	0	0	0	0	0	0	0	0	0	0	0	0	0	0	0	0	0	0	0	0	0	0	0	0	0	0	0	0
Genetic Information Processing	Folding, sorting and degradation	Protein processing in endoplasmic reticulum [PATH:ko04141]	K03237	EIF2S1; translation initiation factor 2 subunit 1	1	1	1	1	1	0	1	1	1	1	0	1	1	0	2	1	1	0	1	2	1	1	2	1	1	1	1	1	1	1	0	1	0	1	1	2	1	1	1	1	1	1	2	1	1
Genetic Information Processing	Folding, sorting and degradation	Protein processing in endoplasmic reticulum [PATH:ko04141]	K04079	HSP90A, htpG; molecular chaperone HtpG	0	0	0	0	0	0	0	0	0	0	0	0	0	0	0	0	0	0	0	0	0	0	0	0	0	0	0	0	0	0	0	0	0	0	0	0	0	0	0	0	0	0	0	0	0
Genetic Information Processing	Folding, sorting and degradation	Protein processing in endoplasmic reticulum [PATH:ko04141]	K09518	DNAJB12; DnaJ homolog subfamily B member 12	0	0	0	0	0	0	0	0	0	0	0	0	0	0	0	0	0	0	0	0	0	0	0	0	0	0	0	0	0	0	0	0	0	0	0	0	0	0	0	0	0	0	0	0	0
Genetic Information Processing	Folding, sorting and degradation	Protein processing in endoplasmic reticulum [PATH:ko04141]	K09530	DNAJC10; DnaJ homolog subfamily C member 10 [EC:1.8.4.-]	0	0	0	0	0	0	0	0	0	0	0	0	0	0	0	0	0	0	0	0	0	0	0	0	0	0	0	0	0	0	0	0	0	0	0	0	0	0	0	0	0	0	0	0	0
Genetic Information Processing	Folding, sorting and degradation	Protein processing in endoplasmic reticulum [PATH:ko04141]	K13525	VCP, CDC48; transitional endoplasmic reticulum ATPase	3	4	3	3	1	3	1	2	2	3	2	4	2	1	1	1	2	1	1	1	1	1	2	2	1	1	1	0	1	1	1	2	0	1	2	3	1	2	1	2	1	1	1	0	0
Genetic Information Processing	Folding, sorting and degradation	Protein processing in endoplasmic reticulum [PATH:ko04141]	K13993	HSP20; HSP20 family protein	2	0	1	2	2	2	2	1	1	1	0	1	2	1	2	2	1	0	2	2	2	2	1	2	1	2	2	2	1	2	1	2	1	3	1	2	2	1	1	2	3	3	2	2	1
Genetic Information Processing	Folding, sorting and degradation	RNA degradation [PATH:ko03018]	K00962	pnp, PNPT1; polyribonucleotide nucleotidyltransferase [EC:2.7.7.8]	0	0	0	1	0	0	0	0	0	0	0	0	0	0	0	0	0	0	0	0	0	0	0	0	0	0	0	0	0	0	0	0	0	0	0	0	0	0	0	0	0	0	0	0	0
Genetic Information Processing	Folding, sorting and degradation	RNA degradation [PATH:ko03018]	K00970	pcnB; poly(A) polymerase [EC:2.7.7.19]	0	0	0	0	0	0	0	0	0	0	0	0	0	0	0	0	0	0	0	0	0	0	0	0	0	0	0	0	0	0	0	0	0	0	0	0	0	0	0	0	0	0	0	0	0
Genetic Information Processing	Folding, sorting and degradation	RNA degradation [PATH:ko03018]	K03628	rho; transcription termination factor Rho	0	0	0	0	0	0	0	0	0	0	0	0	0	0	0	0	0	0	0	0	0	0	0	0	0	0	0	0	0	0	0	0	0	0	0	0	0	0	0	0	0	0	0	0	0
Genetic Information Processing	Folding, sorting and degradation	RNA degradation [PATH:ko03018]	K03654	recQ; ATP-dependent DNA helicase RecQ [EC:5.6.2.4]	0	2	0	0	0	0	0	0	0	0	0	0	0	0	0	0	0	0	0	0	0	0	0	0	0	0	0	0	0	0	0	0	0	0	0	0	0	0	0	0	0	0	0	0	0
Genetic Information Processing	Folding, sorting and degradation	RNA degradation [PATH:ko03018]	K03666	hfq; host factor-I protein	0	0	0	0	0	0	0	0	0	0	0	0	0	0	0	0	0	0	0	0	0	0	0	0	0	0	0	0	0	0	0	0	0	0	0	0	0	0	0	0	0	0	0	0	0
Genetic Information Processing	Folding, sorting and degradation	RNA degradation [PATH:ko03018]	K03679	RRP4, EXOSC2; exosome complex component RRP4	1	1	1	1	1	1	1	1	1	1	1	1	1	1	1	1	0	1	1	0	1	1	1	2	0	1	1	1	1	1	1	1	1	1	1	1	1	2	1	1	1	2	1	1	1
Genetic Information Processing	Folding, sorting and degradation	RNA degradation [PATH:ko03018]	K03732	rhlB; ATP-dependent RNA helicase RhlB [EC:3.6.4.13]	0	0	0	0	0	0	0	0	0	0	0	0	0	0	0	0	0	0	0	0	0	0	0	0	0	0	0	0	0	0	0	0	0	0	0	0	0	0	0	0	0	0	0	0	0
Genetic Information Processing	Folding, sorting and degradation	RNA degradation [PATH:ko03018]	K04043	dnaK, HSPA9; molecular chaperone DnaK	2	2	1	3	2	2	2	1	2	3	2	2	2	2	2	2	3	0	2	2	1	2	0	2	1	3	2	2	3	0	2	4	2	3	2	2	3	2	3	2	2	1	2	1	1
Genetic Information Processing	Folding, sorting and degradation	RNA degradation [PATH:ko03018]	K04077	groEL, HSPD1; chaperonin GroEL [EC:5.6.1.7]	0	0	0	0	0	0	0	0	0	0	0	0	0	0	0	0	0	0	0	0	0	0	0	0	0	0	0	0	0	0	0	0	0	0	0	0	0	0	0	0	0	0	0	0	0
Genetic Information Processing	Folding, sorting and degradation	RNA degradation [PATH:ko03018]	K05592	deaD, cshA; ATP-dependent RNA helicase DeaD [EC:3.6.4.13]	1	0	0	1	1	0	1	0	1	1	0	1	0	0	1	1	1	1	1	1	1	1	1	1	1	0	1	1	1	1	1	1	1	2	1	1	1	2	0	1	1	1	1	1	2
Genetic Information Processing	Folding, sorting and degradation	RNA degradation [PATH:ko03018]	K07573	CSL4, EXOSC1; exosome complex component CSL4	1	1	1	1	1	1	1	1	0	1	1	1	1	1	1	1	1	1	1	1	1	1	1	2	1	0	1	1	1	1	1	1	1	0	1	1	1	1	1	1	1	1	1	1	1
Genetic Information Processing	Folding, sorting and degradation	RNA degradation [PATH:ko03018]	K08311	nudH; putative (di)nucleoside polyphosphate hydrolase [EC:3.6.1.-]	0	0	0	0	0	0	0	0	0	0	0	0	0	0	0	0	0	0	0	0	0	0	0	0	0	0	0	0	0	0	0	0	0	0	0	0	0	0	0	0	0	0	0	0	0
Genetic Information Processing	Folding, sorting and degradation	RNA degradation [PATH:ko03018]	K11600	RRP41, EXOSC4, SKI6; exosome complex component RRP41	1	1	1	1	1	1	1	1	1	1	2	1	1	1	1	1	0	1	1	1	1	1	1	1	0	1	1	1	1	2	1	1	1	1	1	1	1	1	1	1	2	1	1	1	1
Genetic Information Processing	Folding, sorting and degradation	RNA degradation [PATH:ko03018]	K12573	rnr, vacB; ribonuclease R [EC:3.1.13.1]	0	0	0	0	0	0	0	0	0	0	0	0	0	0	0	0	0	0	0	0	0	0	0	0	0	0	0	0	0	0	0	0	0	0	0	0	0	0	0	0	0	0	0	0	0
Genetic Information Processing	Folding, sorting and degradation	RNA degradation [PATH:ko03018]	K12574	rnj; ribonuclease J [EC:3.1.-.-]	0	0	0	0	0	0	0	0	0	0	0	0	0	0	0	0	0	0	0	0	0	0	0	0	0	0	0	0	0	0	0	0	0	0	0	0	0	0	0	0	0	0	0	0	0
Genetic Information Processing	Folding, sorting and degradation	RNA degradation [PATH:ko03018]	K12589	RRP42, EXOSC7; exosome complex component RRP42	1	0	1	1	1	1	1	1	1	2	1	1	1	1	0	1	1	1	1	2	1	1	1	0	0	1	1	2	1	1	1	1	1	1	2	1	1	1	1	1	1	1	1	2	1
Genetic Information Processing	Folding, sorting and degradation	RNA degradation [PATH:ko03018]	K18682	rny; ribonucrease Y [EC:3.1.-.-]	0	0	0	0	0	0	0	0	0	0	0	0	0	0	0	0	0	0	0	0	0	0	0	0	0	0	0	0	0	0	0	0	0	0	0	0	0	0	0	0	0	0	0	0	0
Genetic Information Processing	Folding, sorting and degradation	Sulfur relay system [PATH:ko04122]	K00566	mnmA, trmU; tRNA-uridine 2-sulfurtransferase [EC:2.8.1.13]	0	0	0	0	0	0	0	0	0	0	0	0	0	0	0	0	0	0	0	0	0	0	0	0	0	0	0	0	0	0	0	0	0	0	0	0	0	0	0	0	0	0	0	0	0
Genetic Information Processing	Folding, sorting and degradation	Sulfur relay system [PATH:ko04122]	K03154	thiS; sulfur carrier protein	0	0	0	0	0	0	0	0	0	0	0	0	0	0	0	0	0	0	0	0	0	0	0	0	0	0	0	0	0	0	0	0	0	0	0	0	0	0	0	0	0	0	0	0	0
Genetic Information Processing	Folding, sorting and degradation	Sulfur relay system [PATH:ko04122]	K03636	moaD, cysO; sulfur-carrier protein	0	0	1	0	1	0	1	2	1	2	2	0	0	1	1	1	0	0	0	1	1	1	1	1	1	1	1	1	1	1	0	1	2	1	1	1	1	1	1	1	1	2	1	1	1
Genetic Information Processing	Folding, sorting and degradation	Sulfur relay system [PATH:ko04122]	K04085	tusA, sirA; tRNA 2-thiouridine synthesizing protein A [EC:2.8.1.-]	1	0	0	0	0	0	0	0	0	0	0	0	0	1	1	1	1	1	0	1	0	0	0	0	1	0	0	1	0	0	0	0	0	0	0	0	0	0	0	0	0	0	0	0	0
Genetic Information Processing	Folding, sorting and degradation	Sulfur relay system [PATH:ko04122]	K07235	tusD, dsrE; tRNA 2-thiouridine synthesizing protein D [EC:2.8.1.-]	0	0	0	0	0	0	0	0	0	0	0	0	0	0	0	0	0	0	0	0	0	0	0	0	0	0	0	0	0	0	0	0	0	0	0	0	0	0	0	0	0	0	0	0	0
Genetic Information Processing	Folding, sorting and degradation	Sulfur relay system [PATH:ko04122]	K07236	tusC, dsrF; tRNA 2-thiouridine synthesizing protein C	0	0	0	0	0	0	0	0	0	0	0	0	0	0	0	0	0	0	0	0	0	0	0	0	0	0	0	0	0	0	0	0	0	0	0	0	0	0	0	0	0	0	0	0	0
Genetic Information Processing	Folding, sorting and degradation	Sulfur relay system [PATH:ko04122]	K07237	tusB, dsrH; tRNA 2-thiouridine synthesizing protein B	0	0	0	0	0	0	0	0	0	0	0	0	0	0	0	0	0	0	0	0	0	0	0	0	0	0	0	0	0	0	0	0	0	0	0	0	0	0	0	0	0	0	0	0	0
Genetic Information Processing	Folding, sorting and degradation	Sulfur relay system [PATH:ko04122]	K11179	tusE, dsrC; tRNA 2-thiouridine synthesizing protein E [EC:2.8.1.-]	0	0	0	0	0	0	0	0	0	0	0	0	0	0	0	0	0	0	0	0	0	0	0	0	0	0	0	0	0	0	0	0	0	0	0	0	0	0	0	0	0	0	0	0	0
Genetic Information Processing	Folding, sorting and degradation	Sulfur relay system [PATH:ko04122]	K21029	moeB; molybdopterin-synthase adenylyltransferase [EC:2.7.7.80]	2	2	0	2	2	2	1	0	0	0	0	2	0	1	2	1	2	2	1	1	2	1	1	2	1	1	1	0	1	1	1	1	1	1	1	1	1	1	0	1	1	2	2	2	2
Genetic Information Processing	Folding, sorting and degradation	Sulfur relay system [PATH:ko04122]	K21140	mec; [CysO sulfur-carrier protein]-S-L-cysteine hydrolase [EC:3.13.1.6]	0	0	0	0	0	0	0	0	0	0	0	0	0	0	0	0	0	0	0	0	0	0	0	0	0	0	0	0	0	0	0	0	0	0	0	0	0	0	0	0	0	0	0	0	0
Genetic Information Processing	Folding, sorting and degradation	Sulfur relay system [PATH:ko04122]	K21147	moeZR, moeBR; sulfur-carrier protein adenylyltransferase/sulfurtransferase [EC:2.7.7.80 2.7.7.- 2.8.1.11 2.8.1.-]	0	0	1	0	0	0	0	1	1	1	1	0	0	0	0	0	0	0	0	0	0	0	0	0	0	0	0	0	0	0	0	0	0	0	0	0	0	0	0	0	0	0	0	0	0
Genetic Information Processing	Folding, sorting and degradation	Ubiquitin mediated proteolysis [PATH:ko04120]	K04506	SIAH1; E3 ubiquitin-protein ligase SIAH1 [EC:2.3.2.27]	0	0	0	0	1	1	3	0	0	0	0	0	1	0	1	1	1	1	0	0	0	0	0	1	0	1	1	0	1	0	1	1	0	1	0	1	0	1	0	0	0	0	0	0	0
Genetic Information Processing	Folding, sorting and degradation	Ubiquitin mediated proteolysis [PATH:ko04120]	K10260	FBXW7, SEL10; F-box and WD-40 domain protein 7	0	0	0	0	0	0	0	0	0	0	0	0	0	0	0	0	0	0	0	0	0	0	0	0	0	0	0	0	0	0	0	0	0	0	0	0	0	0	0	0	0	0	0	0	0
Genetic Information Processing	Folding, sorting and degradation	Ubiquitin mediated proteolysis [PATH:ko04120]	K10447	KLHL9_13; kelch-like protein 9/13	0	0	0	0	0	0	0	0	0	0	0	0	0	0	0	0	0	0	0	0	0	0	0	0	0	0	0	0	0	0	0	0	0	0	0	0	0	0	0	0	0	0	0	0	0
Genetic Information Processing	Folding, sorting and degradation	Ubiquitin mediated proteolysis [PATH:ko04120]	K10456	KLHL19, KEAP1, INRF2; kelch-like protein 19	0	0	0	0	0	0	0	0	0	0	0	0	0	0	0	0	0	0	0	0	0	0	0	0	0	0	0	0	0	0	0	0	0	0	0	0	0	0	0	0	0	0	0	0	0
Genetic Information Processing	Information processing in viruses	Viral life cycle - HIV-1 [PATH:ko03250]	K03767	PPIA; peptidyl-prolyl cis-trans isomerase A (cyclophilin A) [EC:5.2.1.8]	0	0	0	0	0	0	0	0	0	0	0	0	0	0	0	0	0	0	0	0	0	0	0	0	0	0	0	0	0	0	0	0	0	0	0	0	0	0	0	0	0	0	0	0	0
Genetic Information Processing	Information processing in viruses	Viral life cycle - HIV-1 [PATH:ko03250]	K12196	VPS4; vacuolar protein-sorting-associated protein 4	0	0	0	0	0	0	0	0	0	0	0	0	0	0	0	0	0	0	0	0	0	0	0	0	0	0	0	0	0	0	0	0	0	0	0	0	0	0	0	0	0	0	0	0	0
Genetic Information Processing	Information processing in viruses	Viral life cycle - HIV-1 [PATH:ko03250]	K15171	SUPT4H1, SPT4; transcription elongation factor SPT4	0	0	0	0	0	0	0	0	0	0	0	0	0	0	0	0	0	0	0	0	0	0	0	0	0	0	0	0	0	0	0	0	0	0	0	0	0	0	0	0	0	0	0	0	0
Genetic Information Processing	Information processing in viruses	Viral life cycle - HIV-1 [PATH:ko03250]	K15172	SUPT5H, SPT5; transcription elongation factor SPT5	0	0	0	0	0	0	0	0	0	0	0	0	0	0	0	0	0	0	0	0	0	0	0	0	0	0	0	0	0	0	0	0	0	0	0	0	0	0	0	0	0	0	0	0	0
Genetic Information Processing	Information processing in viruses	Virion - Bacteriophage lambda [PATH:ko03258]	K22014	Nu1, Noh; Enterobacteria phage terminase small subunit, DNA-packaging protein	0	1	0	1	1	0	1	0	0	0	0	0	0	0	0	0	1	1	1	1	0	1	1	1	1	0	1	1	1	0	0	1	1	1	1	2	1	1	1	1	1	1	1	0	1
Genetic Information Processing	Replication and repair	Base excision repair [PATH:ko03410]	K01142	E3.1.11.2, xthA; exodeoxyribonuclease III [EC:3.1.11.2]	0	0	0	0	0	0	0	0	0	0	0	0	0	0	0	0	0	0	0	0	0	0	0	0	0	0	0	0	0	0	0	0	0	0	0	0	0	0	0	0	0	0	0	0	0
Genetic Information Processing	Replication and repair	Base excision repair [PATH:ko03410]	K01151	nfo; deoxyribonuclease IV [EC:3.1.21.2]	1	1	1	0	1	1	1	1	0	1	1	1	1	1	1	1	1	1	1	1	1	0	1	1	0	1	1	1	1	1	1	1	0	1	1	1	1	1	2	1	1	2	1	1	0
Genetic Information Processing	Replication and repair	Base excision repair [PATH:ko03410]	K01246	tag; DNA-3-methyladenine glycosylase I [EC:3.2.2.20]	0	1	1	0	0	0	0	0	0	1	0	0	0	0	0	0	0	0	0	0	0	0	0	0	0	0	0	0	0	0	0	0	0	0	0	0	0	0	0	0	0	0	0	0	0
Genetic Information Processing	Replication and repair	Base excision repair [PATH:ko03410]	K01247	alkA; DNA-3-methyladenine glycosylase II [EC:3.2.2.21]	0	0	0	0	0	0	0	0	0	0	0	0	0	0	0	0	0	0	0	0	0	0	0	0	0	0	0	0	0	0	0	0	0	0	0	0	0	0	0	0	0	0	0	0	0
Genetic Information Processing	Replication and repair	Base excision repair [PATH:ko03410]	K03575	mutY; A/G-specific adenine glycosylase [EC:3.2.2.31]	0	0	0	0	0	0	0	0	0	0	0	0	0	0	0	0	0	0	0	0	0	0	0	0	0	0	0	0	0	0	0	0	0	0	0	0	0	0	0	0	0	0	0	0	0
Genetic Information Processing	Replication and repair	Base excision repair [PATH:ko03410]	K03649	mug; double-stranded uracil-DNA glycosylase [EC:3.2.2.28]	0	0	0	0	0	0	0	0	0	0	0	0	0	0	0	0	0	0	0	0	0	0	0	0	0	0	0	0	0	0	0	0	0	0	0	0	0	0	0	0	0	0	0	0	0
Genetic Information Processing	Replication and repair	Base excision repair [PATH:ko03410]	K03652	MPG; DNA-3-methyladenine glycosylase [EC:3.2.2.21]	1	1	1	1	1	1	1	1	1	1	1	1	1	1	1	1	1	1	1	1	0	1	1	1	1	1	1	1	1	1	1	2	1	2	1	1	1	2	2	1	1	1	0	1	1
Genetic Information Processing	Replication and repair	Base excision repair [PATH:ko03410]	K03660	OGG1; N-glycosylase/DNA lyase [EC:3.2.2.- 4.2.99.18]	1	1	1	1	0	1	0	1	1	1	1	1	1	1	1	1	0	0	0	0	0	0	0	0	0	0	0	0	0	0	0	0	0	0	0	0	0	0	0	0	0	0	0	0	0
Genetic Information Processing	Replication and repair	Base excision repair [PATH:ko03410]	K05522	nei; endonuclease VIII [EC:3.2.2.- 4.2.99.18]	0	0	0	0	0	0	0	0	0	0	0	0	0	0	0	0	0	0	0	0	0	0	0	0	0	0	0	0	0	0	0	0	0	0	0	0	0	0	0	0	0	0	0	0	0
Genetic Information Processing	Replication and repair	Base excision repair [PATH:ko03410]	K07462	recJ; single-stranded-DNA-specific exonuclease [EC:3.1.-.-]	0	0	0	0	0	0	0	0	0	1	1	0	0	0	0	0	0	0	0	0	0	0	0	0	0	0	0	0	0	0	0	0	0	0	0	0	0	0	0	0	0	0	0	0	0
Genetic Information Processing	Replication and repair	Base excision repair [PATH:ko03410]	K10563	mutM, fpg; formamidopyrimidine-DNA glycosylase [EC:3.2.2.23 4.2.99.18]	0	0	0	0	0	0	0	0	0	0	0	0	0	0	0	0	0	0	0	0	0	0	0	0	0	0	0	0	0	0	0	0	0	0	0	0	0	0	0	0	0	0	0	0	0
Genetic Information Processing	Replication and repair	Base excision repair [PATH:ko03410]	K10773	NTHL1, nth; endonuclease III [EC:3.2.2.- 4.2.99.18]	2	1	1	2	1	2	2	1	1	1	1	1	2	2	2	2	3	2	2	2	0	1	1	2	1	2	2	1	3	0	1	1	2	2	0	2	2	1	2	2	2	2	1	2	2
Genetic Information Processing	Replication and repair	Base excision repair [PATH:ko03410]	K21929	udg; uracil-DNA glycosylase [EC:3.2.2.27]	1	0	0	1	1	1	1	0	0	0	0	1	1	1	1	1	1	0	0	1	0	1	1	1	0	1	1	0	2	0	0	0	1	0	1	1	1	0	0	1	1	1	2	0	0
Genetic Information Processing	Replication and repair	DNA replication [PATH:ko03030]	K02342	dnaQ; DNA polymerase III subunit epsilon [EC:2.7.7.7]	0	0	0	0	0	0	0	0	0	0	0	0	0	0	0	0	0	0	0	0	0	0	0	0	0	0	0	0	0	0	0	0	0	0	0	0	0	0	0	0	0	0	0	0	0
Genetic Information Processing	Replication and repair	DNA replication [PATH:ko03030]	K01972	E6.5.1.2, ligA, ligB; DNA ligase (NAD+) [EC:6.5.1.2]	0	0	0	0	0	0	0	0	0	0	0	0	0	0	0	0	0	0	0	0	0	0	0	0	0	0	0	0	0	0	0	0	0	0	0	0	0	0	0	0	0	0	0	0	0
Genetic Information Processing	Replication and repair	DNA replication [PATH:ko03030]	K02314	dnaB; replicative DNA helicase [EC:5.6.2.3]	0	1	0	0	0	0	0	0	0	0	0	0	0	0	0	0	0	0	0	0	0	0	0	0	0	0	0	0	0	0	0	0	0	0	0	0	0	0	0	0	0	0	0	0	0
Genetic Information Processing	Replication and repair	DNA replication [PATH:ko03030]	K02316	dnaG; DNA primase [EC:2.7.7.101]	1	3	1	1	2	1	2	1	1	1	1	0	1	1	1	1	1	1	1	1	1	1	1	0	2	0	1	1	1	1	0	0	1	2	1	1	1	0	1	0	1	1	1	0	1
Genetic Information Processing	Replication and repair	DNA replication [PATH:ko03030]	K02319	pol; DNA polymerase, archaea type [EC:2.7.7.7]	1	2	1	1	2	1	2	1	1	2	1	1	1	1	2	1	1	1	2	2	1	1	1	1	0	1	1	0	1	1	1	0	1	2	1	1	1	1	0	1	2	2	1	2	1
Genetic Information Processing	Replication and repair	DNA replication [PATH:ko03030]	K02322	polC; DNA polymerase II large subunit [EC:2.7.7.7]	1	0	1	1	0	0	1	1	4	1	1	1	0	0	1	1	0	0	0	0	2	2	0	1	0	0	0	0	0	0	0	1	0	0	1	0	0	0	1	0	2	0	1	0	0
Genetic Information Processing	Replication and repair	DNA replication [PATH:ko03030]	K02323	polB; DNA polymerase II small subunit [EC:2.7.7.7]	0	0	1	1	0	1	2	1	1	1	1	1	0	0	1	1	1	0	1	0	0	1	0	1	0	1	0	0	1	0	0	0	0	1	0	1	0	1	0	0	1	0	0	0	0
Genetic Information Processing	Replication and repair	DNA replication [PATH:ko03030]	K02335	polA; DNA polymerase I [EC:2.7.7.7]	0	1	0	0	0	0	0	0	0	0	0	0	0	0	0	0	0	0	0	0	0	0	0	0	0	0	0	0	0	0	0	0	0	0	0	0	0	0	0	0	0	0	0	0	0
Genetic Information Processing	Replication and repair	DNA replication [PATH:ko03030]	K02337	dnaE; DNA polymerase III subunit alpha [EC:2.7.7.7]	0	0	0	0	0	0	0	0	0	0	0	0	0	0	0	0	0	0	0	0	0	0	0	0	0	0	0	0	0	0	0	0	0	0	0	0	0	0	0	0	0	0	0	0	0
Genetic Information Processing	Replication and repair	DNA replication [PATH:ko03030]	K02338	dnaN; DNA polymerase III subunit beta [EC:2.7.7.7]	0	0	0	0	0	0	0	0	0	0	0	0	0	0	0	0	0	0	0	0	0	0	0	0	0	0	0	0	0	0	0	0	0	0	0	0	0	0	0	0	0	0	0	0	0
Genetic Information Processing	Replication and repair	DNA replication [PATH:ko03030]	K02339	holC; DNA polymerase III subunit chi [EC:2.7.7.7]	0	0	0	0	0	0	0	0	0	0	0	0	0	0	0	0	0	0	0	0	0	0	0	0	0	0	0	0	0	0	0	0	0	0	0	0	0	0	0	0	0	0	0	0	0
Genetic Information Processing	Replication and repair	DNA replication [PATH:ko03030]	K02340	holA; DNA polymerase III subunit delta [EC:2.7.7.7]	0	0	0	0	0	0	0	0	0	0	0	0	0	0	0	0	0	0	0	0	0	0	0	0	0	0	0	0	0	0	0	0	0	0	0	0	0	0	0	0	0	0	0	0	0
Genetic Information Processing	Replication and repair	DNA replication [PATH:ko03030]	K02343	dnaX; DNA polymerase III subunit gamma/tau [EC:2.7.7.7]	0	0	0	0	0	0	0	0	0	0	0	0	0	0	0	0	0	0	0	0	0	0	0	0	0	0	0	0	0	0	0	0	0	0	0	0	0	0	0	0	0	0	0	0	0
Genetic Information Processing	Replication and repair	DNA replication [PATH:ko03030]	K02683	priS, pri1, priA; DNA primase small subunit [EC:2.7.7.102]	1	1	1	1	1	1	1	1	1	1	1	1	1	1	1	1	1	0	0	1	1	1	1	1	1	1	1	1	1	1	0	1	2	1	1	1	1	1	1	1	1	1	1	2	1
Genetic Information Processing	Replication and repair	DNA replication [PATH:ko03030]	K03111	ssb; single-strand DNA-binding protein	0	0	0	0	0	0	0	0	0	0	0	0	0	0	0	0	0	0	0	0	0	0	0	0	0	0	0	0	0	0	0	0	0	0	0	0	0	0	0	0	0	0	0	0	0
Genetic Information Processing	Replication and repair	DNA replication [PATH:ko03030]	K03469	rnhA, RNASEH1; ribonuclease HI [EC:3.1.26.4]	0	1	0	0	0	0	0	0	0	0	0	0	0	0	0	0	0	0	0	0	0	1	0	0	1	0	0	0	0	0	0	0	0	0	0	0	0	0	0	0	0	0	1	1	0
Genetic Information Processing	Replication and repair	DNA replication [PATH:ko03030]	K03470	rnhB; ribonuclease HII [EC:3.1.26.4]	1	1	2	1	1	1	1	1	1	1	1	1	1	1	2	1	1	1	1	1	1	0	1	1	1	1	1	2	1	1	1	0	1	1	0	1	1	0	1	1	1	1	1	0	0
Genetic Information Processing	Replication and repair	DNA replication [PATH:ko03030]	K03471	rnhC; ribonuclease HIII [EC:3.1.26.4]	1	0	0	0	0	0	0	0	0	0	0	0	0	1	1	1	0	0	0	0	0	0	0	0	0	0	0	0	0	0	0	0	0	0	0	0	0	0	0	0	0	0	0	0	0
Genetic Information Processing	Replication and repair	DNA replication [PATH:ko03030]	K03763	polC; DNA polymerase III subunit alpha, Gram-positive type [EC:2.7.7.7]	0	0	0	0	0	0	0	0	0	0	0	0	0	0	0	0	0	0	0	0	0	0	0	0	0	0	0	0	0	0	0	0	0	0	0	0	0	0	0	0	0	0	0	0	0
Genetic Information Processing	Replication and repair	DNA replication [PATH:ko03030]	K04799	FEN1, RAD2; flap endonuclease-1 [EC:3.1.-.-]	1	1	0	1	1	1	1	1	1	1	0	2	1	1	1	0	1	1	1	1	1	1	1	1	1	1	1	1	1	1	0	1	0	1	1	1	1	1	1	1	1	2	1	1	1
Genetic Information Processing	Replication and repair	DNA replication [PATH:ko03030]	K04800	rfcL; replication factor C large subunit	1	1	1	1	0	1	1	1	1	1	1	1	1	1	1	1	1	1	1	1	1	0	1	1	1	2	1	1	1	1	1	1	2	1	1	2	2	1	1	1	1	1	2	1	1
Genetic Information Processing	Replication and repair	DNA replication [PATH:ko03030]	K04801	rfcS; replication factor C small subunit	1	0	1	2	1	1	1	1	2	1	1	1	1	1	0	1	2	1	2	1	1	1	1	1	0	1	1	1	1	2	2	1	1	2	1	0	0	1	1	1	1	1	1	2	1
Genetic Information Processing	Replication and repair	DNA replication [PATH:ko03030]	K04802	PCNA; proliferating cell nuclear antigen	1	1	1	1	1	1	1	1	1	1	1	1	1	1	1	0	1	1	1	1	0	1	0	1	1	1	1	1	0	1	1	0	1	0	0	1	1	0	1	1	0	1	1	2	0
Genetic Information Processing	Replication and repair	DNA replication [PATH:ko03030]	K07466	RFA1, RPA1, rpa; replication factor A1	2	3	1	2	2	2	2	1	1	1	1	2	2	2	1	2	1	2	2	2	2	2	1	2	2	2	2	2	1	1	2	1	2	2	2	2	2	1	1	2	2	2	2	2	2
Genetic Information Processing	Replication and repair	DNA replication [PATH:ko03030]	K10726	mcm; replicative DNA helicase Mcm [EC:5.6.2.3]	1	0	2	1	0	1	1	1	1	2	1	2	1	1	1	0	1	1	1	1	2	1	1	1	0	1	1	1	1	1	2	0	0	2	1	1	0	0	1	1	2	2	1	1	1
Genetic Information Processing	Replication and repair	DNA replication [PATH:ko03030]	K10742	DNA2; DNA replication ATP-dependent helicase/nuclease Dna2 [EC:5.6.2.3 3.1.-.-]	0	0	0	0	0	0	0	0	0	0	0	0	0	0	0	0	0	0	0	0	0	0	0	0	0	0	0	0	0	0	0	0	0	0	0	0	0	0	0	0	0	0	0	0	0
Genetic Information Processing	Replication and repair	DNA replication [PATH:ko03030]	K10747	LIG1; DNA ligase 1 [EC:6.5.1.1 6.5.1.6 6.5.1.7]	1	1	1	1	2	1	1	1	2	0	2	2	1	1	2	1	1	1	1	2	0	1	1	1	0	1	1	1	1	0	1	1	1	1	2	1	2	2	1	1	2	3	1	2	1
Genetic Information Processing	Replication and repair	DNA replication [PATH:ko03030]	K18882	priL, pri2, priB; DNA primase large subunit	1	1	1	1	1	1	1	1	1	2	1	1	1	1	1	1	1	0	0	1	1	1	1	1	1	1	1	1	1	1	0	0	1	0	1	1	1	1	0	1	1	1	1	1	1
Genetic Information Processing	Replication and repair	Fanconi anemia pathway [PATH:ko03460]	K10896	FANCM; fanconi anemia group M protein	0	0	1	0	0	0	0	1	1	1	1	0	0	0	0	0	0	0	0	0	0	0	0	0	0	0	0	0	0	0	0	0	0	0	0	0	0	0	0	0	0	0	0	0	1
Genetic Information Processing	Replication and repair	Homologous recombination [PATH:ko03440]	K01159	ruvC; crossover junction endodeoxyribonuclease RuvC [EC:3.1.21.10]	0	0	0	0	0	0	0	0	0	0	0	0	0	0	0	0	0	0	0	0	0	0	0	0	0	0	0	0	0	0	0	0	0	0	0	0	0	0	0	0	0	0	0	0	0
Genetic Information Processing	Replication and repair	Homologous recombination [PATH:ko03440]	K03550	ruvA; holliday junction DNA helicase RuvA	0	0	0	0	0	0	0	0	0	0	0	0	0	0	0	0	0	0	0	0	0	0	0	0	0	0	0	0	0	0	0	0	0	0	0	0	0	0	0	0	0	0	0	0	0
Genetic Information Processing	Replication and repair	Homologous recombination [PATH:ko03440]	K03551	ruvB; holliday junction DNA helicase RuvB [EC:5.6.2.4]	0	0	0	0	0	0	0	0	0	0	0	0	0	0	0	0	0	0	0	0	0	0	0	0	0	0	0	0	0	0	0	0	0	0	0	0	0	0	0	0	0	0	0	0	0
Genetic Information Processing	Replication and repair	Homologous recombination [PATH:ko03440]	K03553	recA; recombination protein RecA	0	1	0	0	0	0	0	0	0	0	0	0	0	0	0	0	0	0	0	0	0	0	0	0	0	0	0	0	0	0	0	0	0	0	0	0	0	0	0	0	0	0	0	0	0
Genetic Information Processing	Replication and repair	Homologous recombination [PATH:ko03440]	K03581	recD; exodeoxyribonuclease V alpha subunit [EC:3.1.11.5]	0	0	0	0	0	0	0	0	0	0	0	0	0	0	0	0	0	0	0	0	0	0	0	0	0	0	0	0	0	0	0	0	0	0	0	0	0	0	0	0	0	0	0	0	0
Genetic Information Processing	Replication and repair	Homologous recombination [PATH:ko03440]	K03584	recO; DNA repair protein RecO (recombination protein O)	0	0	0	0	0	0	0	0	0	0	0	0	0	0	0	0	0	0	0	0	0	0	0	0	0	0	0	0	0	0	0	0	0	0	0	0	0	0	0	0	0	0	0	0	0
Genetic Information Processing	Replication and repair	Homologous recombination [PATH:ko03440]	K03655	recG; ATP-dependent DNA helicase RecG [EC:5.6.2.4]	0	0	0	0	0	0	0	0	0	0	0	0	0	0	0	0	0	0	0	0	0	0	1	0	0	0	0	0	0	0	0	0	0	0	0	0	0	0	0	0	0	0	0	0	0
Genetic Information Processing	Replication and repair	Homologous recombination [PATH:ko03440]	K04066	priA; primosomal protein N' (replication factor Y) (superfamily II helicase) [EC:5.6.2.4]	0	0	0	0	0	0	0	0	0	0	0	0	0	0	0	0	0	0	0	0	0	0	0	0	0	0	0	0	0	0	0	0	0	0	0	0	0	0	0	0	0	0	0	0	0
Genetic Information Processing	Replication and repair	Homologous recombination [PATH:ko03440]	K04482	RAD51; DNA repair protein RAD51	0	0	0	0	0	0	0	0	0	0	0	0	0	0	0	0	0	0	0	0	0	0	0	0	0	0	0	0	0	0	0	0	0	0	0	0	0	0	0	0	0	0	0	0	0
Genetic Information Processing	Replication and repair	Homologous recombination [PATH:ko03440]	K06187	recR; recombination protein RecR	0	0	0	0	0	0	0	0	0	0	0	0	0	0	0	0	0	0	0	0	0	0	0	0	0	0	0	0	0	0	0	0	0	0	0	0	0	0	0	0	0	0	0	0	0
Genetic Information Processing	Replication and repair	Mismatch repair [PATH:ko03430]	K03555	mutS; DNA mismatch repair protein MutS	0	0	0	0	0	0	0	0	0	0	0	0	0	0	0	0	0	0	0	0	0	0	0	0	0	0	0	0	0	0	0	0	0	0	0	0	0	0	0	0	0	0	0	0	0
Genetic Information Processing	Replication and repair	Mismatch repair [PATH:ko03430]	K03572	mutL; DNA mismatch repair protein MutL	0	0	0	0	0	0	0	0	0	0	0	0	0	0	0	0	0	0	0	0	0	0	0	0	0	0	0	0	0	0	0	0	0	0	0	0	0	0	0	0	0	0	0	0	0
Genetic Information Processing	Replication and repair	Mismatch repair [PATH:ko03430]	K03573	mutH; DNA mismatch repair protein MutH	0	0	0	0	0	0	0	0	0	0	0	0	0	0	0	0	0	0	0	0	0	0	0	0	0	0	0	0	0	0	0	0	0	0	0	0	0	0	0	0	0	0	0	0	0
Genetic Information Processing	Replication and repair	Mismatch repair [PATH:ko03430]	K03601	xseA; exodeoxyribonuclease VII large subunit [EC:3.1.11.6]	0	0	0	0	0	0	0	0	0	0	0	0	0	0	0	0	0	0	0	0	0	0	0	0	0	0	0	0	0	0	0	0	0	0	0	0	0	0	0	0	0	0	0	0	0
Genetic Information Processing	Replication and repair	Mismatch repair [PATH:ko03430]	K03602	xseB; exodeoxyribonuclease VII small subunit [EC:3.1.11.6]	0	0	0	0	0	0	0	0	0	0	0	0	0	0	0	0	0	0	0	0	0	0	0	0	0	0	0	0	0	0	0	0	0	0	0	0	0	0	0	0	0	0	0	0	0
Genetic Information Processing	Replication and repair	Mismatch repair [PATH:ko03430]	K06223	dam; DNA adenine methylase [EC:2.1.1.72]	0	1	0	1	0	1	0	0	0	0	0	2	1	0	0	0	0	0	0	0	0	0	1	0	0	0	0	0	0	0	0	0	0	0	0	0	0	0	0	0	0	0	0	0	0
Genetic Information Processing	Replication and repair	Mismatch repair [PATH:ko03430]	K07456	mutS2; DNA mismatch repair protein MutS2	0	0	0	0	0	0	0	0	0	0	0	0	0	0	0	0	0	0	0	0	0	0	0	0	0	0	0	0	0	0	0	0	0	0	0	0	0	0	0	0	0	0	0	0	0
Genetic Information Processing	Replication and repair	Non-homologous end-joining [PATH:ko03450]	K01971	ligD; bifunctional non-homologous end joining protein LigD [EC:6.5.1.1]	0	0	0	0	0	0	0	0	0	0	0	0	0	0	0	0	0	0	0	0	0	0	0	0	0	0	0	0	0	0	0	0	0	0	0	0	0	0	0	0	0	0	0	0	0
Genetic Information Processing	Replication and repair	Non-homologous end-joining [PATH:ko03450]	K10979	ku; DNA end-binding protein Ku	0	0	0	0	0	0	0	0	0	0	0	0	0	0	0	0	0	0	0	0	0	0	0	0	0	0	0	0	0	0	0	0	0	0	0	0	0	0	0	0	0	0	0	0	0
Genetic Information Processing	Replication and repair	Nucleotide excision repair [PATH:ko03420]	K03657	uvrD, pcrA; ATP-dependent DNA helicase UvrD/PcrA [EC:5.6.2.4]	1	1	0	0	0	0	0	2	2	0	1	0	0	0	0	0	0	0	0	0	0	0	2	1	0	0	0	0	0	0	0	0	0	0	1	0	0	0	1	1	1	0	0	0	0
Genetic Information Processing	Replication and repair	Nucleotide excision repair [PATH:ko03420]	K03701	uvrA; excinuclease ABC subunit A	0	2	0	0	0	0	0	0	0	0	0	0	0	0	0	0	0	0	0	0	0	0	0	0	0	0	0	0	0	0	0	0	0	0	0	0	0	0	0	0	0	0	0	0	0
Genetic Information Processing	Replication and repair	Nucleotide excision repair [PATH:ko03420]	K03702	uvrB; excinuclease ABC subunit B	0	1	0	0	0	0	0	0	0	1	0	0	0	0	0	0	0	0	0	0	0	0	0	0	0	0	0	0	0	0	0	0	0	0	0	0	0	0	0	0	0	0	0	0	0
Genetic Information Processing	Replication and repair	Nucleotide excision repair [PATH:ko03420]	K03703	uvrC; excinuclease ABC subunit C	1	2	0	1	1	1	1	1	0	0	0	1	1	1	1	1	1	0	1	1	2	1	1	1	1	1	1	1	1	1	2	1	1	2	1	2	1	1	1	2	1	1	2	2	1
Genetic Information Processing	Replication and repair	Nucleotide excision repair [PATH:ko03420]	K03723	mfd; transcription-repair coupling factor (superfamily II helicase) [EC:5.6.2.4]	0	0	0	0	0	0	0	0	0	0	0	0	0	0	0	0	0	0	0	0	0	0	0	0	0	0	0	0	0	0	0	0	0	0	0	0	0	0	0	0	0	0	0	0	0
Genetic Information Processing	Replication and repair	Nucleotide excision repair [PATH:ko03420]	K10848	ERCC4, XPF; DNA excision repair protein ERCC-4 [EC:3.1.-.-]	0	1	0	0	0	0	0	0	0	0	0	0	0	0	0	0	0	0	0	0	0	0	0	0	0	0	0	0	0	0	0	0	0	0	0	0	0	0	0	0	0	0	0	0	0
Genetic Information Processing	Transcription	Basal transcription factors [PATH:ko03022]	K03120	TBP, tbp; transcription initiation factor TFIID TATA-box-binding protein	1	0	1	1	1	1	1	1	1	1	1	1	2	1	1	0	1	2	2	0	0	2	1	2	1	1	1	1	1	1	1	1	1	2	0	1	0	1	0	1	1	1	1	0	0
Genetic Information Processing	Transcription	Basal transcription factors [PATH:ko03022]	K03124	TFIIB, GTF2B, SUA7, tfb; transcription initiation factor TFIIB	2	1	2	2	2	2	2	2	3	2	2	2	2	1	2	2	2	2	2	3	1	2	3	2	0	2	1	1	1	2	2	3	2	1	2	2	1	2	2	1	2	2	2	2	0
Genetic Information Processing	Transcription	Basal transcription factors [PATH:ko03022]	K03136	TFIIE1, GTF2E1, TFA1, tfe; transcription initiation factor TFIIE subunit alpha	1	1	1	1	1	1	1	0	0	1	1	0	1	1	1	1	1	1	1	1	0	1	1	1	1	1	1	1	0	1	2	1	1	1	0	1	1	1	1	1	1	1	1	1	1
Genetic Information Processing	Transcription	Basal transcription factors [PATH:ko03022]	K10843	ERCC3, XPB; DNA excision repair protein ERCC-3 [EC:5.6.2.4]	0	0	0	0	0	0	0	0	0	0	0	0	0	0	0	0	0	0	0	0	0	0	0	0	0	0	0	0	0	0	0	0	0	0	0	0	0	0	0	0	0	0	0	0	0
Genetic Information Processing	Transcription	Basal transcription factors [PATH:ko03022]	K10844	ERCC2, XPD; DNA excision repair protein ERCC-2 [EC:5.6.2.3]	0	0	0	0	0	0	0	0	0	0	0	0	0	0	0	0	0	0	0	0	0	0	0	0	0	0	0	0	0	0	0	0	0	0	0	0	0	0	0	0	0	0	0	0	0
Genetic Information Processing	Transcription	RNA polymerase [PATH:ko03020]	K00960	rpo13; DNA-directed RNA polymerase subunit 13 [EC:2.7.7.6]	0	0	0	0	0	0	0	0	0	0	0	0	1	0	0	0	0	0	1	1	0	0	0	0	1	0	0	0	0	0	0	0	0	0	0	0	0	0	0	0	0	0	0	0	0
Genetic Information Processing	Transcription	RNA polymerase [PATH:ko03020]	K03008	RPB11, POLR2J; DNA-directed RNA polymerase II subunit RPB11	1	0	0	0	1	0	1	0	0	0	0	0	0	1	1	0	1	1	1	1	0	0	0	1	1	0	1	1	1	0	1	0	1	1	0	0	1	0	1	1	1	1	1	1	0
Genetic Information Processing	Transcription	RNA polymerase [PATH:ko03020]	K03014	RPABC2, RPB6, POLR2F; DNA-directed RNA polymerases I, II, and III subunit RPABC2	1	1	1	0	1	1	1	1	0	0	1	0	0	1	1	0	1	1	1	1	1	0	1	1	0	1	1	0	1	1	1	0	0	1	0	0	1	0	1	0	1	1	1	0	1
Genetic Information Processing	Transcription	RNA polymerase [PATH:ko03020]	K03040	rpoA; DNA-directed RNA polymerase subunit alpha [EC:2.7.7.6]	0	0	0	0	0	0	0	0	0	0	0	0	0	0	0	0	0	0	0	0	0	0	0	0	0	0	0	0	0	0	0	0	0	0	0	0	0	0	0	0	0	0	0	0	0
[truncated: 470 more rows]
[truncated: 152 more columns]
