# Supplementary material for: Close spatial and metabolic association between heterotrophic and ammonia-oxidizing marine Nitrososphaerota
Source: ISME Commun. 2026 Jun 18;6(1):ycag173. doi: 10.1093/ismeco/ycag173 (PMC13374868; doi:10.1093/ismeco/ycag173)
Supplement: Supplementary_material_ycag173 [file supplementary_material_ycag173.zip › Table S6.xlsx]

## Sheet: Sheet1
Table S6. List of gene name/abbreviation in figures 4, 7, and S14.
Gene name/abbreviation	Encoded protein
thi4	Sulfide-dependent adenosine diphosphate thiazole synthase
thiC	Phosphomethylpyrimidine synthase
thiDN	Hydroxymethylpyrimidine kinase/phosphomethylpyrimidine kinase/thiamine-phosphate diphosphorylase
thiL	Thiamine-monophosphate kinase
ribB	3,4-dihydroxy 2-butanone 4-phosphate synthase
ribE	Riboflavin synthase
ribH	6,7-dimethyl-8-ribityllumazine synthase
coaBC	Phosphopantothenoylcysteine decarboxylase / phosphopantothenate---cysteine ligase
panB	3-methyl-2-oxobutanoate hydroxymethyltransferase
PPAT	Pantetheine-phosphate adenylyltransferase
pdxS	Pyridoxal 5'-phosphate synthase PdxS subunit
pdxT	Pyridoxal 5'-phosphate synthase PdxT subunit
bioA	Adenosylmethionine---8-amino-7-oxononanoate aminotransferase
bioB	Biotin synthase
bioD	Dethiobiotin synthetase
folA	Dihydrofolate reductase
folC	Dihydrofolate synthase/folylpolyglutamate synthase
folE	GTP cyclohydrolase IA
folP	Dihydropteroate synthase
cbiA/cobB	Cobyrinic acid a,c-diamide synthase
cbiB/cobD	Adenosylcobinamide-phosphate synthase
cbiC/cobH	Precorrin-8X/cobalt-precorrin-8 methylmutase
cbiD	Cobalt-precorrin-5B (C1)-methyltransferase
cbiE	Cobalt-precorrin-7 (C5)-methyltransferase
cbiF/cobM	Precorrin-4/cobalt-precorrin-4 C11-methyltransferase
cbiG	Cobalt-precorrin 5A hydrolase
cbiH/cobJ	Precorrin-3B C17-methyltransferase/cobalt-factor III methyltransferase
cbiL/cobI	Precorrin-2/cobalt-factor-2 C20-methyltransferase
cbiP/cobQ	Adenosylcobyric acid synthase
cbiT	Cobalt-precorrin-6B (C15)-methyltransferase
cbiX	Sirohydrochlorin cobaltochelatase
cobA	Uroporphyrin-III C-methyltransferase
cobS	Adenosylcobinamide-GDP ribazoletransferase
lipA	Lipoyl synthase
lipB	Lipoyl(octanoyl) transferase
hemA	Glutamyl-tRNA reductase
hemB	Porphobilinogen synthase
hemC	Hydroxymethylbilane synthase
hemD	Uroporphyrinogen-III synthase
gcd	Quinoprotein glucose dehydrogenase
qheDH	Quinohemoprotein ethanol dehydrogenase
livF	Branched-chain amino acid transport system ATP-binding protein LivF
livG	Branched-chain amino acid transport system ATP-binding protein LivG
livK	Branched-chain amino acid transport system substrate-binding protein
livH	Branched-chain amino acid transport system permease protein LivH
livM	Branched-chain amino acid transport system permease protein LivM
ppa	Inorganic pyrophosphatase
pyk	Pyruvate kinase
rbcL	Ribulose-bisphosphate carboxylase large chain
sodN	Nickel superoxide dismutase
gpx	Glutathione peroxidase
amt	Ammonium transporter
mcm	Replicative DNA helicase Mcm
pol	DNA polymerase
dam	DNA adenine methylase
dnaN	DNA polymerase III subunit beta
holA	DNA polymerase III subunit delta
mfd	Transcription-repair coupling factor (superfamily II helicase)
uvrD	ATP-dependent DNA helicase UvrD
xseA	Exodeoxyribonuclease VII large subunit
cshA	ATP-dependent RNA helicase
EEF2	Elongation factor 2
cofH	5-amino-6-(D-ribitylamino)uracil---L-tyrosine 4-hydroxyphenyl transferase
yrbG	cation:H+ antiporter
ABC.PE.P	peptide/nickel transport system permease protein
ABC.PE.P1	peptide/nickel transport system permease protein
queE	7-carboxy-7-deazaguanine synthase
folE	GTP cyclohydrolase IA
asnB	Asparagine synthase
lasT	tRNA/rRNA methyltransferase
trmB	Sugar sensing transcriptional regulator
troR	Mn-dependent transcriptional regulator
TOP1	DNA topoisomerase I
recJ	Single-stranded-DNA-specific exonuclease
