# Supplementary material for: Close spatial and metabolic association between heterotrophic and ammonia-oxidizing marine Nitrososphaerota
Source: ISME Commun. 2026 Jun 18;6(1):ycag173. doi: 10.1093/ismeco/ycag173 (PMC13374868; doi:10.1093/ismeco/ycag173)
Supplement: Supplementary_material_ycag173 [file supplementary_material_ycag173.zip › Table S7.xlsx]

## Sheet: Sheet1
Table S7. Occurrence of vitamin B transporter-related genes in HMN genomes
Genome name	vitamin B1 transporters				vitamin B2 transporters									vitamin B3 transporters		vitamin B5 transporters		vitamin B7 transporters			vitamin B9 transporters		vitamin B12 transporters
	thiP; thiamine transport system permease protein	thiB, tbpA; thiamine transport system substrate-binding protein	thiQ; thiamine transport system ATP-binding protein [EC:7.6.2.15]	thiT；thiamine transporter	RibU; riboflavin transporter	rfuA；riboflavin transport system substrate-binding protein	rfuB；riboflavin transport system ATP-binding protein	rfuC;riboflavin transport system permease protein	rfuD;riboflavin transport system permease protein	ribX；putative riboflavin transport system permease protein	ribY；putative riboflavin transport system substrate-binding protein	SLC52A3, RFT2;riboflavin transporter 2	SLC52A1_2, RFT1_3；riboflavin transporter 1/3	niaX；niacin transporter	pnuC; nicotinamide mononucleotide transporter	panF; sodium/pantothenate symporter	FEN2, LIZ1; MFS transporter, ACS family, pantothenate transporter	bioY; biotin transport system substrate-specific component	bioN；biotin transport system permease protein	bioM；biotin transport system ATP-binding protein [EC:7.6.2.-]	SLC19A1, RFC1; solute carrier family 19 (folate transporter), member 1	SLC46A1; MFS transporter, PCFT/HCP family, solute carrier family 46 (folate transporter), member 1	btuB; vitamin B12 transporter	btuC	btuD	btuF	ECF-CbrT	bacA, bclA; vitamin B12/bleomycin/antimicrobial peptide transport system ATP-binding/permease protein
GOMC.bin.10546				✓
GOMC.bin.1285
METAG_FCBJNKBN																											✓
METAG_OHMOJBNK				✓
METAG_FAPCEBDL				✓
METAG_BKKEJFNE				✓
METAG_FAHBIDMO				✓
OceanDNA-a24				✓														✓
OceanDNA-a854				✓														✓									✓
OceanDNA-a856				✓
OceanDNA-a857				✓
OceanDNA-a858				✓
OceanDNA-a861				✓
OceanDNA-a862
OceanDNA-a866				✓
OceanDNA-a868				✓
OceanDNA-a869				✓
OceanDNA-a870
OceanDNA-a872
OceanDNA-a873
OceanDNA-a875
OceanDNA-a876				✓
OceanDNA-a879
OceanDNA-a880
OceanDNA-a883				✓
OceanDNA-a886				✓
OceanDNA-a888				✓
OceanDNA-a889				✓
OceanDNA-a890				✓																							✓
OceanDNA-a891				✓
OceanDNA-a892
OceanDNA-a894
OceanDNA-a896				✓
OceanDNA-a897				✓
OceanDNA-a898
OceanDNA-a899				✓
OceanDNA-a900				✓
OceanDNA-a901				✓
OceanDNA-a902				✓
OceanDNA-a905				✓
OceanDNA-a908				✓
OceanDNA-a912				✓
OceanDNA-a913				✓
OceanDNA-a914				✓
OceanDNA-a916				✓
OceanDNA-a918				✓
OceanDNA-a921				✓
OceanDNA-a922
OceanDNA-a924				✓
OceanDNA-a926				✓
OceanDNA-a932
OceanDNA-a933				✓
OceanDNA-a937				✓
OceanDNA-a941				✓
OceanDNA-a943				✓
OceanDNA-a944
OceanDNA-a945
OceanDNA-a948				✓
OceanDNA-a952
OceanDNA-a955				✓
OceanDNA-a956				✓
OceanDNA-a958				✓
OceanDNA-a959				✓
OceanDNA-a960				✓
OceanDNA-a961				✓
OceanDNA-a962				✓
OceanDNA-a963				✓
OceanDNA-a964
OceanDNA-a966				✓
OceanDNA-a967
OceanDNA-a968				✓
OceanDNA-a969				✓
OceanDNA-a972				✓
OceanDNA-a974				✓
OceanDNA-a975				✓
OceanDNA-a977
OceanDNA-a978				✓
OceanDNA-a979				✓
OceanDNA-a980
OceanDNA-a981				✓
MP0313_Bin-27				✓
MP0315_Bin-25				✓
MP0530_Bin-34
MP0886_Bin-84				✓
MP1166_Bin-54				✓
MP1178_Bin-50
MP1409_Bin-42				✓
MP1419_Bin-45
MP1527_Bin-62				✓
MP2813_Bin-16																		✓
MAG275				✓
AAIW
ASW8bin1				✓
EAC691				✓
MAG1
MAG2				✓
MAG3
NADW
SAT139				✓
SCGC SAG-AG-538-B19
SP3992
UBA223				✓
UBA539	✓
UBA57				✓
