# Supplementary material for: Close spatial and metabolic association between heterotrophic and ammonia-oxidizing marine Nitrososphaerota
Source: ISME Commun. 2026 Jun 18;6(1):ycag173. doi: 10.1093/ismeco/ycag173 (PMC13374868; doi:10.1093/ismeco/ycag173)
Supplement: Supplementary_material_ycag173 [file supplementary_material_ycag173.zip › Table S8.xlsx]

## Sheet: Sheet1
Table S8. The average phylogenetic distance from every reference genome to HMN output in IQ-TREE v2.2.2.3
Genome ID	Classification of genome	Average phylogenetic distance to HMN
Thaumarchaeota archaeon SCGC AG-157-N13	Ca. Nitrosomirales	0.757249
Thaumarchaeota archaeum SCGC AG-158-G21	Ca. Nitrosomirales	0.947019
Nitrososphaerota archaeon SubAcS15-91	non-AOA (basal)	0.957128
Thaumarchaeota archaeon RBG_16_49_8	non-AOA (basal)	0.95722
Nitrososphaerota archaeon SubAcS9-71	non-AOA (basal)	0.963093
Thaumarchaeota AK31 archaeon AG-122-L20	Ca. Nitrosomirales	0.994752
Nitrososphaera sp. UBA239	Nitrososphaerales	1.01315
Ca. Nitrosomirales sp. 3300043178_97	Ca. Nitrosomirales	1.01393
Thaumarchaeota archaeon UBA141	non-AOA (basal)	1.01467
Ca. Nitrosomirales sp. 3300036851_11	Ca. Nitrosomirales	1.01652
Ca. Nitrosomirales sp. 3300037479_69	Ca. Nitrosomirales	1.02081
Ca. Nitrosomirales sp. 3300025310_39	Ca. Nitrosomirales	1.02506
Thaumarchaeota AK31 archaeon AG-122-D18	Ca. Nitrosomirales	1.02636
Nitrososphaera sp. UBA240	Nitrososphaerales	1.03094
Ca. Nitrosomirales sp. 3300036852_12	Ca. Nitrosomirales	1.03197
Ca. Nitrosomirales sp. 3300019458_25	Ca. Nitrosomirales	1.03558
Ca. Nitrosomirales sp. 3300043179_36	Ca. Nitrosomirales	1.04886
Ca. Nitrosomirales sp. SpSt-435	Ca. Nitrosomirales	1.05014
Ca. Nitrosomirales sp. 3300037465_91	Ca. Nitrosomirales	1.05287
SCGC AD-613-B23	non-AOA (basal)	1.05366
Nitrososphaera sp. UBA216	Nitrososphaerales	1.05643
Ca. Nitrosocaldus islandicus 3F	Ca. Nitrosocaldales	1.06219
Nitrosocaldus cavascurensis SCU2	Ca. Nitrosocaldales	1.06219
Uncultured Crenarchaeota FN1	non-AOA (basal)	1.06318
Ca. Nitrosomirales sp. MTA5	Ca. Nitrosomirales	1.06723
Nitrososphaerota archaeon AcS5-19	non-AOA (basal)	1.06741
Ca. Nitrosothermus koennekii J079	Ca. Nitrosocaldales	1.07338
Nitrososphaerales archaeon UBA213	Ca. Nitrosomirales	1.07471
Thaumarchaeota archaeon SCGC AG-159-M13	Ca. Nitrosomirales	1.07556
Ca. Gagatemarchaeum stordalenia bog_1369	non-AOA (basal)	1.07737
Nitrososphaerales archaeon TH4187	Nitrososphaerales	1.07959
Nitrososphaerota archaeon SubAcS9-116	non-AOA (basal)	1.08466
Ca. Nitrosomirales sp. 3300043179_23	Ca. Nitrosomirales	1.08872
Nitrososphaerota archaeon SAT137	Ca. Nitrosomirales	1.08971
Thaumarchaeota YP1_bin3	non-AOA (basal)	1.09386
Nitrosoarchaeum limnia BG20	Nitrosopumilales-other	1.09757
Thaumarchaeota DRTY-7 bin36	non-AOA (basal)	1.11548
Ca. Nitrosotalea koreensis CS	Nitrosopumilales-other	1.1161
Ca. Nitrosomirales sp. 3300019360_21	Ca. Nitrosomirales	1.11627
Nitrosotalea bavarica SbT1	Nitrosopumilales-other	1.11867
Ca. Nitrosotalea devanaterra Nd1	Nitrosopumilales-other	1.12072
Nitrososphaerales archaeon TH1177	Nitrososphaerales	1.12123
Ca. Nitrososphaera evergladensis SR1	Nitrososphaerales	1.12441
Marine Group I thaumarchaeote RSA3	Nitrosopumilales-other	1.12723
Ca. Nitrosomirales sp. 3300016463	Ca. Nitrosomirales	1.1289
Nitrososphaera viennensis EN76	Nitrososphaerales	1.13097
Nitrososphaerales archaeon TH1173	Nitrososphaerales	1.13289
Ca. Nitrososphaera gargensis Ga9-2	Nitrososphaerales	1.13594
Nitrosopumilales archaeon NPMR_NP_theta_2	Nitrosopumilales-other	1.13849
Ca. Nitrosotalea sinensis Nd2	Nitrosopumilales-other	1.14126
Nitrosocosmicus franklandus C13	Nitrososphaerales	1.1421
Nitrososphaerales archaeon TH1917	Nitrososphaerales	1.14222
Ca. Nitrosomirales sp. 3300043269_27	Ca. Nitrosomirales	1.14451
Nitrosopumilales archaeon NPMR_NP_iota_1	Nitrosopumilales-other	1.14494
Nitrososphaera sp. UBA217	Nitrososphaerales	1.14567
Nitrososphaerales archaeon TH5895	Nitrososphaerales	1.1457
Nitrososphaerales archaeon TH5893	Nitrososphaerales	1.14571
Nitrososphaerales archaeon TH5894	Nitrososphaerales	1.14653
Nitrosopumilus sp. UBA527	Nitrosopumilales-other	1.14682
Nitrososphaerales archaeon TH526	Nitrososphaerales	1.14876
Nitrososphaerales archaeon TH703	Nitrososphaerales	1.15062
Nitrososphaerota archaeon palsa_1368	non-AOA (basal)	1.15062
Marine Group I thaumarchaeote SCGC AAA799-D11	Nitrosopumilales-other	1.15141
Nitrosoarchaeum limnia SFB1	Nitrosopumilales-other	1.15351
Nitrosocosmicus exaquare G61	Nitrosopumilales-other	1.15385
Nitrososphaerales archaeon TH5896	Nitrososphaerales	1.15395
Thaumarchaeota archaeon bin19	Nitrososphaerales	1.15465
Thaumarchaeota archaeon casp-thauma1	Nitrosopumilales-other	1.15862
Nitrosotenuis uzonensis N4	Nitrosopumilales-other	1.15872
Thaumarchaeota archaeon SCGC AD-305-F05	Nitrosopumilales-other	1.16221
Thaumarchaeota archaeon NORP47	Nitrosopumilales-other	1.16313
Nitrosopumilus zosterae NM25	Nitrosopumilales-other	1.16578
Ca. Nitrosopumilus sediminis AR2	Nitrosopumilales-other	1.16608
Nitrosocosmicus oleophilus MY3	Nitrososphaerales	1.1662
Nitrosocosmicus arcticus Kfb	Nitrososphaerales	1.16626
Nitrososphaerales archaeon TH1920	Nitrososphaerales	1.16897
ma7-T3L14	Nitrosopumilales-other	1.17046
Nitrosopumilales archaeon NPMR_NP_theta_1	Nitrosopumilales-other	1.17142
Nitrosarchaeum sp. Baikal_G	Nitrosopumilales-other	1.1722
Thaumarchaeota archaeon CSP1-1	Nitrosopumilales-other	1.17303
Euryarchaeota archaeum SCGC AAA287-E17	Nitrosopumilales-WCB	1.17354
Thaumarchaeota archaeon SCGC AAA282-K18	Nitrosopumilales-other	1.17405
Ca. Nitrosotenuis aquarius AQ6f	Nitrosopumilales-other	1.175
Nitrosoarchaeum koreensis MY1	Nitrosopumilales-other	1.17524
Marine Group I thaumarchaeote SCGC AAA799-E16	Nitrosopumilales-other	1.17545
Nitrosopumilaceae Bin72	Nitrosopumilales-other	1.17705
Nitrosopumilus sp. UBA526	Nitrosopumilales-other	1.17772
Ca. Nitrosotenuis cloacae SAT1	Nitrosopumilales-other	1.17794
Nitrosotenuis chungbukensis MY2	Nitrosopumilales-other	1.17864
Thaumarchaeota archaeon BS3	non-AOA (basal)	1.17935
Thaumarchaeota archaeon BS4	non-AOA (basal)	1.17937
Thaumarchaeota archaeon casp thauma3	Nitrosopumilales-other	1.17982
Nitrosopumilus sp. SJ	Nitrosopumilales-other	1.18032
Thaumarchaeota archaeon UBA183	non-AOA (basal)	1.18179
Marine Group I crenarchaeote sp. SCGC AAA288-I14	Nitrosopumilales-WCB	1.18353
Nitrosopumilaceae Bin71	Nitrosopumilales-other	1.18448
ma8-T3L19	Nitrosopumilales-other	1.18455
Nitrosopumilus adriaticus NF5	Nitrosopumilales-other	1.18508
Nitrosopelagicus sp. REDSEA-S27-B13N2	Nitrosopumilales-WCB	1.18537
Nitrosopumilus sp. b3	Nitrosopumilales-other	1.18551
Nitrosopumilus cobalaminigenes HCA1	Nitrosopumilales-other	1.18591
Nitrosopumilus sp. H8	Nitrosopumilales-other	1.18599
ma1-T1_L11	Nitrosopumilales-other	1.18621
Nitrosopumilus sp. b2	Nitrosopumilales-other	1.18882
Nitrosopumilus ureiphilus PS0	Nitrosopumilales-other	1.18905
Ca. Nitrosopumilus piranensis D3C	Nitrosopumilales-other	1.19015
Nitrosopumilus sp. GoM_MAG5	Nitrosopumilales-other	1.19222
Ca. Nitrosopelagicus sp. GoM_MAG1	Nitrosopumilales-WCA	1.19417
Ca. Nitrosopumilus koreensis AR1	Nitrosopumilales-other	1.19419
Nitrosopumilus maritimus SCM1	Nitrosopumilales-other	1.19435
Ca. Nitrosopumilus salaria BD31	Nitrosopumilales-other	1.19753
Marine group I.1a Thaumarcheaota archaeon SCGC AD-606_A17	Nitrosopumilales-WCB	1.19872
Nitrosopumilus sp. D6	Nitrosopumilales-other	1.19948
mg4-T3L15	Nitrosopumilales-WCB	1.20032
Thaumarchaeota archaeon SCGC AAA007-O23	Nitrosopumilales-WCB	1.20049
Thaumarchaeota archaeon Baikal G2	Nitrosopumilales-other	1.20051
Nitrosopumilus sp. GoM_MAG6	Nitrosopumilales-other	1.20054
Nitrosopumilus sp. BACL13	Nitrosopumilales-other	1.20093
Ca. Nitrosomarinus catalina SPOT01	Nitrosopumilales-other	1.20155
Thaumarchaeota archaeon SCGC AC-665-F20	Nitrosopumilales-WCB	1.20227
og2-F20	Nitrosopumilales-WCB	1.20227
Ca. Nitrosomarinus sp. GoM_MAG2	Nitrosopumilales-other	1.20254
Marine archaeal group 1 JGI GoM_1470m_185_A05	Nitrosopumilales-WCB	1.20413
ma2-D1	Nitrosopumilales-other	1.2046
Nitrosopumilus oxyclinae HCE1	Nitrosopumilales-other	1.20551
Nitrosopumilus sp. UBA241	Nitrosopumilales-other	1.2079
Nitrosopumilus sp. B06	Nitrosopumilales-other	1.20794
Ca. Nitrosopelagicus brevis CN25	Nitrosopumilales-WCA	1.21147
Ca. Nitrosopelagicus brevis U25	Nitrosopumilales-WCA	1.21147
Marine archaeal group 1 JGI GoM_375m_188_E10	Nitrosopumilales-WCB	1.2116
Marine Group I crenarchaeon SCGC AB-629-I23	Nitrosopumilales-WCB	1.21308
Nitrosopumilus sp. MED740	Nitrosopumilales-other	1.21499
mg3-D17	Nitrosopumilales-WCB	1.21521
Thaumarchaeota archaeon SCGC AD-103-C20	Nitrosopumilales-WCB	1.21566
Ca. Nitrosopumilus sp. DDS1	Nitrosopumilales-other	1.21733
Thaumarchaeota archaeon SCGC AC-312_J09v2	Nitrosopumilales-WCB	1.21902
Thaumarcheaota bin8	Nitrosopumilales-other	1.22003
Thaumarchaeota archaeon SCGC AD-305-J10v3	Nitrosopumilales-other	1.22112
Nitrososphaera sp. UBA210	Nitrososphaerales	1.22148
Nitrosopelagicus sp. REDSEA-S37-B6	Nitrosopumilales-WCA	1.23085
Thaumarchaeota archaeon SCGC AAA286-D17	Nitrosopumilales-WCB	1.23661
Nitrosopelagicus sp. REDSEA-S25-B3	Nitrosopumilales-WCA	1.23982
Thaumarchaeota archaeon SCGC AC-337-E14	Nitrosopumilales-WCB	1.24428
Nitrosopelagicus sp. REDSEA-S19-B12N3	Nitrosopumilales-WCA	1.2503
Nitrosopumilus sp. H13	Nitrosopumilales-other	1.25524
Nitrosopumilus sp. GoM_MAG4	Nitrosopumilales-other	1.25959
Marine Group I crenarchaeote sp. SCGC AAA007-N19	Nitrosopumilales-WCB	1.26076
Cenarchaeum symbiosum A	Nitrosopumilales-other	1.26556
Thaumarchaeota archaeon SCGC AD-308-D05v2	Nitrosopumilales-other	1.26824
Nitrosopumilales archaeon NPMR_NP_delta_1	Nitrosopumilales-other	1.26989
Thaumarchaeota archaeon SCGC AD-311-O21	Nitrosopumilales-other	1.27028
Marine Group I thaumarchaeote SCGC AAA799-N04	Nitrosopumilales-other	1.27479
Nitrosopelagicus sp. REDSEA-S43-B1	Nitrosopumilales-WCA	1.27554
Nitrosopelagicus REDSEA-S31-B2	Nitrosopumilales-WCA	1.27921
Ca. Nitrosopolaris nunavutensis UBA348	Nitrosopumilales-other	1.28033
Thaumarchaeota archaeon SCGC AC-665-L14	Nitrosopumilales-WCB	1.29732
Conexivisphaera calidus NAS-02	non-AOA (basal)	1.31683
Thaumarchaeota archaeon S13	Nitrosopumilales-other	1.34212
Thaumarchaeota archaeon S14	Nitrosopumilales-other	1.35157
Nitrososphaera sp. ARK-01	non-AOA (basal)	1.36614
Thaumarchaeota archaeon UBA164	non-AOA (basal)	1.39123
Thaumarchaeota archaeon DS1	non-AOA (basal)	1.41641
Crenarchaeota group-6 archaeon AD8-1	Bathyarchaeota	1.45167
Thaumarchaeota archaeon UBA160	non-AOA (basal)	1.50344
Aigarchaeota archaeon MDM2 JNZ-1-K18	Bathyarchaeota	1.53214
Crenarchaeota group-15 archaeon DG-45	Bathyarchaeota	1.54248
Aigarchaeota archaeon NZ13 MG1	Aigarchaeota	1.65133
Ca. Caldiarchaeum subterraneum	Aigarchaeota	1.74675
Aigarchaeota archaeon 0000106-J15	Aigarchaeota	1.75212
Aigarchaeota archaeon strain OS1	Aigarchaeota	1.75929
Methanothermus fervidus DSM 2088	Euryaechaeota	1.76232
Aigarchaeota archaeon SCGC AAA471-B22	Aigarchaeota	1.77465
Aigarchaeota JZ bin40	Aigarchaeota	1.77991
Thermococcus barophilus MP	Euryaechaeota	1.78623
Pyrococcus yayanosii CH1	Euryaechaeota	1.78991
Thermococcus gammatolerans EJ3	Euryaechaeota	1.79105
Pyrococcus abyssi GE5	Euryaechaeota	1.79154
Archaeoglobus veneficus SNP6	Euryaechaeota	1.7956
Thermococcus litoralis DSM 5473	Euryaechaeota	1.79661
Sulfolobus tokodaii str.7	Crenarchaeota	1.80626
Thermofilum pendens Hrk 5	Crenarchaeota	1.80913
Sulfolobus solfataricus P2	Crenarchaeota	1.81991
Sulfolobus islandicus L.D.8.5	Crenarchaeota	1.82397
Acidianus hospitalis W1	Crenarchaeota	1.83332
Metallosphaera yellowstonensis MK1	Crenarchaeota	1.84488
Aciduliprofundum boonei T469	Euryaechaeota	1.84827
Sulfolobus acidocaldarius DSM 639	Crenarchaeota	1.84869
Metallosphaera sedula DSM 5348	Crenarchaeota	1.85582
Methanocella arvoryzae MRE50	Euryaechaeota	1.85794
Methanotorris igneus Kol5	Euryaechaeota	1.85843
Vulcanisaeta distributa DSM 14429	Crenarchaeota	1.88883
Desulfurococcus kamchatkensis 1221n	Crenarchaeota	1.89473
Methanosarcina mazei Go1	Euryaechaeota	1.91586
Ignisphaera aggregans DSM 17230	Crenarchaeota	1.94245
Methanopyrus kandleri AV19	Euryaechaeota	1.96909
Caldivirga maquilingensis IC-167	Crenarchaeota	1.97156
Thermoproteus tenax Kra 1	Crenarchaeota	1.97507
Pyrobaculum islandicum DSM 4184	Crenarchaeota	1.99378
Pyrobaculum aerophilum str.IM2	Crenarchaeota	1.99428
Pyrobaculum arsenaticum DSM 13514	Crenarchaeota	2.01477
Methanocorpusculum labreanum Z	Euryaechaeota	2.04603
Ca. Korarchaeum cryptofilum OPF8	Korarchaeota	2.05885
Haladaptatus paucihalophilus DX253	Euryaechaeota	2.09568
Nanoarchaeota archaeon SCGC AAA011-G17	DPANN	2.11081
Thermoplasma acidophilum DSM 1728	Euryaechaeota	2.11566
Halorhabdus utahensis DSM 12940	Euryaechaeota	2.11765
Thermoplasma volcanium GSS1	Euryaechaeota	2.12092
Picrophilus torridus DSM 9790	Euryaechaeota	2.12098
Natronomonas pharaonis DSM 2160	Euryaechaeota	2.12377
Halogeometricum borinquense DSM 11551	Euryaechaeota	2.12862
Natrialba magadii ATCC 43099	Euryaechaeota	2.13804
Halorubrum lacusprofundi ATCC 49239	Euryaechaeota	2.15214
Ferroplasma acidarmanus fer1	Euryaechaeota	2.1526
Ca. Iainarchaeum andersonii SCGC AAA011-E11	DPANN	2.22433
uncultured marine groupII euryarchaeote	Euryaechaeota	2.41201
