# Supplementary material for: Close spatial and metabolic association between heterotrophic and ammonia-oxidizing marine Nitrososphaerota
Source: ISME Commun. 2026 Jun 18;6(1):ycag173. doi: 10.1093/ismeco/ycag173 (PMC13374868; doi:10.1093/ismeco/ycag173)
Supplement: Supplementary_material_ycag173 [file supplementary_material_ycag173.zip › Table S9.xlsx]

## Sheet: Sheet1
Table S9. The function annotations of HMN encoded proteins with identity > 80% to that in 163 non-HMN Nitrososphaerota genomes
Query HMN genome id	Query gene id	KEGG-based function annotation	RAST-based function annotation	arCOG-based function annotation	Targeted genome id	Classification of targeted genome	Type of targeted genome	Target gene id	Identity (%)
MAG1	c_000000411342_1	rpoB; DNA-directed RNA polymerase subunit B [EC:2.7.7.6]	DNA-directed RNA polymerase subunit B (EC 2.7.7.6)	DNA-directed RNA polymerase subunit B	Nitrososphaerota archaeon AcS5-19	non-AOA (basal)	MAG	JAPCJN010000002.1_20	83.5
OceanDNA-a876	00209_2	rpoB; DNA-directed RNA polymerase subunit B [EC:2.7.7.6]	DNA-directed RNA polymerase subunit B (EC 2.7.7.6)	DNA-directed RNA polymerase subunit B	Nitrososphaerota archaeon AcS5-19	non-AOA (basal)	MAG	JAPCJN010000002.1_20	82.7
OceanDNA-a892	00047_6	rpoB; DNA-directed RNA polymerase subunit B [EC:2.7.7.6]	DNA-directed RNA polymerase subunit B (EC 2.7.7.6)	DNA-directed RNA polymerase subunit B	Nitrososphaerota archaeon AcS5-19	non-AOA (basal)	MAG	JAPCJN010000002.1_20	84.6
OceanDNA-a896	00122_2	rpoB; DNA-directed RNA polymerase subunit B [EC:2.7.7.6]	DNA-directed RNA polymerase subunit B (EC 2.7.7.6)	DNA-directed RNA polymerase subunit B	Nitrososphaerota archaeon AcS5-19	non-AOA (basal)	MAG	JAPCJN010000002.1_20	81.6
OceanDNA-a905	00098_1	rpoB; DNA-directed RNA polymerase subunit B [EC:2.7.7.6]	DNA-directed RNA polymerase subunit B (EC 2.7.7.6)	DNA-directed RNA polymerase subunit B	Nitrososphaerota archaeon AcS5-19	non-AOA (basal)	MAG	JAPCJN010000002.1_20	82.4
OceanDNA-a937	00049_3	rpoB; DNA-directed RNA polymerase subunit B [EC:2.7.7.6]	DNA-directed RNA polymerase subunit B (EC 2.7.7.6)	DNA-directed RNA polymerase subunit B	Nitrososphaerota archaeon AcS5-19	non-AOA (basal)	MAG	JAPCJN010000002.1_20	80.1
OceanDNA-a959	00044_1	rpoB; DNA-directed RNA polymerase subunit B [EC:2.7.7.6]	DNA-directed RNA polymerase subunit B (EC 2.7.7.6)	DNA-directed RNA polymerase subunit B	Nitrososphaerota archaeon AcS5-19	non-AOA (basal)	MAG	JAPCJN010000002.1_20	84.4
OceanDNA-a974	00107_2	rpoB; DNA-directed RNA polymerase subunit B [EC:2.7.7.6]	DNA-directed RNA polymerase subunit B (EC 2.7.7.6)	DNA-directed RNA polymerase subunit B	Nitrososphaerota archaeon AcS5-19	non-AOA (basal)	MAG	JAPCJN010000002.1_20	83.1
OceanDNA-a914	00096_6	rpoA1; DNA-directed RNA polymerase subunit A [EC:2.7.7.6]	DNA-directed RNA polymerase subunit A (EC 2.7.7.6)	DNA-directed RNA polymerase subunit A	Nitrososphaerota archaeon AcS5-19	non-AOA (basal)	MAG	JAPCJN010000002.1_21	80.2
OceanDNA-a968	00084_1	rpoA1; DNA-directed RNA polymerase subunit A [EC:2.7.7.6]	DNA-directed RNA polymerase subunit A (EC 2.7.7.6)	Unannotated	Nitrososphaerota archaeon AcS5-19	non-AOA (basal)	MAG	JAPCJN010000002.1_21	81
EAC691	NZOP01000001.1_6	RP-S12, MRPS12, rpsL; small subunit ribosomal protein S12	SSU ribosomal protein S23e (S12p)	Ribosomal protein S12	Nitrososphaerota archaeon AcS5-19	non-AOA (basal)	MAG	JAPCJN010000002.1_24	80.3
GOMC.bin.1285	SAMN10402039_k53_3224430_1_10	RP-S12, MRPS12, rpsL; small subunit ribosomal protein S12	SSU ribosomal protein S23e (S12p)	Ribosomal protein S12	Nitrososphaerota archaeon AcS5-19	non-AOA (basal)	MAG	JAPCJN010000002.1_24	82.2
OceanDNA-a932	00198_1	RP-S12, MRPS12, rpsL; small subunit ribosomal protein S12	SSU ribosomal protein S23e (S12p)	Ribosomal protein S12	Nitrososphaerota archaeon AcS5-19	non-AOA (basal)	MAG	JAPCJN010000002.1_24	83.1
OceanDNA-a937	00178_1	RP-S12, MRPS12, rpsL; small subunit ribosomal protein S12	SSU ribosomal protein S23e (S12p)	Ribosomal protein S12	Nitrososphaerota archaeon AcS5-19	non-AOA (basal)	MAG	JAPCJN010000002.1_24	85.2
OceanDNA-a956	00028_6	RP-S12, MRPS12, rpsL; small subunit ribosomal protein S12	SSU ribosomal protein S23e (S12p)	Ribosomal protein S12	Nitrososphaerota archaeon AcS5-19	non-AOA (basal)	MAG	JAPCJN010000002.1_24	80.3
OceanDNA-a958	00139_1	RP-S12, MRPS12, rpsL; small subunit ribosomal protein S12	SSU ribosomal protein S23e (S12p)	Ribosomal protein S12	Nitrososphaerota archaeon AcS5-19	non-AOA (basal)	MAG	JAPCJN010000002.1_24	80.3
OceanDNA-a959	00044_5	RP-S12, MRPS12, rpsL; small subunit ribosomal protein S12	SSU ribosomal protein S23e (S12p)	Ribosomal protein S12	Nitrososphaerota archaeon AcS5-19	non-AOA (basal)	MAG	JAPCJN010000002.1_24	80.3
OceanDNA-a961	00030_9	RP-S12, MRPS12, rpsL; small subunit ribosomal protein S12	SSU ribosomal protein S23e (S12p)	Ribosomal protein S12	Nitrososphaerota archaeon AcS5-19	non-AOA (basal)	MAG	JAPCJN010000002.1_24	80.3
OceanDNA-a964	00022_3	RP-S12, MRPS12, rpsL; small subunit ribosomal protein S12	SSU ribosomal protein S23e (S12p)	Ribosomal protein S12	Nitrososphaerota archaeon AcS5-19	non-AOA (basal)	MAG	JAPCJN010000002.1_24	80.3
OceanDNA-a966	00050_5	RP-S12, MRPS12, rpsL; small subunit ribosomal protein S12	SSU ribosomal protein S23e (S12p)	Ribosomal protein S12	Nitrososphaerota archaeon AcS5-19	non-AOA (basal)	MAG	JAPCJN010000002.1_24	80.3
OceanDNA-a967	00087_3	RP-S12, MRPS12, rpsL; small subunit ribosomal protein S12	SSU ribosomal protein S23e (S12p)	Ribosomal protein S12	Nitrososphaerota archaeon AcS5-19	non-AOA (basal)	MAG	JAPCJN010000002.1_24	80.3
METAG_FAPCEBDL	TARA_SAMEA2622733_METAG-scaffold_61608_4	RP-S12, MRPS12, rpsL; small subunit ribosomal protein S12	hypothetical protein	Unannotated	Nitrososphaerota archaeon AcS5-19	non-AOA (basal)	MAG	JAPCJN010000002.1_24	84.5
MP1419_Bin-45	Contig_6921_7	E5.4.99.2B, mcmA2; methylmalonyl-CoA mutase, C-terminal domain [EC:5.4.99.2]	B12 binding domain of Methylmalonyl-CoA mutase (EC 5.4.99.2)	Unannotated	Nitrososphaerota archaeon AcS5-19	non-AOA (basal)	MAG	JAPCJN010000004.1_30	82.5
OceanDNA-a856	00049_1	ACAT, atoB; acetyl-CoA C-acetyltransferase [EC:2.3.1.9]	hypothetical protein	Unannotated	Nitrososphaerota archaeon AcS5-19	non-AOA (basal)	MAG	JAPCJN010000011.1_8	81
OceanDNA-a937	00157_3	cct, ths; archaeal chaperonin	Thermosome subunit	Chaperonin GroEL, HSP60 family	Nitrososphaerota archaeon AcS5-19	non-AOA (basal)	MAG	JAPCJN010000016.1_29	83.3
OceanDNA-a952	00030_13	uppS, cpdS; tritrans,polycis-undecaprenyl-diphosphate synthase [geranylgeran	Undecaprenyl diphosphate synthase (geranylgeranyl diphosphate specific) (EC 2.5.1.89)	Unannotated	Nitrososphaerota archaeon AcS5-19	non-AOA (basal)	MAG	JAPCJN010000019.1_8	80.3
AAIW	1055469_contig_868_12	VCP, CDC48; transitional endoplasmic reticulum ATPase	AAA family ATPase Cdc48	ATPase of the AAA+ class , CDC48 family	Nitrososphaerota archaeon AcS5-19	non-AOA (basal)	MAG	JAPCJN010000040.1_2	86
MP1178_Bin-50	Contig_3209_1	VCP, CDC48; transitional endoplasmic reticulum ATPase	AAA family ATPase Cdc48	ATPase of the AAA+ class , CDC48 family	Nitrososphaerota archaeon AcS5-19	non-AOA (basal)	MAG	JAPCJN010000040.1_2	82.1
MP1409_Bin-42	Contig_25358_2	VCP, CDC48; transitional endoplasmic reticulum ATPase	AAA family ATPase Cdc48	ATPase of the AAA+ class , CDC48 family	Nitrososphaerota archaeon AcS5-19	non-AOA (basal)	MAG	JAPCJN010000040.1_2	87.3
OceanDNA-a24	00107_5	VCP, CDC48; transitional endoplasmic reticulum ATPase	AAA family ATPase Cdc48	ATPase of the AAA+ class , CDC48 family	Nitrososphaerota archaeon AcS5-19	non-AOA (basal)	MAG	JAPCJN010000040.1_2	86.9
OceanDNA-a854	00188_1	VCP, CDC48; transitional endoplasmic reticulum ATPase	AAA family ATPase Cdc48	ATPase of the AAA+ class , CDC48 family	Nitrososphaerota archaeon AcS5-19	non-AOA (basal)	MAG	JAPCJN010000040.1_2	83
OceanDNA-a856	00008_1	VCP, CDC48; transitional endoplasmic reticulum ATPase	AAA family ATPase Cdc48	ATPase of the AAA+ class , CDC48 family	Nitrososphaerota archaeon AcS5-19	non-AOA (basal)	MAG	JAPCJN010000040.1_2	83.5
OceanDNA-a857	00106_4	VCP, CDC48; transitional endoplasmic reticulum ATPase	Vesicle-fusing ATPase (EC 3.6.4.6)	ATPase of the AAA+ class , CDC48 family	Nitrososphaerota archaeon AcS5-19	non-AOA (basal)	MAG	JAPCJN010000040.1_2	85.3
OceanDNA-a872	00025_12	VCP, CDC48; transitional endoplasmic reticulum ATPase	Vesicle-fusing ATPase (EC 3.6.4.6)	ATPase of the AAA+ class , CDC48 family	Nitrososphaerota archaeon AcS5-19	non-AOA (basal)	MAG	JAPCJN010000040.1_2	83.4
OceanDNA-a873	00297_2	VCP, CDC48; transitional endoplasmic reticulum ATPase	Vesicle-fusing ATPase (EC 3.6.4.6)	ATPase of the AAA+ class , CDC48 family	Nitrososphaerota archaeon AcS5-19	non-AOA (basal)	MAG	JAPCJN010000040.1_2	81.3
OceanDNA-a880	00140_1	VCP, CDC48; transitional endoplasmic reticulum ATPase	AAA family ATPase Cdc48	ATPase of the AAA+ class , CDC48 family	Nitrososphaerota archaeon AcS5-19	non-AOA (basal)	MAG	JAPCJN010000040.1_2	82.4
OceanDNA-a894	00092_1	VCP, CDC48; transitional endoplasmic reticulum ATPase	Vesicle-fusing ATPase (EC 3.6.4.6)	ATPase of the AAA+ class , CDC48 family	Nitrososphaerota archaeon AcS5-19	non-AOA (basal)	MAG	JAPCJN010000040.1_2	81.8
OceanDNA-a901	00048_5	VCP, CDC48; transitional endoplasmic reticulum ATPase	AAA family ATPase Cdc48	ATPase of the AAA+ class , CDC48 family	Nitrososphaerota archaeon AcS5-19	non-AOA (basal)	MAG	JAPCJN010000040.1_2	84.7
OceanDNA-a905	00100_1	VCP, CDC48; transitional endoplasmic reticulum ATPase	AAA family ATPase Cdc48	ATPase of the AAA+ class , CDC48 family	Nitrososphaerota archaeon AcS5-19	non-AOA (basal)	MAG	JAPCJN010000040.1_2	84.4
OceanDNA-a932	00035_1	VCP, CDC48; transitional endoplasmic reticulum ATPase	Vesicle-fusing ATPase (EC 3.6.4.6)	ATPase of the AAA+ class , CDC48 family	Nitrososphaerota archaeon AcS5-19	non-AOA (basal)	MAG	JAPCJN010000040.1_2	83.3
METAG_OHMOJBNK	TARA_SAMEA2622568_METAG-scaffold_10602_1	VCP, CDC48; transitional endoplasmic reticulum ATPase	AAA family ATPase Cdc48	ATPase of the AAA+ class , CDC48 family	Nitrososphaerota archaeon AcS5-19	non-AOA (basal)	MAG	JAPCJN010000040.1_2	81.7
METAG_FAPCEBDL	TARA_SAMEA2622733_METAG-scaffold_82073_1	VCP, CDC48; transitional endoplasmic reticulum ATPase	AAA family ATPase Cdc48	ATPase of the AAA+ class , CDC48 family	Nitrososphaerota archaeon AcS5-19	non-AOA (basal)	MAG	JAPCJN010000040.1_2	80.4
GOMC.bin.10546	k63_3225143_3	RP-S11, MRPS11, rpsK; small subunit ribosomal protein S11	SSU ribosomal protein S14e (S11p)	Ribosomal protein S11	Nitrososphaerota archaeon AcS5-19	non-AOA (basal)	MAG	JAPCJN010000052.1_11	81.2
OceanDNA-a857	00277_1	RP-S11, MRPS11, rpsK; small subunit ribosomal protein S11	SSU ribosomal protein S14e (S11p)	Unannotated	Nitrososphaerota archaeon AcS5-19	non-AOA (basal)	MAG	JAPCJN010000052.1_11	94.9
OceanDNA-a861	00064_3	RP-S11, MRPS11, rpsK; small subunit ribosomal protein S11	SSU ribosomal protein S14e (S11p)	Ribosomal protein S11	Nitrososphaerota archaeon AcS5-19	non-AOA (basal)	MAG	JAPCJN010000052.1_11	82.5
METAG_BKKEJFNE	TARA_SAMEA2623756_METAG-scaffold_1496_26	RP-S11, MRPS11, rpsK; small subunit ribosomal protein S11	SSU ribosomal protein S14e (S11p)	Ribosomal protein S11	Nitrososphaerota archaeon AcS5-19	non-AOA (basal)	MAG	JAPCJN010000052.1_11	82.5
OceanDNA-a857	00034_7	nrdD; ribonucleoside-triphosphate reductase (formate) [EC:1.1.98.6]	Ribonucleotide reductase of class III (anaerobic), large subunit (EC 1.17.4.2)	Transcriptional regulator containing HTH domain, ArsR family	Nitrososphaerota archaeon AcS5-19	non-AOA (basal)	MAG	JAPCJN010000065.1_2	82.7
OceanDNA-a974	00090_4	nrdD; ribonucleoside-triphosphate reductase (formate) [EC:1.1.98.6]	Ribonucleotide reductase of class III (anaerobic), large subunit (EC 1.17.4.2)	Transcriptional regulator containing HTH domain, ArsR family	Nitrososphaerota archaeon AcS5-19	non-AOA (basal)	MAG	JAPCJN010000065.1_2	80.2
OceanDNA-a980	00045_7	nrdD; ribonucleoside-triphosphate reductase (formate) [EC:1.1.98.6]	Ribonucleotide reductase of class III (anaerobic), large subunit (EC 1.17.4.2)	Transcriptional regulator containing HTH domain, ArsR family	Nitrososphaerota archaeon AcS5-19	non-AOA (basal)	MAG	JAPCJN010000065.1_2	80.2
OceanDNA-a981	00006_1	nrdD; ribonucleoside-triphosphate reductase (formate) [EC:1.1.98.6]	Ribonucleotide reductase of class III (anaerobic), large subunit (EC 1.17.4.2)	Unannotated	Nitrososphaerota archaeon AcS5-19	non-AOA (basal)	MAG	JAPCJN010000065.1_2	81.2
AAIW	1055469_contig_868_12	VCP, CDC48; transitional endoplasmic reticulum ATPase	AAA family ATPase Cdc48	ATPase of the AAA+ class , CDC48 family	Nitrososphaerota archaeon AcS5-19	non-AOA (basal)	MAG	JAPCJN010000086.1_1	81.8
MP1409_Bin-42	Contig_25358_2	VCP, CDC48; transitional endoplasmic reticulum ATPase	AAA family ATPase Cdc48	ATPase of the AAA+ class , CDC48 family	Nitrososphaerota archaeon AcS5-19	non-AOA (basal)	MAG	JAPCJN010000086.1_1	82.3
OceanDNA-a24	00107_5	VCP, CDC48; transitional endoplasmic reticulum ATPase	AAA family ATPase Cdc48	ATPase of the AAA+ class , CDC48 family	Nitrososphaerota archaeon AcS5-19	non-AOA (basal)	MAG	JAPCJN010000086.1_1	82.8
OceanDNA-a854	00188_1	VCP, CDC48; transitional endoplasmic reticulum ATPase	AAA family ATPase Cdc48	ATPase of the AAA+ class , CDC48 family	Nitrososphaerota archaeon AcS5-19	non-AOA (basal)	MAG	JAPCJN010000086.1_1	80.4
OceanDNA-a856	00008_1	VCP, CDC48; transitional endoplasmic reticulum ATPase	AAA family ATPase Cdc48	ATPase of the AAA+ class , CDC48 family	Nitrososphaerota archaeon AcS5-19	non-AOA (basal)	MAG	JAPCJN010000086.1_1	80.6
METAG_FCBJNKBN	TARA_SAMEA2619970_METAG-scaffold_3876_11	VCP, CDC48; transitional endoplasmic reticulum ATPase	AAA family ATPase Cdc48	ATPase of the AAA+ class , CDC48 family	Nitrososphaerota archaeon AcS5-19	non-AOA (basal)	MAG	JAPCJN010000086.1_1	80.2
OceanDNA-a858	00066_7	TFIIB, GTF2B, SUA7, tfb; transcription initiation factor TFIIB	Transcription initiation factor B	Transcription initiation factor TFIIB, Brf1 subunit/Transcription initiation factor TFIIB	Nitrososphaerota archaeon AcS5-19	non-AOA (basal)	MAG	JAPCJN010000100.1_9	80.9
OceanDNA-a866	00040_11	TFIIB, GTF2B, SUA7, tfb; transcription initiation factor TFIIB	Transcription initiation factor B	Transcription initiation factor TFIIB, Brf1 subunit/Transcription initiation factor TFIIB	Nitrososphaerota archaeon AcS5-19	non-AOA (basal)	MAG	JAPCJN010000100.1_9	81.6
OceanDNA-a918	00299_3	TFIIB, GTF2B, SUA7, tfb; transcription initiation factor TFIIB	Transcription initiation factor B	Transcription initiation factor TFIIB, Brf1 subunit/Transcription initiation factor TFIIB	Nitrososphaerota archaeon AcS5-19	non-AOA (basal)	MAG	JAPCJN010000100.1_9	83
OceanDNA-a933	00069_7	TFIIB, GTF2B, SUA7, tfb; transcription initiation factor TFIIB	Transcription initiation factor B	Transcription initiation factor TFIIB, Brf1 subunit/Transcription initiation factor TFIIB	Nitrososphaerota archaeon AcS5-19	non-AOA (basal)	MAG	JAPCJN010000100.1_9	82.1
OceanDNA-a963	00119_6	TFIIB, GTF2B, SUA7, tfb; transcription initiation factor TFIIB	Transcription initiation factor B	Transcription initiation factor TFIIB, Brf1 subunit/Transcription initiation factor TFIIB	Nitrososphaerota archaeon AcS5-19	non-AOA (basal)	MAG	JAPCJN010000100.1_9	81.5
OceanDNA-a974	00032_1	TFIIB, GTF2B, SUA7, tfb; transcription initiation factor TFIIB	Transcription initiation factor B	Transcription initiation factor TFIIB, Brf1 subunit/Transcription initiation factor TFIIB	Nitrososphaerota archaeon AcS5-19	non-AOA (basal)	MAG	JAPCJN010000100.1_9	82.5
MP1419_Bin-45	Contig_6921_7	E5.4.99.2B, mcmA2; methylmalonyl-CoA mutase, C-terminal domain [EC:5.4.99.2]	B12 binding domain of Methylmalonyl-CoA mutase (EC 5.4.99.2)	Unannotated	Nitrososphaerota archaeon AcS5-19	non-AOA (basal)	MAG	JAPCJN010000134.1_6	82.3
OceanDNA-a856	00029_9	E1.21.98.5; tetraether lipid synthase [EC:1.21.98.5]	MoaA/NifB/PqqE family radical SAM protein MJ0619	7,8-dihydro-6-hydroxymethylpterin dimethyltransferase, radical SAM superfamily enzyme	Ca. Nitrosopumilus salaria BD31	Nitrosopumilales-other	WGS	AEXL02000016.1_20	81.3
AAIW	1055469_contig_868_12	VCP, CDC48; transitional endoplasmic reticulum ATPase	AAA family ATPase Cdc48	ATPase of the AAA+ class , CDC48 family	Ca. Nitrosopumilus salaria BD31	Nitrosopumilales-other	WGS	AEXL02000016.1_7	82.4
MP1409_Bin-42	Contig_25358_2	VCP, CDC48; transitional endoplasmic reticulum ATPase	AAA family ATPase Cdc48	ATPase of the AAA+ class , CDC48 family	Ca. Nitrosopumilus salaria BD31	Nitrosopumilales-other	WGS	AEXL02000016.1_7	82.3
OceanDNA-a24	00107_5	VCP, CDC48; transitional endoplasmic reticulum ATPase	AAA family ATPase Cdc48	ATPase of the AAA+ class , CDC48 family	Ca. Nitrosopumilus salaria BD31	Nitrosopumilales-other	WGS	AEXL02000016.1_7	84.5
OceanDNA-a856	00008_1	VCP, CDC48; transitional endoplasmic reticulum ATPase	AAA family ATPase Cdc48	ATPase of the AAA+ class , CDC48 family	Ca. Nitrosopumilus salaria BD31	Nitrosopumilales-other	WGS	AEXL02000016.1_7	80.1
OceanDNA-a857	00106_4	VCP, CDC48; transitional endoplasmic reticulum ATPase	Vesicle-fusing ATPase (EC 3.6.4.6)	ATPase of the AAA+ class , CDC48 family	Ca. Nitrosopumilus salaria BD31	Nitrosopumilales-other	WGS	AEXL02000016.1_7	83.5
OceanDNA-a901	00048_5	VCP, CDC48; transitional endoplasmic reticulum ATPase	AAA family ATPase Cdc48	ATPase of the AAA+ class , CDC48 family	Ca. Nitrosopumilus salaria BD31	Nitrosopumilales-other	WGS	AEXL02000016.1_7	81.3
OceanDNA-a905	00100_1	VCP, CDC48; transitional endoplasmic reticulum ATPase	AAA family ATPase Cdc48	ATPase of the AAA+ class , CDC48 family	Ca. Nitrosopumilus salaria BD31	Nitrosopumilales-other	WGS	AEXL02000016.1_7	80.7
OceanDNA-a967	00108_1	cct, ths; archaeal chaperonin	Thermosome subunit	Unannotated	Ca. Nitrosopumilus salaria BD31	Nitrosopumilales-other	WGS	AEXL02000023.1_80	80.3
OceanDNA-a857	00277_1	RP-S11, MRPS11, rpsK; small subunit ribosomal protein S11	SSU ribosomal protein S14e (S11p)	Unannotated	Ca. Nitrosopumilus salaria BD31	Nitrosopumilales-other	WGS	AEXL02000053.1_24	81.4
MAG2	c_000000061835_1	ATPVB, ntpB, atpB; V/A-type H+/Na+-transporting ATPase subunit B	V-type ATP synthase subunit B (EC 3.6.3.14)	Archaeal/vacuolar-type H+-ATPase subunit B	Ca. Nitrosopumilus salaria BD31	Nitrosopumilales-other	WGS	AEXL02000075.1_62	82.4
OceanDNA-a963	00194_1	INO1, ISYNA1; myo-inositol-1-phosphate synthase [EC:5.5.1.4]	Inositol-1-phosphate synthase (EC 5.5.1.4)	Myo-inositol-1-phosphate synthase	Ca. Nitrosopumilus salaria BD31	Nitrosopumilales-other	WGS	AEXL02000087.1_45	89.6
METAG_FCBJNKBN	TARA_SAMEA2619970_METAG-scaffold_4836_12	INO1, ISYNA1; myo-inositol-1-phosphate synthase [EC:5.5.1.4]	Inositol-1-phosphate synthase (EC 5.5.1.4)	Myo-inositol-1-phosphate synthase	Ca. Nitrosopumilus salaria BD31	Nitrosopumilales-other	WGS	AEXL02000087.1_45	80.6
OceanDNA-a866	00040_11	TFIIB, GTF2B, SUA7, tfb; transcription initiation factor TFIIB	Transcription initiation factor B	Transcription initiation factor TFIIB, Brf1 subunit/Transcription initiation factor TFIIB	Ca. Nitrosopumilus salaria BD31	Nitrosopumilales-other	WGS	AEXL02000087.1_8	82.5
OceanDNA-a918	00299_3	TFIIB, GTF2B, SUA7, tfb; transcription initiation factor TFIIB	Transcription initiation factor B	Transcription initiation factor TFIIB, Brf1 subunit/Transcription initiation factor TFIIB	Ca. Nitrosopumilus salaria BD31	Nitrosopumilales-other	WGS	AEXL02000087.1_8	81
OceanDNA-a933	00069_7	TFIIB, GTF2B, SUA7, tfb; transcription initiation factor TFIIB	Transcription initiation factor B	Transcription initiation factor TFIIB, Brf1 subunit/Transcription initiation factor TFIIB	Ca. Nitrosopumilus salaria BD31	Nitrosopumilales-other	WGS	AEXL02000087.1_8	83.9
OceanDNA-a963	00119_6	TFIIB, GTF2B, SUA7, tfb; transcription initiation factor TFIIB	Transcription initiation factor B	Transcription initiation factor TFIIB, Brf1 subunit/Transcription initiation factor TFIIB	Ca. Nitrosopumilus salaria BD31	Nitrosopumilales-other	WGS	AEXL02000087.1_8	82.7
OceanDNA-a974	00032_1	TFIIB, GTF2B, SUA7, tfb; transcription initiation factor TFIIB	Transcription initiation factor B	Transcription initiation factor TFIIB, Brf1 subunit/Transcription initiation factor TFIIB	Ca. Nitrosopumilus salaria BD31	Nitrosopumilales-other	WGS	AEXL02000087.1_8	82.5
OceanDNA-a979	00041_11	TFIIB, GTF2B, SUA7, tfb; transcription initiation factor TFIIB	Transcription initiation factor B	Unannotated	Ca. Nitrosopumilus salaria BD31	Nitrosopumilales-other	WGS	AEXL02000087.1_8	90.9
OceanDNA-a873	00037_1	EEF1A; elongation factor 1-alpha	Translation elongation factor 1 alpha subunit	Translation elongation factor EF-1 alpha, GTPase	Ca. Nitrosopumilus salaria BD31	Nitrosopumilales-other	WGS	AEXL02000090.1_104	80.7
MP1527_Bin-62	Contig_23434_3	ABC.PE.P; peptide/nickel transport system permease protein	Oligopeptide ABC transporter, permease protein OppB (TC 3.A.1.5.1)	ABC-type dipeptide/oligopeptide/nickel transport system, permease component	Ca. Nitrosopumilus salaria BD31	Nitrosopumilales-other	WGS	AEXL02000120.1_14	81.8
OceanDNA-a981	00006_1	nrdD; ribonucleoside-triphosphate reductase (formate) [EC:1.1.98.6]	Ribonucleotide reductase of class III (anaerobic), large subunit (EC 1.17.4.2)	Unannotated	Ca. Nitrosopumilus salaria BD31	Nitrosopumilales-other	WGS	AEXL02000130.1_8	84.1
OceanDNA-a862	00006_1	leuC, IPMI-L; 3-isopropylmalate/(R)-2-methylmalate dehydratase large subunit [EC:4.2.1.33 4.2.1.35]	3-isopropylmalate dehydratase large subunit (EC 4.2.1.33)	Homoaconitate hydratase/3-isopropylmalate dehydratase large subunit family protein	Ca. Nitrosopumilus salaria BD31	Nitrosopumilales-other	WGS	AEXL02000150.1_22	85.6
OceanDNA-a866	00093_1	leuC, IPMI-L; 3-isopropylmalate/(R)-2-methylmalate dehydratase large subunit [EC:4.2.1.33 4.2.1.35]	3-isopropylmalate dehydratase large subunit (EC 4.2.1.33)	Homoaconitate hydratase/3-isopropylmalate dehydratase large subunit family protein	Ca. Nitrosopumilus salaria BD31	Nitrosopumilales-other	WGS	AEXL02000150.1_22	81.2
OceanDNA-a873	00287_1	leuC, IPMI-L; 3-isopropylmalate/(R)-2-methylmalate dehydratase large subunit [EC:4.2.1.33 4.2.1.35]	3-isopropylmalate dehydratase large subunit (EC 4.2.1.33)	Unannotated	Ca. Nitrosopumilus salaria BD31	Nitrosopumilales-other	WGS	AEXL02000150.1_22	82.8
OceanDNA-a875	00270_2	leuC, IPMI-L; 3-isopropylmalate/(R)-2-methylmalate dehydratase large subunit [EC:4.2.1.33 4.2.1.35]	3-isopropylmalate dehydratase large subunit (EC 4.2.1.33)	Unannotated	Ca. Nitrosopumilus salaria BD31	Nitrosopumilales-other	WGS	AEXL02000150.1_22	83.5
OceanDNA-a888	00093_4	leuC, IPMI-L; 3-isopropylmalate/(R)-2-methylmalate dehydratase large subunit [EC:4.2.1.33 4.2.1.35]	3-isopropylmalate dehydratase large subunit (EC 4.2.1.33)	Homoaconitate hydratase/3-isopropylmalate dehydratase large subunit family protein	Ca. Nitrosopumilus salaria BD31	Nitrosopumilales-other	WGS	AEXL02000150.1_22	87
OceanDNA-a899	00173_3	leuC, IPMI-L; 3-isopropylmalate/(R)-2-methylmalate dehydratase large subunit [EC:4.2.1.33 4.2.1.35]	3-isopropylmalate dehydratase large subunit (EC 4.2.1.33)	Unannotated	Ca. Nitrosopumilus salaria BD31	Nitrosopumilales-other	WGS	AEXL02000150.1_22	88.1
OceanDNA-a900	00051_6	leuC, IPMI-L; 3-isopropylmalate/(R)-2-methylmalate dehydratase large subunit [EC:4.2.1.33 4.2.1.35]	3-isopropylmalate dehydratase large subunit (EC 4.2.1.33)	Unannotated	Ca. Nitrosopumilus salaria BD31	Nitrosopumilales-other	WGS	AEXL02000150.1_22	86.8
OceanDNA-a901	00095_4	leuC, IPMI-L; 3-isopropylmalate/(R)-2-methylmalate dehydratase large subunit [EC:4.2.1.33 4.2.1.35]	3-isopropylmalate dehydratase large subunit (EC 4.2.1.33)	Homoaconitate hydratase/3-isopropylmalate dehydratase large subunit family protein	Ca. Nitrosopumilus salaria BD31	Nitrosopumilales-other	WGS	AEXL02000150.1_22	84.2
OceanDNA-a905	00171_1	leuC, IPMI-L; 3-isopropylmalate/(R)-2-methylmalate dehydratase large subunit [EC:4.2.1.33 4.2.1.35]	3-isopropylmalate dehydratase large subunit (EC 4.2.1.33)	Homoaconitate hydratase/3-isopropylmalate dehydratase large subunit family protein	Ca. Nitrosopumilus salaria BD31	Nitrosopumilales-other	WGS	AEXL02000150.1_22	85.7
OceanDNA-a908	00242_1	leuC, IPMI-L; 3-isopropylmalate/(R)-2-methylmalate dehydratase large subunit [EC:4.2.1.33 4.2.1.35]	3-isopropylmalate dehydratase large subunit (EC 4.2.1.33)	Unannotated	Ca. Nitrosopumilus salaria BD31	Nitrosopumilales-other	WGS	AEXL02000150.1_22	85.9
OceanDNA-a933	00174_2	leuC, IPMI-L; 3-isopropylmalate/(R)-2-methylmalate dehydratase large subunit [EC:4.2.1.33 4.2.1.35]	3-isopropylmalate dehydratase large subunit (EC 4.2.1.33)	Homoaconitate hydratase/3-isopropylmalate dehydratase large subunit family protein	Ca. Nitrosopumilus salaria BD31	Nitrosopumilales-other	WGS	AEXL02000150.1_22	80.1
OceanDNA-a956	00009_1	leuC, IPMI-L; 3-isopropylmalate/(R)-2-methylmalate dehydratase large subunit [EC:4.2.1.33 4.2.1.35]	3-isopropylmalate dehydratase large subunit (EC 4.2.1.33)	Homoaconitate hydratase/3-isopropylmalate dehydratase large subunit family protein	Ca. Nitrosopumilus salaria BD31	Nitrosopumilales-other	WGS	AEXL02000150.1_22	80.7
OceanDNA-a961	00067_1	leuC, IPMI-L; 3-isopropylmalate/(R)-2-methylmalate dehydratase large subunit [EC:4.2.1.33 4.2.1.35]	3-isopropylmalate dehydratase large subunit (EC 4.2.1.33)	Homoaconitate hydratase/3-isopropylmalate dehydratase large subunit family protein	Ca. Nitrosopumilus salaria BD31	Nitrosopumilales-other	WGS	AEXL02000150.1_22	82.5
UBA57	DABY01000018.1_1	leuC, IPMI-L; 3-isopropylmalate/(R)-2-methylmalate dehydratase large subunit [EC:4.2.1.33 4.2.1.35]	Unannotated	Homoaconitate hydratase/3-isopropylmalate dehydratase large subunit family protein	Ca. Nitrosopumilus salaria BD31	Nitrosopumilales-other	WGS	AEXL02000150.1_22	86.7
OceanDNA-a873	00037_1	EEF1A; elongation factor 1-alpha	Translation elongation factor 1 alpha subunit	Translation elongation factor EF-1 alpha, GTPase	Nitrosoarchaeum koreensis MY1	Nitrosopumilales-other	WGS	AFPU01000001.1_1146	81.6
OceanDNA-a958	00027_13	EEF1A; elongation factor 1-alpha	Translation elongation factor 1 alpha subunit	Translation elongation factor EF-1 alpha, GTPase	Nitrosoarchaeum koreensis MY1	Nitrosopumilales-other	WGS	AFPU01000001.1_1146	80.7
OceanDNA-a857	00277_1	RP-S11, MRPS11, rpsK; small subunit ribosomal protein S11	SSU ribosomal protein S14e (S11p)	Unannotated	Nitrosoarchaeum koreensis MY1	Nitrosopumilales-other	WGS	AFPU01000001.1_1518	81.4
OceanDNA-a854	00018_1	cct, ths; archaeal chaperonin	Thermosome subunit	Chaperonin GroEL, HSP60 family	Nitrosoarchaeum koreensis MY1	Nitrosopumilales-other	WGS	AFPU01000001.1_1635	80.5
OceanDNA-a981	00006_1	nrdD; ribonucleoside-triphosphate reductase (formate) [EC:1.1.98.6]	Ribonucleotide reductase of class III (anaerobic), large subunit (EC 1.17.4.2)	Unannotated	Nitrosoarchaeum koreensis MY1	Nitrosopumilales-other	WGS	AFPU01000001.1_1687	84.1
MAG2	c_000000061835_1	ATPVB, ntpB, atpB; V/A-type H+/Na+-transporting ATPase subunit B	V-type ATP synthase subunit B (EC 3.6.3.14)	Archaeal/vacuolar-type H+-ATPase subunit B	Nitrosoarchaeum koreensis MY1	Nitrosopumilales-other	WGS	AFPU01000001.1_1717	81.7
OceanDNA-a905	00176_1	cct, ths; archaeal chaperonin	Thermosome subunit	Chaperonin GroEL, HSP60 family	Nitrosoarchaeum koreensis MY1	Nitrosopumilales-other	WGS	AFPU01000001.1_1830	81
OceanDNA-a967	00108_1	cct, ths; archaeal chaperonin	Thermosome subunit	Unannotated	Nitrosoarchaeum koreensis MY1	Nitrosopumilales-other	WGS	AFPU01000001.1_1830	81.8
MP1527_Bin-62	Contig_29907_1	GCH1, folE; GTP cyclohydrolase IA [EC:3.5.4.16]	GTP cyclohydrolase I (EC 3.5.4.16) type 1	GTP cyclohydrolase I	Nitrosoarchaeum koreensis MY1	Nitrosopumilales-other	WGS	AFPU01000001.1_1881	80.5
OceanDNA-a862	00006_1	leuC, IPMI-L; 3-isopropylmalate/(R)-2-methylmalate dehydratase large subunit [EC:4.2.1.33 4.2.1.35]	3-isopropylmalate dehydratase large subunit (EC 4.2.1.33)	Homoaconitate hydratase/3-isopropylmalate dehydratase large subunit family protein	Nitrosoarchaeum koreensis MY1	Nitrosopumilales-other	WGS	AFPU01000001.1_361	84
OceanDNA-a866	00093_1	leuC, IPMI-L; 3-isopropylmalate/(R)-2-methylmalate dehydratase large subunit [EC:4.2.1.33 4.2.1.35]	3-isopropylmalate dehydratase large subunit (EC 4.2.1.33)	Homoaconitate hydratase/3-isopropylmalate dehydratase large subunit family protein	Nitrosoarchaeum koreensis MY1	Nitrosopumilales-other	WGS	AFPU01000001.1_361	82.7
OceanDNA-a873	00287_1	leuC, IPMI-L; 3-isopropylmalate/(R)-2-methylmalate dehydratase large subunit [EC:4.2.1.33 4.2.1.35]	3-isopropylmalate dehydratase large subunit (EC 4.2.1.33)	Unannotated	Nitrosoarchaeum koreensis MY1	Nitrosopumilales-other	WGS	AFPU01000001.1_361	82.8
OceanDNA-a875	00270_2	leuC, IPMI-L; 3-isopropylmalate/(R)-2-methylmalate dehydratase large subunit [EC:4.2.1.33 4.2.1.35]	3-isopropylmalate dehydratase large subunit (EC 4.2.1.33)	Unannotated	Nitrosoarchaeum koreensis MY1	Nitrosopumilales-other	WGS	AFPU01000001.1_361	81
OceanDNA-a888	00093_4	leuC, IPMI-L; 3-isopropylmalate/(R)-2-methylmalate dehydratase large subunit [EC:4.2.1.33 4.2.1.35]	3-isopropylmalate dehydratase large subunit (EC 4.2.1.33)	Homoaconitate hydratase/3-isopropylmalate dehydratase large subunit family protein	Nitrosoarchaeum koreensis MY1	Nitrosopumilales-other	WGS	AFPU01000001.1_361	89.1
OceanDNA-a891	00048_8	leuC, IPMI-L; 3-isopropylmalate/(R)-2-methylmalate dehydratase large subunit [EC:4.2.1.33 4.2.1.35]	3-isopropylmalate dehydratase large subunit (EC 4.2.1.33)	Homoaconitate hydratase/3-isopropylmalate dehydratase large subunit family protein	Nitrosoarchaeum koreensis MY1	Nitrosopumilales-other	WGS	AFPU01000001.1_361	82.8
OceanDNA-a898	00044_1	leuC, IPMI-L; 3-isopropylmalate/(R)-2-methylmalate dehydratase large subunit [EC:4.2.1.33 4.2.1.35]	3-isopropylmalate dehydratase large subunit (EC 4.2.1.33)	Homoaconitate hydratase/3-isopropylmalate dehydratase large subunit family protein	Nitrosoarchaeum koreensis MY1	Nitrosopumilales-other	WGS	AFPU01000001.1_361	80.7
OceanDNA-a899	00173_3	leuC, IPMI-L; 3-isopropylmalate/(R)-2-methylmalate dehydratase large subunit [EC:4.2.1.33 4.2.1.35]	3-isopropylmalate dehydratase large subunit (EC 4.2.1.33)	Unannotated	Nitrosoarchaeum koreensis MY1	Nitrosopumilales-other	WGS	AFPU01000001.1_361	89.8
OceanDNA-a900	00051_6	leuC, IPMI-L; 3-isopropylmalate/(R)-2-methylmalate dehydratase large subunit [EC:4.2.1.33 4.2.1.35]	3-isopropylmalate dehydratase large subunit (EC 4.2.1.33)	Unannotated	Nitrosoarchaeum koreensis MY1	Nitrosopumilales-other	WGS	AFPU01000001.1_361	89.7
OceanDNA-a901	00095_4	leuC, IPMI-L; 3-isopropylmalate/(R)-2-methylmalate dehydratase large subunit [EC:4.2.1.33 4.2.1.35]	3-isopropylmalate dehydratase large subunit (EC 4.2.1.33)	Homoaconitate hydratase/3-isopropylmalate dehydratase large subunit family protein	Nitrosoarchaeum koreensis MY1	Nitrosopumilales-other	WGS	AFPU01000001.1_361	81.6
OceanDNA-a905	00171_1	leuC, IPMI-L; 3-isopropylmalate/(R)-2-methylmalate dehydratase large subunit [EC:4.2.1.33 4.2.1.35]	3-isopropylmalate dehydratase large subunit (EC 4.2.1.33)	Homoaconitate hydratase/3-isopropylmalate dehydratase large subunit family protein	Nitrosoarchaeum koreensis MY1	Nitrosopumilales-other	WGS	AFPU01000001.1_361	83.3
OceanDNA-a908	00242_1	leuC, IPMI-L; 3-isopropylmalate/(R)-2-methylmalate dehydratase large subunit [EC:4.2.1.33 4.2.1.35]	3-isopropylmalate dehydratase large subunit (EC 4.2.1.33)	Unannotated	Nitrosoarchaeum koreensis MY1	Nitrosopumilales-other	WGS	AFPU01000001.1_361	85.7
OceanDNA-a913	00091_4	leuC, IPMI-L; 3-isopropylmalate/(R)-2-methylmalate dehydratase large subunit [EC:4.2.1.33 4.2.1.35]	3-isopropylmalate dehydratase large subunit (EC 4.2.1.33)	Homoaconitate hydratase/3-isopropylmalate dehydratase large subunit family protein	Nitrosoarchaeum koreensis MY1	Nitrosopumilales-other	WGS	AFPU01000001.1_361	80.2
OceanDNA-a933	00174_2	leuC, IPMI-L; 3-isopropylmalate/(R)-2-methylmalate dehydratase large subunit [EC:4.2.1.33 4.2.1.35]	3-isopropylmalate dehydratase large subunit (EC 4.2.1.33)	Homoaconitate hydratase/3-isopropylmalate dehydratase large subunit family protein	Nitrosoarchaeum koreensis MY1	Nitrosopumilales-other	WGS	AFPU01000001.1_361	80.1
OceanDNA-a943	00047_1	leuC, IPMI-L; 3-isopropylmalate/(R)-2-methylmalate dehydratase large subunit [EC:4.2.1.33 4.2.1.35]	3-isopropylmalate dehydratase large subunit (EC 4.2.1.33)	Homoaconitate hydratase/3-isopropylmalate dehydratase large subunit family protein	Nitrosoarchaeum koreensis MY1	Nitrosopumilales-other	WGS	AFPU01000001.1_361	82
OceanDNA-a944	00080_5	leuC, IPMI-L; 3-isopropylmalate/(R)-2-methylmalate dehydratase large subunit [EC:4.2.1.33 4.2.1.35]	3-isopropylmalate dehydratase large subunit (EC 4.2.1.33)	Homoaconitate hydratase/3-isopropylmalate dehydratase large subunit family protein	Nitrosoarchaeum koreensis MY1	Nitrosopumilales-other	WGS	AFPU01000001.1_361	81.2
OceanDNA-a956	00009_1	leuC, IPMI-L; 3-isopropylmalate/(R)-2-methylmalate dehydratase large subunit [EC:4.2.1.33 4.2.1.35]	3-isopropylmalate dehydratase large subunit (EC 4.2.1.33)	Homoaconitate hydratase/3-isopropylmalate dehydratase large subunit family protein	Nitrosoarchaeum koreensis MY1	Nitrosopumilales-other	WGS	AFPU01000001.1_361	82
OceanDNA-a961	00067_1	leuC, IPMI-L; 3-isopropylmalate/(R)-2-methylmalate dehydratase large subunit [EC:4.2.1.33 4.2.1.35]	3-isopropylmalate dehydratase large subunit (EC 4.2.1.33)	Homoaconitate hydratase/3-isopropylmalate dehydratase large subunit family protein	Nitrosoarchaeum koreensis MY1	Nitrosopumilales-other	WGS	AFPU01000001.1_361	80.6
UBA223	DAHJ01000003.1_1	leuC, IPMI-L; 3-isopropylmalate/(R)-2-methylmalate dehydratase large subunit [EC:4.2.1.33 4.2.1.35]	3-isopropylmalate dehydratase large subunit (EC 4.2.1.33)	Homoaconitate hydratase/3-isopropylmalate dehydratase large subunit family protein	Nitrosoarchaeum koreensis MY1	Nitrosopumilales-other	WGS	AFPU01000001.1_361	81.2
UBA57	DABY01000018.1_1	leuC, IPMI-L; 3-isopropylmalate/(R)-2-methylmalate dehydratase large subunit [EC:4.2.1.33 4.2.1.35]	Unannotated	Homoaconitate hydratase/3-isopropylmalate dehydratase large subunit family protein	Nitrosoarchaeum koreensis MY1	Nitrosopumilales-other	WGS	AFPU01000001.1_361	83.3
AAIW	1055469_contig_868_12	VCP, CDC48; transitional endoplasmic reticulum ATPase	AAA family ATPase Cdc48	ATPase of the AAA+ class , CDC48 family	Nitrosoarchaeum koreensis MY1	Nitrosopumilales-other	WGS	AFPU01000001.1_42	82.7
MP1409_Bin-42	Contig_25358_2	VCP, CDC48; transitional endoplasmic reticulum ATPase	AAA family ATPase Cdc48	ATPase of the AAA+ class , CDC48 family	Nitrosoarchaeum koreensis MY1	Nitrosopumilales-other	WGS	AFPU01000001.1_42	82.9
OceanDNA-a24	00107_5	VCP, CDC48; transitional endoplasmic reticulum ATPase	AAA family ATPase Cdc48	ATPase of the AAA+ class , CDC48 family	Nitrosoarchaeum koreensis MY1	Nitrosopumilales-other	WGS	AFPU01000001.1_42	85.1
OceanDNA-a857	00106_4	VCP, CDC48; transitional endoplasmic reticulum ATPase	Vesicle-fusing ATPase (EC 3.6.4.6)	ATPase of the AAA+ class , CDC48 family	Nitrosoarchaeum koreensis MY1	Nitrosopumilales-other	WGS	AFPU01000001.1_42	83.9
OceanDNA-a901	00048_5	VCP, CDC48; transitional endoplasmic reticulum ATPase	AAA family ATPase Cdc48	ATPase of the AAA+ class , CDC48 family	Nitrosoarchaeum koreensis MY1	Nitrosopumilales-other	WGS	AFPU01000001.1_42	81.3
OceanDNA-a905	00100_1	VCP, CDC48; transitional endoplasmic reticulum ATPase	AAA family ATPase Cdc48	ATPase of the AAA+ class , CDC48 family	Nitrosoarchaeum koreensis MY1	Nitrosopumilales-other	WGS	AFPU01000001.1_42	80.7
OceanDNA-a963	00157_2	VCP, CDC48; transitional endoplasmic reticulum ATPase	AAA family ATPase Cdc48	ATPase of the AAA+ class , CDC48 family	Nitrosoarchaeum koreensis MY1	Nitrosopumilales-other	WGS	AFPU01000001.1_42	86
OceanDNA-a856	00029_9	E1.21.98.5; tetraether lipid synthase [EC:1.21.98.5]	MoaA/NifB/PqqE family radical SAM protein MJ0619	7,8-dihydro-6-hydroxymethylpterin dimethyltransferase, radical SAM superfamily enzyme	Nitrosoarchaeum koreensis MY1	Nitrosopumilales-other	WGS	AFPU01000001.1_55	80.5
OceanDNA-a866	00040_11	TFIIB, GTF2B, SUA7, tfb; transcription initiation factor TFIIB	Transcription initiation factor B	Transcription initiation factor TFIIB, Brf1 subunit/Transcription initiation factor TFIIB	Nitrosoarchaeum koreensis MY1	Nitrosopumilales-other	WGS	AFPU01000001.1_582	82.5
OceanDNA-a918	00299_3	TFIIB, GTF2B, SUA7, tfb; transcription initiation factor TFIIB	Transcription initiation factor B	Transcription initiation factor TFIIB, Brf1 subunit/Transcription initiation factor TFIIB	Nitrosoarchaeum koreensis MY1	Nitrosopumilales-other	WGS	AFPU01000001.1_582	81
OceanDNA-a933	00069_7	TFIIB, GTF2B, SUA7, tfb; transcription initiation factor TFIIB	Transcription initiation factor B	Transcription initiation factor TFIIB, Brf1 subunit/Transcription initiation factor TFIIB	Nitrosoarchaeum koreensis MY1	Nitrosopumilales-other	WGS	AFPU01000001.1_582	84.5
OceanDNA-a963	00119_6	TFIIB, GTF2B, SUA7, tfb; transcription initiation factor TFIIB	Transcription initiation factor B	Transcription initiation factor TFIIB, Brf1 subunit/Transcription initiation factor TFIIB	Nitrosoarchaeum koreensis MY1	Nitrosopumilales-other	WGS	AFPU01000001.1_582	82.7
OceanDNA-a974	00032_1	TFIIB, GTF2B, SUA7, tfb; transcription initiation factor TFIIB	Transcription initiation factor B	Transcription initiation factor TFIIB, Brf1 subunit/Transcription initiation factor TFIIB	Nitrosoarchaeum koreensis MY1	Nitrosopumilales-other	WGS	AFPU01000001.1_582	82
OceanDNA-a979	00041_11	TFIIB, GTF2B, SUA7, tfb; transcription initiation factor TFIIB	Transcription initiation factor B	Unannotated	Nitrosoarchaeum koreensis MY1	Nitrosopumilales-other	WGS	AFPU01000001.1_582	90.9
OceanDNA-a963	00194_1	INO1, ISYNA1; myo-inositol-1-phosphate synthase [EC:5.5.1.4]	Inositol-1-phosphate synthase (EC 5.5.1.4)	Myo-inositol-1-phosphate synthase	Nitrosoarchaeum koreensis MY1	Nitrosopumilales-other	WGS	AFPU01000001.1_613	89.6
METAG_FCBJNKBN	TARA_SAMEA2619970_METAG-scaffold_4836_12	INO1, ISYNA1; myo-inositol-1-phosphate synthase [EC:5.5.1.4]	Inositol-1-phosphate synthase (EC 5.5.1.4)	Myo-inositol-1-phosphate synthase	Nitrosoarchaeum koreensis MY1	Nitrosopumilales-other	WGS	AFPU01000001.1_613	81.8
MP1527_Bin-62	Contig_23434_3	ABC.PE.P; peptide/nickel transport system permease protein	Oligopeptide ABC transporter, permease protein OppB (TC 3.A.1.5.1)	ABC-type dipeptide/oligopeptide/nickel transport system, permease component	Nitrosoarchaeum koreensis MY1	Nitrosopumilales-other	WGS	AFPU01000001.1_725	82.1
MAG2	c_000000061835_1	ATPVB, ntpB, atpB; V/A-type H+/Na+-transporting ATPase subunit B	V-type ATP synthase subunit B (EC 3.6.3.14)	Archaeal/vacuolar-type H+-ATPase subunit B	Nitrosoarchaeum limnia BG20	Nitrosopumilales-other	WGS	AHJG01000010.1_31	81.4
OceanDNA-a873	00037_1	EEF1A; elongation factor 1-alpha	Translation elongation factor 1 alpha subunit	Translation elongation factor EF-1 alpha, GTPase	Nitrosoarchaeum limnia BG20	Nitrosopumilales-other	WGS	AHJG01000024.1_2	82.5
OceanDNA-a958	00027_13	EEF1A; elongation factor 1-alpha	Translation elongation factor 1 alpha subunit	Translation elongation factor EF-1 alpha, GTPase	Nitrosoarchaeum limnia BG20	Nitrosopumilales-other	WGS	AHJG01000024.1_2	80.7
OceanDNA-a981	00006_1	nrdD; ribonucleoside-triphosphate reductase (formate) [EC:1.1.98.6]	Ribonucleotide reductase of class III (anaerobic), large subunit (EC 1.17.4.2)	Unannotated	Nitrosoarchaeum limnia BG20	Nitrosopumilales-other	WGS	AHJG01000063.1_1	84.1
OceanDNA-a967	00108_1	cct, ths; archaeal chaperonin	Thermosome subunit	Unannotated	Nitrosoarchaeum limnia BG20	Nitrosopumilales-other	WGS	AHJG01000077.1_11	80.3
MP1527_Bin-62	Contig_20545_3	COX10, ctaB, cyoE; heme o synthase [EC:2.5.1.141]	Heme O synthase, protoheme IX farnesyltransferase, COX10-CtaB	Polyprenyltransferase (cytochrome oxidase assembly factor)	Nitrosoarchaeum limnia BG20	Nitrosopumilales-other	WGS	AHJG01000122.1_10	80.5
OceanDNA-a963	00194_1	INO1, ISYNA1; myo-inositol-1-phosphate synthase [EC:5.5.1.4]	Inositol-1-phosphate synthase (EC 5.5.1.4)	Myo-inositol-1-phosphate synthase	Nitrosoarchaeum limnia BG20	Nitrosopumilales-other	WGS	AHJG01000123.1_12	89.6
METAG_FCBJNKBN	TARA_SAMEA2619970_METAG-scaffold_4836_12	INO1, ISYNA1; myo-inositol-1-phosphate synthase [EC:5.5.1.4]	Inositol-1-phosphate synthase (EC 5.5.1.4)	Myo-inositol-1-phosphate synthase	Nitrosoarchaeum limnia BG20	Nitrosopumilales-other	WGS	AHJG01000123.1_12	81.1
MP1527_Bin-62	Contig_29907_1	GCH1, folE; GTP cyclohydrolase IA [EC:3.5.4.16]	GTP cyclohydrolase I (EC 3.5.4.16) type 1	GTP cyclohydrolase I	Nitrosoarchaeum limnia BG20	Nitrosopumilales-other	WGS	AHJG01000169.1_10	81.4
OceanDNA-a854	00018_1	cct, ths; archaeal chaperonin	Thermosome subunit	Chaperonin GroEL, HSP60 family	Nitrosoarchaeum limnia BG20	Nitrosopumilales-other	WGS	AHJG01000180.1_24	80.5
OceanDNA-a862	00006_1	leuC, IPMI-L; 3-isopropylmalate/(R)-2-methylmalate dehydratase large subunit [EC:4.2.1.33 4.2.1.35]	3-isopropylmalate dehydratase large subunit (EC 4.2.1.33)	Homoaconitate hydratase/3-isopropylmalate dehydratase large subunit family protein	Nitrosoarchaeum limnia BG20	Nitrosopumilales-other	WGS	AHJG01000186.1_5	80.8
OceanDNA-a866	00093_1	leuC, IPMI-L; 3-isopropylmalate/(R)-2-methylmalate dehydratase large subunit [EC:4.2.1.33 4.2.1.35]	3-isopropylmalate dehydratase large subunit (EC 4.2.1.33)	Homoaconitate hydratase/3-isopropylmalate dehydratase large subunit family protein	Nitrosoarchaeum limnia BG20	Nitrosopumilales-other	WGS	AHJG01000186.1_5	80.6
OceanDNA-a873	00287_1	leuC, IPMI-L; 3-isopropylmalate/(R)-2-methylmalate dehydratase large subunit [EC:4.2.1.33 4.2.1.35]	3-isopropylmalate dehydratase large subunit (EC 4.2.1.33)	Unannotated	Nitrosoarchaeum limnia BG20	Nitrosopumilales-other	WGS	AHJG01000186.1_5	81.2
OceanDNA-a888	00093_4	leuC, IPMI-L; 3-isopropylmalate/(R)-2-methylmalate dehydratase large subunit [EC:4.2.1.33 4.2.1.35]	3-isopropylmalate dehydratase large subunit (EC 4.2.1.33)	Homoaconitate hydratase/3-isopropylmalate dehydratase large subunit family protein	Nitrosoarchaeum limnia BG20	Nitrosopumilales-other	WGS	AHJG01000186.1_5	87
OceanDNA-a891	00048_8	leuC, IPMI-L; 3-isopropylmalate/(R)-2-methylmalate dehydratase large subunit [EC:4.2.1.33 4.2.1.35]	3-isopropylmalate dehydratase large subunit (EC 4.2.1.33)	Homoaconitate hydratase/3-isopropylmalate dehydratase large subunit family protein	Nitrosoarchaeum limnia BG20	Nitrosopumilales-other	WGS	AHJG01000186.1_5	82
OceanDNA-a899	00173_3	leuC, IPMI-L; 3-isopropylmalate/(R)-2-methylmalate dehydratase large subunit [EC:4.2.1.33 4.2.1.35]	3-isopropylmalate dehydratase large subunit (EC 4.2.1.33)	Unannotated	Nitrosoarchaeum limnia BG20	Nitrosopumilales-other	WGS	AHJG01000186.1_5	88.1
OceanDNA-a900	00051_6	leuC, IPMI-L; 3-isopropylmalate/(R)-2-methylmalate dehydratase large subunit [EC:4.2.1.33 4.2.1.35]	3-isopropylmalate dehydratase large subunit (EC 4.2.1.33)	Unannotated	Nitrosoarchaeum limnia BG20	Nitrosopumilales-other	WGS	AHJG01000186.1_5	85.3
OceanDNA-a901	00095_4	leuC, IPMI-L; 3-isopropylmalate/(R)-2-methylmalate dehydratase large subunit [EC:4.2.1.33 4.2.1.35]	3-isopropylmalate dehydratase large subunit (EC 4.2.1.33)	Homoaconitate hydratase/3-isopropylmalate dehydratase large subunit family protein	Nitrosoarchaeum limnia BG20	Nitrosopumilales-other	WGS	AHJG01000186.1_5	81.6
OceanDNA-a905	00171_1	leuC, IPMI-L; 3-isopropylmalate/(R)-2-methylmalate dehydratase large subunit [EC:4.2.1.33 4.2.1.35]	3-isopropylmalate dehydratase large subunit (EC 4.2.1.33)	Homoaconitate hydratase/3-isopropylmalate dehydratase large subunit family protein	Nitrosoarchaeum limnia BG20	Nitrosopumilales-other	WGS	AHJG01000186.1_5	81.7
OceanDNA-a908	00242_1	leuC, IPMI-L; 3-isopropylmalate/(R)-2-methylmalate dehydratase large subunit [EC:4.2.1.33 4.2.1.35]	3-isopropylmalate dehydratase large subunit (EC 4.2.1.33)	Unannotated	Nitrosoarchaeum limnia BG20	Nitrosopumilales-other	WGS	AHJG01000186.1_5	83.1
OceanDNA-a943	00047_1	leuC, IPMI-L; 3-isopropylmalate/(R)-2-methylmalate dehydratase large subunit [EC:4.2.1.33 4.2.1.35]	3-isopropylmalate dehydratase large subunit (EC 4.2.1.33)	Homoaconitate hydratase/3-isopropylmalate dehydratase large subunit family protein	Nitrosoarchaeum limnia BG20	Nitrosopumilales-other	WGS	AHJG01000186.1_5	80.3
OceanDNA-a956	00009_1	leuC, IPMI-L; 3-isopropylmalate/(R)-2-methylmalate dehydratase large subunit [EC:4.2.1.33 4.2.1.35]	3-isopropylmalate dehydratase large subunit (EC 4.2.1.33)	Homoaconitate hydratase/3-isopropylmalate dehydratase large subunit family protein	Nitrosoarchaeum limnia BG20	Nitrosopumilales-other	WGS	AHJG01000186.1_5	81.1
AAIW	1055469_contig_868_12	VCP, CDC48; transitional endoplasmic reticulum ATPase	AAA family ATPase Cdc48	ATPase of the AAA+ class , CDC48 family	Nitrosoarchaeum limnia BG20	Nitrosopumilales-other	WGS	AHJG01000250.1_1	81
MP1409_Bin-42	Contig_25358_2	VCP, CDC48; transitional endoplasmic reticulum ATPase	AAA family ATPase Cdc48	ATPase of the AAA+ class , CDC48 family	Nitrosoarchaeum limnia BG20	Nitrosopumilales-other	WGS	AHJG01000250.1_1	82
OceanDNA-a24	00107_5	VCP, CDC48; transitional endoplasmic reticulum ATPase	AAA family ATPase Cdc48	ATPase of the AAA+ class , CDC48 family	Nitrosoarchaeum limnia BG20	Nitrosopumilales-other	WGS	AHJG01000250.1_1	84.1
OceanDNA-a856	00008_1	VCP, CDC48; transitional endoplasmic reticulum ATPase	AAA family ATPase Cdc48	ATPase of the AAA+ class , CDC48 family	Nitrosoarchaeum limnia BG20	Nitrosopumilales-other	WGS	AHJG01000250.1_1	84.5
OceanDNA-a857	00106_4	VCP, CDC48; transitional endoplasmic reticulum ATPase	Vesicle-fusing ATPase (EC 3.6.4.6)	ATPase of the AAA+ class , CDC48 family	Nitrosoarchaeum limnia BG20	Nitrosopumilales-other	WGS	AHJG01000250.1_1	83.9
OceanDNA-a880	00140_1	VCP, CDC48; transitional endoplasmic reticulum ATPase	AAA family ATPase Cdc48	ATPase of the AAA+ class , CDC48 family	Nitrosoarchaeum limnia BG20	Nitrosopumilales-other	WGS	AHJG01000250.1_1	82
OceanDNA-a945	00070_2	VCP, CDC48; transitional endoplasmic reticulum ATPase	AAA family ATPase Cdc48	ATPase of the AAA+ class , CDC48 family	Nitrosoarchaeum limnia BG20	Nitrosopumilales-other	WGS	AHJG01000250.1_1	82
METAG_OHMOJBNK	TARA_SAMEA2622568_METAG-scaffold_10602_1	VCP, CDC48; transitional endoplasmic reticulum ATPase	AAA family ATPase Cdc48	ATPase of the AAA+ class , CDC48 family	Nitrosoarchaeum limnia BG20	Nitrosopumilales-other	WGS	AHJG01000250.1_1	82.7
OceanDNA-a857	00277_1	RP-S11, MRPS11, rpsK; small subunit ribosomal protein S11	SSU ribosomal protein S14e (S11p)	Unannotated	Nitrosoarchaeum limnia BG20	Nitrosopumilales-other	WGS	AHJG01000285.1_14	81.4
OceanDNA-a866	00040_11	TFIIB, GTF2B, SUA7, tfb; transcription initiation factor TFIIB	Transcription initiation factor B	Transcription initiation factor TFIIB, Brf1 subunit/Transcription initiation factor TFIIB	Nitrosoarchaeum limnia BG20	Nitrosopumilales-other	WGS	AHJG01000294.1_21	81.6
OceanDNA-a918	00299_3	TFIIB, GTF2B, SUA7, tfb; transcription initiation factor TFIIB	Transcription initiation factor B	Transcription initiation factor TFIIB, Brf1 subunit/Transcription initiation factor TFIIB	Nitrosoarchaeum limnia BG20	Nitrosopumilales-other	WGS	AHJG01000294.1_21	81.6
OceanDNA-a933	00069_7	TFIIB, GTF2B, SUA7, tfb; transcription initiation factor TFIIB	Transcription initiation factor B	Transcription initiation factor TFIIB, Brf1 subunit/Transcription initiation factor TFIIB	Nitrosoarchaeum limnia BG20	Nitrosopumilales-other	WGS	AHJG01000294.1_21	85.1
OceanDNA-a963	00119_6	TFIIB, GTF2B, SUA7, tfb; transcription initiation factor TFIIB	Transcription initiation factor B	Transcription initiation factor TFIIB, Brf1 subunit/Transcription initiation factor TFIIB	Nitrosoarchaeum limnia BG20	Nitrosopumilales-other	WGS	AHJG01000294.1_21	81.5
OceanDNA-a974	00032_1	TFIIB, GTF2B, SUA7, tfb; transcription initiation factor TFIIB	Transcription initiation factor B	Transcription initiation factor TFIIB, Brf1 subunit/Transcription initiation factor TFIIB	Nitrosoarchaeum limnia BG20	Nitrosopumilales-other	WGS	AHJG01000294.1_21	81.4
OceanDNA-a979	00041_11	TFIIB, GTF2B, SUA7, tfb; transcription initiation factor TFIIB	Transcription initiation factor B	Unannotated	Nitrosoarchaeum limnia BG20	Nitrosopumilales-other	WGS	AHJG01000294.1_21	89.1
OceanDNA-a952	00030_13	uppS, cpdS; tritrans,polycis-undecaprenyl-diphosphate synthase [geranylgeran	Undecaprenyl diphosphate synthase (geranylgeranyl diphosphate specific) (EC 2.5.1.89)	Unannotated	Conexivisphaera calidus NAS-02	non-AOA (basal)	WGS	AP018732|AP018732.1_124	87.9
OceanDNA-a857	00277_1	RP-S11, MRPS11, rpsK; small subunit ribosomal protein S11	SSU ribosomal protein S14e (S11p)	Unannotated	Conexivisphaera calidus NAS-02	non-AOA (basal)	WGS	AP018732|AP018732.1_319	88.1
MP1527_Bin-62	Contig_20545_3	COX10, ctaB, cyoE; heme o synthase [EC:2.5.1.141]	Heme O synthase, protoheme IX farnesyltransferase, COX10-CtaB	Polyprenyltransferase (cytochrome oxidase assembly factor)	Ca. Nitrosopumilus koreensis AR1	Nitrosopumilales-other	WGS	CP003842.1_1437	80.1
OceanDNA-a857	00277_1	RP-S11, MRPS11, rpsK; small subunit ribosomal protein S11	SSU ribosomal protein S14e (S11p)	Unannotated	Ca. Nitrosopumilus koreensis AR1	Nitrosopumilales-other	WGS	CP003842.1_1643	81.4
OceanDNA-a854	00018_1	cct, ths; archaeal chaperonin	Thermosome subunit	Chaperonin GroEL, HSP60 family	Ca. Nitrosopumilus koreensis AR1	Nitrosopumilales-other	WGS	CP003842.1_1770	81.6
OceanDNA-a981	00006_1	nrdD; ribonucleoside-triphosphate reductase (formate) [EC:1.1.98.6]	Ribonucleotide reductase of class III (anaerobic), large subunit (EC 1.17.4.2)	Unannotated	Ca. Nitrosopumilus koreensis AR1	Nitrosopumilales-other	WGS	CP003842.1_1826	84.1
MAG2	c_000000061835_1	ATPVB, ntpB, atpB; V/A-type H+/Na+-transporting ATPase subunit B	V-type ATP synthase subunit B (EC 3.6.3.14)	Archaeal/vacuolar-type H+-ATPase subunit B	Ca. Nitrosopumilus koreensis AR1	Nitrosopumilales-other	WGS	CP003842.1_1853	80.5
OceanDNA-a862	00006_1	leuC, IPMI-L; 3-isopropylmalate/(R)-2-methylmalate dehydratase large subunit [EC:4.2.1.33 4.2.1.35]	3-isopropylmalate dehydratase large subunit (EC 4.2.1.33)	Homoaconitate hydratase/3-isopropylmalate dehydratase large subunit family protein	Ca. Nitrosopumilus koreensis AR1	Nitrosopumilales-other	WGS	CP003842.1_429	80.8
OceanDNA-a888	00093_4	leuC, IPMI-L; 3-isopropylmalate/(R)-2-methylmalate dehydratase large subunit [EC:4.2.1.33 4.2.1.35]	3-isopropylmalate dehydratase large subunit (EC 4.2.1.33)	Homoaconitate hydratase/3-isopropylmalate dehydratase large subunit family protein	Ca. Nitrosopumilus koreensis AR1	Nitrosopumilales-other	WGS	CP003842.1_429	88
OceanDNA-a891	00048_8	leuC, IPMI-L; 3-isopropylmalate/(R)-2-methylmalate dehydratase large subunit [EC:4.2.1.33 4.2.1.35]	3-isopropylmalate dehydratase large subunit (EC 4.2.1.33)	Homoaconitate hydratase/3-isopropylmalate dehydratase large subunit family protein	Ca. Nitrosopumilus koreensis AR1	Nitrosopumilales-other	WGS	CP003842.1_429	82.1
OceanDNA-a897	00367_2	leuC, IPMI-L; 3-isopropylmalate/(R)-2-methylmalate dehydratase large subunit [EC:4.2.1.33 4.2.1.35]	3-isopropylmalate dehydratase large subunit (EC 4.2.1.33)	Homoaconitate hydratase/3-isopropylmalate dehydratase large subunit family protein	Ca. Nitrosopumilus koreensis AR1	Nitrosopumilales-other	WGS	CP003842.1_429	80.2
OceanDNA-a899	00173_3	leuC, IPMI-L; 3-isopropylmalate/(R)-2-methylmalate dehydratase large subunit [EC:4.2.1.33 4.2.1.35]	3-isopropylmalate dehydratase large subunit (EC 4.2.1.33)	Unannotated	Ca. Nitrosopumilus koreensis AR1	Nitrosopumilales-other	WGS	CP003842.1_429	88.1
OceanDNA-a900	00051_6	leuC, IPMI-L; 3-isopropylmalate/(R)-2-methylmalate dehydratase large subunit [EC:4.2.1.33 4.2.1.35]	3-isopropylmalate dehydratase large subunit (EC 4.2.1.33)	Unannotated	Ca. Nitrosopumilus koreensis AR1	Nitrosopumilales-other	WGS	CP003842.1_429	88.2
OceanDNA-a905	00171_1	leuC, IPMI-L; 3-isopropylmalate/(R)-2-methylmalate dehydratase large subunit [EC:4.2.1.33 4.2.1.35]	3-isopropylmalate dehydratase large subunit (EC 4.2.1.33)	Homoaconitate hydratase/3-isopropylmalate dehydratase large subunit family protein	Ca. Nitrosopumilus koreensis AR1	Nitrosopumilales-other	WGS	CP003842.1_429	81
OceanDNA-a908	00242_1	leuC, IPMI-L; 3-isopropylmalate/(R)-2-methylmalate dehydratase large subunit [EC:4.2.1.33 4.2.1.35]	3-isopropylmalate dehydratase large subunit (EC 4.2.1.33)	Unannotated	Ca. Nitrosopumilus koreensis AR1	Nitrosopumilales-other	WGS	CP003842.1_429	85.3
OceanDNA-a933	00174_2	leuC, IPMI-L; 3-isopropylmalate/(R)-2-methylmalate dehydratase large subunit [EC:4.2.1.33 4.2.1.35]	3-isopropylmalate dehydratase large subunit (EC 4.2.1.33)	Homoaconitate hydratase/3-isopropylmalate dehydratase large subunit family protein	Ca. Nitrosopumilus koreensis AR1	Nitrosopumilales-other	WGS	CP003842.1_429	83.1
OceanDNA-a944	00080_5	leuC, IPMI-L; 3-isopropylmalate/(R)-2-methylmalate dehydratase large subunit [EC:4.2.1.33 4.2.1.35]	3-isopropylmalate dehydratase large subunit (EC 4.2.1.33)	Homoaconitate hydratase/3-isopropylmalate dehydratase large subunit family protein	Ca. Nitrosopumilus koreensis AR1	Nitrosopumilales-other	WGS	CP003842.1_429	80.6
UBA57	DABY01000018.1_1	leuC, IPMI-L; 3-isopropylmalate/(R)-2-methylmalate dehydratase large subunit [EC:4.2.1.33 4.2.1.35]	Unannotated	Homoaconitate hydratase/3-isopropylmalate dehydratase large subunit family protein	Ca. Nitrosopumilus koreensis AR1	Nitrosopumilales-other	WGS	CP003842.1_429	81.1
AAIW	1055469_contig_868_12	VCP, CDC48; transitional endoplasmic reticulum ATPase	AAA family ATPase Cdc48	ATPase of the AAA+ class , CDC48 family	Ca. Nitrosopumilus koreensis AR1	Nitrosopumilales-other	WGS	CP003842.1_53	82.7
MP1409_Bin-42	Contig_25358_2	VCP, CDC48; transitional endoplasmic reticulum ATPase	AAA family ATPase Cdc48	ATPase of the AAA+ class , CDC48 family	Ca. Nitrosopumilus koreensis AR1	Nitrosopumilales-other	WGS	CP003842.1_53	83.3
OceanDNA-a24	00107_5	VCP, CDC48; transitional endoplasmic reticulum ATPase	AAA family ATPase Cdc48	ATPase of the AAA+ class , CDC48 family	Ca. Nitrosopumilus koreensis AR1	Nitrosopumilales-other	WGS	CP003842.1_53	84.8
OceanDNA-a857	00106_4	VCP, CDC48; transitional endoplasmic reticulum ATPase	Vesicle-fusing ATPase (EC 3.6.4.6)	ATPase of the AAA+ class , CDC48 family	Ca. Nitrosopumilus koreensis AR1	Nitrosopumilales-other	WGS	CP003842.1_53	84.7
OceanDNA-a901	00048_5	VCP, CDC48; transitional endoplasmic reticulum ATPase	AAA family ATPase Cdc48	ATPase of the AAA+ class , CDC48 family	Ca. Nitrosopumilus koreensis AR1	Nitrosopumilales-other	WGS	CP003842.1_53	81.3
OceanDNA-a905	00100_1	VCP, CDC48; transitional endoplasmic reticulum ATPase	AAA family ATPase Cdc48	ATPase of the AAA+ class , CDC48 family	Ca. Nitrosopumilus koreensis AR1	Nitrosopumilales-other	WGS	CP003842.1_53	80.7
OceanDNA-a866	00040_11	TFIIB, GTF2B, SUA7, tfb; transcription initiation factor TFIIB	Transcription initiation factor B	Transcription initiation factor TFIIB, Brf1 subunit/Transcription initiation factor TFIIB	Ca. Nitrosopumilus koreensis AR1	Nitrosopumilales-other	WGS	CP003842.1_662	82.5
OceanDNA-a918	00299_3	TFIIB, GTF2B, SUA7, tfb; transcription initiation factor TFIIB	Transcription initiation factor B	Transcription initiation factor TFIIB, Brf1 subunit/Transcription initiation factor TFIIB	Ca. Nitrosopumilus koreensis AR1	Nitrosopumilales-other	WGS	CP003842.1_662	81
OceanDNA-a933	00069_7	TFIIB, GTF2B, SUA7, tfb; transcription initiation factor TFIIB	Transcription initiation factor B	Transcription initiation factor TFIIB, Brf1 subunit/Transcription initiation factor TFIIB	Ca. Nitrosopumilus koreensis AR1	Nitrosopumilales-other	WGS	CP003842.1_662	84.5
OceanDNA-a963	00119_6	TFIIB, GTF2B, SUA7, tfb; transcription initiation factor TFIIB	Transcription initiation factor B	Transcription initiation factor TFIIB, Brf1 subunit/Transcription initiation factor TFIIB	Ca. Nitrosopumilus koreensis AR1	Nitrosopumilales-other	WGS	CP003842.1_662	82.7
OceanDNA-a974	00032_1	TFIIB, GTF2B, SUA7, tfb; transcription initiation factor TFIIB	Transcription initiation factor B	Transcription initiation factor TFIIB, Brf1 subunit/Transcription initiation factor TFIIB	Ca. Nitrosopumilus koreensis AR1	Nitrosopumilales-other	WGS	CP003842.1_662	82
OceanDNA-a979	00041_11	TFIIB, GTF2B, SUA7, tfb; transcription initiation factor TFIIB	Transcription initiation factor B	Unannotated	Ca. Nitrosopumilus koreensis AR1	Nitrosopumilales-other	WGS	CP003842.1_662	90.9
OceanDNA-a856	00029_9	E1.21.98.5; tetraether lipid synthase [EC:1.21.98.5]	MoaA/NifB/PqqE family radical SAM protein MJ0619	7,8-dihydro-6-hydroxymethylpterin dimethyltransferase, radical SAM superfamily enzyme	Ca. Nitrosopumilus koreensis AR1	Nitrosopumilales-other	WGS	CP003842.1_67	83.3
OceanDNA-a963	00194_1	INO1, ISYNA1; myo-inositol-1-phosphate synthase [EC:5.5.1.4]	Inositol-1-phosphate synthase (EC 5.5.1.4)	Myo-inositol-1-phosphate synthase	Ca. Nitrosopumilus koreensis AR1	Nitrosopumilales-other	WGS	CP003842.1_698	90.4
METAG_FCBJNKBN	TARA_SAMEA2619970_METAG-scaffold_4836_12	INO1, ISYNA1; myo-inositol-1-phosphate synthase [EC:5.5.1.4]	Inositol-1-phosphate synthase (EC 5.5.1.4)	Myo-inositol-1-phosphate synthase	Ca. Nitrosopumilus koreensis AR1	Nitrosopumilales-other	WGS	CP003842.1_698	81.4
MP1527_Bin-62	Contig_23434_3	ABC.PE.P; peptide/nickel transport system permease protein	Oligopeptide ABC transporter, permease protein OppB (TC 3.A.1.5.1)	ABC-type dipeptide/oligopeptide/nickel transport system, permease component	Ca. Nitrosopumilus koreensis AR1	Nitrosopumilales-other	WGS	CP003842.1_765	83
OceanDNA-a857	00024_7	cct, ths; archaeal chaperonin	Thermosome subunit	Chaperonin GroEL, HSP60 family	Nitrosotenuis chungbukensis MY2	Nitrosopumilales-other	WGS	AVSQ01000002.1_170	84.1
AAIW	1055469_contig_868_12	VCP, CDC48; transitional endoplasmic reticulum ATPase	AAA family ATPase Cdc48	ATPase of the AAA+ class , CDC48 family	Nitrosotenuis chungbukensis MY2	Nitrosopumilales-other	WGS	AVSQ01000003.1_101	82.7
MP1409_Bin-42	Contig_25358_2	VCP, CDC48; transitional endoplasmic reticulum ATPase	AAA family ATPase Cdc48	ATPase of the AAA+ class , CDC48 family	Nitrosotenuis chungbukensis MY2	Nitrosopumilales-other	WGS	AVSQ01000003.1_101	83.6
OceanDNA-a24	00107_5	VCP, CDC48; transitional endoplasmic reticulum ATPase	AAA family ATPase Cdc48	ATPase of the AAA+ class , CDC48 family	Nitrosotenuis chungbukensis MY2	Nitrosopumilales-other	WGS	AVSQ01000003.1_101	85.1
OceanDNA-a857	00106_4	VCP, CDC48; transitional endoplasmic reticulum ATPase	Vesicle-fusing ATPase (EC 3.6.4.6)	ATPase of the AAA+ class , CDC48 family	Nitrosotenuis chungbukensis MY2	Nitrosopumilales-other	WGS	AVSQ01000003.1_101	84.7
OceanDNA-a901	00048_5	VCP, CDC48; transitional endoplasmic reticulum ATPase	AAA family ATPase Cdc48	ATPase of the AAA+ class , CDC48 family	Nitrosotenuis chungbukensis MY2	Nitrosopumilales-other	WGS	AVSQ01000003.1_101	81.8
OceanDNA-a905	00100_1	VCP, CDC48; transitional endoplasmic reticulum ATPase	AAA family ATPase Cdc48	ATPase of the AAA+ class , CDC48 family	Nitrosotenuis chungbukensis MY2	Nitrosopumilales-other	WGS	AVSQ01000003.1_101	81.3
OceanDNA-a918	00187_3	dnaK, HSPA9; molecular chaperone DnaK	Chaperone protein DnaK	Unannotated	Nitrosotenuis chungbukensis MY2	Nitrosopumilales-other	WGS	AVSQ01000003.1_109	80.6
OceanDNA-a948	00045_1	ATPVA, ntpA, atpA; V/A-type H+/Na+-transporting ATPase subunit A [EC:7.1.2.2 7.2.2.1]	V-type ATP synthase subunit A (EC 3.6.3.14)	Unannotated	Nitrosotenuis chungbukensis MY2	Nitrosopumilales-other	WGS	AVSQ01000009.1_155	82.4
OceanDNA-a905	00176_1	cct, ths; archaeal chaperonin	Thermosome subunit	Chaperonin GroEL, HSP60 family	Nitrosotenuis chungbukensis MY2	Nitrosopumilales-other	WGS	AVSQ01000009.1_32	84.8
OceanDNA-a921	00016_1	cct, ths; archaeal chaperonin	Thermosome subunit	Chaperonin GroEL, HSP60 family	Nitrosotenuis chungbukensis MY2	Nitrosopumilales-other	WGS	AVSQ01000009.1_32	80.8
OceanDNA-a967	00108_1	cct, ths; archaeal chaperonin	Thermosome subunit	Unannotated	Nitrosotenuis chungbukensis MY2	Nitrosopumilales-other	WGS	AVSQ01000009.1_32	84.8
OceanDNA-a854	00018_1	cct, ths; archaeal chaperonin	Thermosome subunit	Chaperonin GroEL, HSP60 family	Nitrosotenuis chungbukensis MY2	Nitrosopumilales-other	WGS	AVSQ01000012.1_134	80.5
OceanDNA-a981	00006_1	nrdD; ribonucleoside-triphosphate reductase (formate) [EC:1.1.98.6]	Ribonucleotide reductase of class III (anaerobic), large subunit (EC 1.17.4.2)	Unannotated	Nitrosotenuis chungbukensis MY2	Nitrosopumilales-other	WGS	AVSQ01000012.1_36	84.1
OceanDNA-a963	00194_1	INO1, ISYNA1; myo-inositol-1-phosphate synthase [EC:5.5.1.4]	Inositol-1-phosphate synthase (EC 5.5.1.4)	Myo-inositol-1-phosphate synthase	Nitrosotenuis chungbukensis MY2	Nitrosopumilales-other	WGS	AVSQ01000013.1_100	85.1
METAG_FCBJNKBN	TARA_SAMEA2619970_METAG-scaffold_4836_12	INO1, ISYNA1; myo-inositol-1-phosphate synthase [EC:5.5.1.4]	Inositol-1-phosphate synthase (EC 5.5.1.4)	Myo-inositol-1-phosphate synthase	Nitrosotenuis chungbukensis MY2	Nitrosopumilales-other	WGS	AVSQ01000013.1_100	82.2
OceanDNA-a888	00093_4	leuC, IPMI-L; 3-isopropylmalate/(R)-2-methylmalate dehydratase large subunit [EC:4.2.1.33 4.2.1.35]	3-isopropylmalate dehydratase large subunit (EC 4.2.1.33)	Homoaconitate hydratase/3-isopropylmalate dehydratase large subunit family protein	Nitrosotenuis chungbukensis MY2	Nitrosopumilales-other	WGS	AVSQ01000013.1_112	90.1
OceanDNA-a899	00173_3	leuC, IPMI-L; 3-isopropylmalate/(R)-2-methylmalate dehydratase large subunit [EC:4.2.1.33 4.2.1.35]	3-isopropylmalate dehydratase large subunit (EC 4.2.1.33)	Unannotated	Nitrosotenuis chungbukensis MY2	Nitrosopumilales-other	WGS	AVSQ01000013.1_112	93.1
OceanDNA-a900	00051_6	leuC, IPMI-L; 3-isopropylmalate/(R)-2-methylmalate dehydratase large subunit [EC:4.2.1.33 4.2.1.35]	3-isopropylmalate dehydratase large subunit (EC 4.2.1.33)	Unannotated	Nitrosotenuis chungbukensis MY2	Nitrosopumilales-other	WGS	AVSQ01000013.1_112	92.5
OceanDNA-a866	00040_11	TFIIB, GTF2B, SUA7, tfb; transcription initiation factor TFIIB	Transcription initiation factor B	Transcription initiation factor TFIIB, Brf1 subunit/Transcription initiation factor TFIIB	Nitrosotenuis chungbukensis MY2	Nitrosopumilales-other	WGS	AVSQ01000015.1_154	81.6
OceanDNA-a918	00299_3	TFIIB, GTF2B, SUA7, tfb; transcription initiation factor TFIIB	Transcription initiation factor B	Transcription initiation factor TFIIB, Brf1 subunit/Transcription initiation factor TFIIB	Nitrosotenuis chungbukensis MY2	Nitrosopumilales-other	WGS	AVSQ01000015.1_154	80.3
OceanDNA-a933	00069_7	TFIIB, GTF2B, SUA7, tfb; transcription initiation factor TFIIB	Transcription initiation factor B	Transcription initiation factor TFIIB, Brf1 subunit/Transcription initiation factor TFIIB	Nitrosotenuis chungbukensis MY2	Nitrosopumilales-other	WGS	AVSQ01000015.1_154	82.7
OceanDNA-a963	00119_6	TFIIB, GTF2B, SUA7, tfb; transcription initiation factor TFIIB	Transcription initiation factor B	Transcription initiation factor TFIIB, Brf1 subunit/Transcription initiation factor TFIIB	Nitrosotenuis chungbukensis MY2	Nitrosopumilales-other	WGS	AVSQ01000015.1_154	82.7
OceanDNA-a974	00032_1	TFIIB, GTF2B, SUA7, tfb; transcription initiation factor TFIIB	Transcription initiation factor B	Transcription initiation factor TFIIB, Brf1 subunit/Transcription initiation factor TFIIB	Nitrosotenuis chungbukensis MY2	Nitrosopumilales-other	WGS	AVSQ01000015.1_154	82.5
OceanDNA-a979	00041_11	TFIIB, GTF2B, SUA7, tfb; transcription initiation factor TFIIB	Transcription initiation factor B	Unannotated	Nitrosotenuis chungbukensis MY2	Nitrosopumilales-other	WGS	AVSQ01000015.1_154	90.9
OceanDNA-a873	00037_1	EEF1A; elongation factor 1-alpha	Translation elongation factor 1 alpha subunit	Translation elongation factor EF-1 alpha, GTPase	Nitrosotenuis chungbukensis MY2	Nitrosopumilales-other	WGS	AVSQ01000019.1_46	80.7
MP1527_Bin-62	Contig_20545_3	COX10, ctaB, cyoE; heme o synthase [EC:2.5.1.141]	Heme O synthase, protoheme IX farnesyltransferase, COX10-CtaB	Polyprenyltransferase (cytochrome oxidase assembly factor)	Nitrosotenuis chungbukensis MY2	Nitrosopumilales-other	WGS	AVSQ01000020.1_153	80.1
OceanDNA-a857	00277_1	RP-S11, MRPS11, rpsK; small subunit ribosomal protein S11	SSU ribosomal protein S14e (S11p)	Unannotated	Nitrosotenuis chungbukensis MY2	Nitrosopumilales-other	WGS	AVSQ01000023.1_56	81.4
OceanDNA-a857	00277_1	RP-S11, MRPS11, rpsK; small subunit ribosomal protein S11	SSU ribosomal protein S14e (S11p)	Unannotated	Nitrosopumilus sp. b2	Nitrosopumilales-other	MAG	MU078702.1_111	81.4
OceanDNA-a856	00029_9	E1.21.98.5; tetraether lipid synthase [EC:1.21.98.5]	MoaA/NifB/PqqE family radical SAM protein MJ0619	7,8-dihydro-6-hydroxymethylpterin dimethyltransferase, radical SAM superfamily enzyme	Nitrosopumilus sp. b2	Nitrosopumilales-other	MAG	MU078702.1_284	82.9
AAIW	1055469_contig_868_12	VCP, CDC48; transitional endoplasmic reticulum ATPase	AAA family ATPase Cdc48	ATPase of the AAA+ class , CDC48 family	Nitrosopumilus sp. b2	Nitrosopumilales-other	MAG	MU078702.1_297	82.7
MP1178_Bin-50	Contig_3209_1	VCP, CDC48; transitional endoplasmic reticulum ATPase	AAA family ATPase Cdc48	ATPase of the AAA+ class , CDC48 family	Nitrosopumilus sp. b2	Nitrosopumilales-other	MAG	MU078702.1_297	80.1
MP1409_Bin-42	Contig_25358_2	VCP, CDC48; transitional endoplasmic reticulum ATPase	AAA family ATPase Cdc48	ATPase of the AAA+ class , CDC48 family	Nitrosopumilus sp. b2	Nitrosopumilales-other	MAG	MU078702.1_297	83.3
OceanDNA-a24	00107_5	VCP, CDC48; transitional endoplasmic reticulum ATPase	AAA family ATPase Cdc48	ATPase of the AAA+ class , CDC48 family	Nitrosopumilus sp. b2	Nitrosopumilales-other	MAG	MU078702.1_297	84.8
OceanDNA-a857	00106_4	VCP, CDC48; transitional endoplasmic reticulum ATPase	Vesicle-fusing ATPase (EC 3.6.4.6)	ATPase of the AAA+ class , CDC48 family	Nitrosopumilus sp. b2	Nitrosopumilales-other	MAG	MU078702.1_297	84.7
OceanDNA-a901	00048_5	VCP, CDC48; transitional endoplasmic reticulum ATPase	AAA family ATPase Cdc48	ATPase of the AAA+ class , CDC48 family	Nitrosopumilus sp. b2	Nitrosopumilales-other	MAG	MU078702.1_297	81.3
OceanDNA-a905	00100_1	VCP, CDC48; transitional endoplasmic reticulum ATPase	AAA family ATPase Cdc48	ATPase of the AAA+ class , CDC48 family	Nitrosopumilus sp. b2	Nitrosopumilales-other	MAG	MU078702.1_297	80.7
MP1527_Bin-62	Contig_29907_1	GCH1, folE; GTP cyclohydrolase IA [EC:3.5.4.16]	GTP cyclohydrolase I (EC 3.5.4.16) type 1	GTP cyclohydrolase I	Nitrosopumilus sp. b2	Nitrosopumilales-other	MAG	MU078702.1_472	80.5
MAG2	c_000000061835_1	ATPVB, ntpB, atpB; V/A-type H+/Na+-transporting ATPase subunit B	V-type ATP synthase subunit B (EC 3.6.3.14)	Archaeal/vacuolar-type H+-ATPase subunit B	Nitrosopumilus sp. b2	Nitrosopumilales-other	MAG	MU078702.1_519	80.7
OceanDNA-a981	00006_1	nrdD; ribonucleoside-triphosphate reductase (formate) [EC:1.1.98.6]	Ribonucleotide reductase of class III (anaerobic), large subunit (EC 1.17.4.2)	Unannotated	Nitrosopumilus sp. b2	Nitrosopumilales-other	MAG	MU078702.1_557	84.1
OceanDNA-a854	00018_1	cct, ths; archaeal chaperonin	Thermosome subunit	Chaperonin GroEL, HSP60 family	Nitrosopumilus sp. b2	Nitrosopumilales-other	MAG	MU078702.1_611	82.8
OceanDNA-a888	00093_4	leuC, IPMI-L; 3-isopropylmalate/(R)-2-methylmalate dehydratase large subunit [EC:4.2.1.33 4.2.1.35]	3-isopropylmalate dehydratase large subunit (EC 4.2.1.33)	Homoaconitate hydratase/3-isopropylmalate dehydratase large subunit family protein	Nitrosopumilus sp. b2	Nitrosopumilales-other	MAG	MU078703.1_60	87
OceanDNA-a891	00048_8	leuC, IPMI-L; 3-isopropylmalate/(R)-2-methylmalate dehydratase large subunit [EC:4.2.1.33 4.2.1.35]	3-isopropylmalate dehydratase large subunit (EC 4.2.1.33)	Homoaconitate hydratase/3-isopropylmalate dehydratase large subunit family protein	Nitrosopumilus sp. b2	Nitrosopumilales-other	MAG	MU078703.1_60	82.8
OceanDNA-a899	00173_3	leuC, IPMI-L; 3-isopropylmalate/(R)-2-methylmalate dehydratase large subunit [EC:4.2.1.33 4.2.1.35]	3-isopropylmalate dehydratase large subunit (EC 4.2.1.33)	Unannotated	Nitrosopumilus sp. b2	Nitrosopumilales-other	MAG	MU078703.1_60	88.1
OceanDNA-a900	00051_6	leuC, IPMI-L; 3-isopropylmalate/(R)-2-methylmalate dehydratase large subunit [EC:4.2.1.33 4.2.1.35]	3-isopropylmalate dehydratase large subunit (EC 4.2.1.33)	Unannotated	Nitrosopumilus sp. b2	Nitrosopumilales-other	MAG	MU078703.1_60	86.8
OceanDNA-a908	00242_1	leuC, IPMI-L; 3-isopropylmalate/(R)-2-methylmalate dehydratase large subunit [EC:4.2.1.33 4.2.1.35]	3-isopropylmalate dehydratase large subunit (EC 4.2.1.33)	Unannotated	Nitrosopumilus sp. b2	Nitrosopumilales-other	MAG	MU078703.1_60	81
OceanDNA-a933	00174_2	leuC, IPMI-L; 3-isopropylmalate/(R)-2-methylmalate dehydratase large subunit [EC:4.2.1.33 4.2.1.35]	3-isopropylmalate dehydratase large subunit (EC 4.2.1.33)	Homoaconitate hydratase/3-isopropylmalate dehydratase large subunit family protein	Nitrosopumilus sp. b2	Nitrosopumilales-other	MAG	MU078703.1_60	80.9
OceanDNA-a944	00080_5	leuC, IPMI-L; 3-isopropylmalate/(R)-2-methylmalate dehydratase large subunit [EC:4.2.1.33 4.2.1.35]	3-isopropylmalate dehydratase large subunit (EC 4.2.1.33)	Homoaconitate hydratase/3-isopropylmalate dehydratase large subunit family protein	Nitrosopumilus sp. b2	Nitrosopumilales-other	MAG	MU078703.1_60	81.9
OceanDNA-a963	00194_1	INO1, ISYNA1; myo-inositol-1-phosphate synthase [EC:5.5.1.4]	Inositol-1-phosphate synthase (EC 5.5.1.4)	Myo-inositol-1-phosphate synthase	Nitrosopumilus sp. b2	Nitrosopumilales-other	MAG	MU078704.1_122	90.4
OceanDNA-a866	00040_11	TFIIB, GTF2B, SUA7, tfb; transcription initiation factor TFIIB	Transcription initiation factor B	Transcription initiation factor TFIIB, Brf1 subunit/Transcription initiation factor TFIIB	Nitrosopumilus sp. b2	Nitrosopumilales-other	MAG	MU078704.1_148	82.5
OceanDNA-a918	00299_3	TFIIB, GTF2B, SUA7, tfb; transcription initiation factor TFIIB	Transcription initiation factor B	Transcription initiation factor TFIIB, Brf1 subunit/Transcription initiation factor TFIIB	Nitrosopumilus sp. b2	Nitrosopumilales-other	MAG	MU078704.1_148	81
OceanDNA-a933	00069_7	TFIIB, GTF2B, SUA7, tfb; transcription initiation factor TFIIB	Transcription initiation factor B	Transcription initiation factor TFIIB, Brf1 subunit/Transcription initiation factor TFIIB	Nitrosopumilus sp. b2	Nitrosopumilales-other	MAG	MU078704.1_148	84.5
OceanDNA-a963	00119_6	TFIIB, GTF2B, SUA7, tfb; transcription initiation factor TFIIB	Transcription initiation factor B	Transcription initiation factor TFIIB, Brf1 subunit/Transcription initiation factor TFIIB	Nitrosopumilus sp. b2	Nitrosopumilales-other	MAG	MU078704.1_148	82.7
OceanDNA-a974	00032_1	TFIIB, GTF2B, SUA7, tfb; transcription initiation factor TFIIB	Transcription initiation factor B	Transcription initiation factor TFIIB, Brf1 subunit/Transcription initiation factor TFIIB	Nitrosopumilus sp. b2	Nitrosopumilales-other	MAG	MU078704.1_148	82
OceanDNA-a979	00041_11	TFIIB, GTF2B, SUA7, tfb; transcription initiation factor TFIIB	Transcription initiation factor B	Unannotated	Nitrosopumilus sp. b2	Nitrosopumilales-other	MAG	MU078704.1_148	90.9
MP1527_Bin-62	Contig_23434_3	ABC.PE.P; peptide/nickel transport system permease protein	Oligopeptide ABC transporter, permease protein OppB (TC 3.A.1.5.1)	ABC-type dipeptide/oligopeptide/nickel transport system, permease component	Nitrosopumilus sp. b2	Nitrosopumilales-other	MAG	MU078704.1_32	83
OceanDNA-a873	00037_1	EEF1A; elongation factor 1-alpha	Translation elongation factor 1 alpha subunit	Translation elongation factor EF-1 alpha, GTPase	Nitrosopumilus sp. b2	Nitrosopumilales-other	MAG	MU078705.1_141	83.3
OceanDNA-a958	00027_13	EEF1A; elongation factor 1-alpha	Translation elongation factor 1 alpha subunit	Translation elongation factor EF-1 alpha, GTPase	Nitrosopumilus sp. b2	Nitrosopumilales-other	MAG	MU078705.1_141	80.7
OceanDNA-a981	00006_1	nrdD; ribonucleoside-triphosphate reductase (formate) [EC:1.1.98.6]	Ribonucleotide reductase of class III (anaerobic), large subunit (EC 1.17.4.2)	Unannotated	Nitrosopumilus sp. b3	Nitrosopumilales-other	MAG	MU078693.1_115	84.1
MAG2	c_000000061835_1	ATPVB, ntpB, atpB; V/A-type H+/Na+-transporting ATPase subunit B	V-type ATP synthase subunit B (EC 3.6.3.14)	Archaeal/vacuolar-type H+-ATPase subunit B	Nitrosopumilus sp. b3	Nitrosopumilales-other	MAG	MU078693.1_186	82.1
OceanDNA-a967	00108_1	cct, ths; archaeal chaperonin	Thermosome subunit	Unannotated	Nitrosopumilus sp. b3	Nitrosopumilales-other	MAG	MU078693.1_298	80.3
MP1527_Bin-62	Contig_29907_1	GCH1, folE; GTP cyclohydrolase IA [EC:3.5.4.16]	GTP cyclohydrolase I (EC 3.5.4.16) type 1	GTP cyclohydrolase I	Nitrosopumilus sp. b3	Nitrosopumilales-other	MAG	MU078693.1_343	80.5
OceanDNA-a854	00018_1	cct, ths; archaeal chaperonin	Thermosome subunit	Chaperonin GroEL, HSP60 family	Nitrosopumilus sp. b3	Nitrosopumilales-other	MAG	MU078693.1_57	80.5
MP1527_Bin-62	Contig_23434_3	ABC.PE.P; peptide/nickel transport system permease protein	Oligopeptide ABC transporter, permease protein OppB (TC 3.A.1.5.1)	ABC-type dipeptide/oligopeptide/nickel transport system, permease component	Nitrosopumilus sp. b3	Nitrosopumilales-other	MAG	MU078694.1_545	84.2
OceanDNA-a963	00194_1	INO1, ISYNA1; myo-inositol-1-phosphate synthase [EC:5.5.1.4]	Inositol-1-phosphate synthase (EC 5.5.1.4)	Myo-inositol-1-phosphate synthase	Nitrosopumilus sp. b3	Nitrosopumilales-other	MAG	MU078694.1_627	88.8
METAG_FCBJNKBN	TARA_SAMEA2619970_METAG-scaffold_4836_12	INO1, ISYNA1; myo-inositol-1-phosphate synthase [EC:5.5.1.4]	Inositol-1-phosphate synthase (EC 5.5.1.4)	Myo-inositol-1-phosphate synthase	Nitrosopumilus sp. b3	Nitrosopumilales-other	MAG	MU078694.1_627	81.4
OceanDNA-a866	00040_11	TFIIB, GTF2B, SUA7, tfb; transcription initiation factor TFIIB	Transcription initiation factor B	Transcription initiation factor TFIIB, Brf1 subunit/Transcription initiation factor TFIIB	Nitrosopumilus sp. b3	Nitrosopumilales-other	MAG	MU078694.1_653	82.5
OceanDNA-a918	00299_3	TFIIB, GTF2B, SUA7, tfb; transcription initiation factor TFIIB	Transcription initiation factor B	Transcription initiation factor TFIIB, Brf1 subunit/Transcription initiation factor TFIIB	Nitrosopumilus sp. b3	Nitrosopumilales-other	MAG	MU078694.1_653	81
OceanDNA-a933	00069_7	TFIIB, GTF2B, SUA7, tfb; transcription initiation factor TFIIB	Transcription initiation factor B	Transcription initiation factor TFIIB, Brf1 subunit/Transcription initiation factor TFIIB	Nitrosopumilus sp. b3	Nitrosopumilales-other	MAG	MU078694.1_653	84.5
OceanDNA-a963	00119_6	TFIIB, GTF2B, SUA7, tfb; transcription initiation factor TFIIB	Transcription initiation factor B	Transcription initiation factor TFIIB, Brf1 subunit/Transcription initiation factor TFIIB	Nitrosopumilus sp. b3	Nitrosopumilales-other	MAG	MU078694.1_653	82.7
OceanDNA-a974	00032_1	TFIIB, GTF2B, SUA7, tfb; transcription initiation factor TFIIB	Transcription initiation factor B	Transcription initiation factor TFIIB, Brf1 subunit/Transcription initiation factor TFIIB	Nitrosopumilus sp. b3	Nitrosopumilales-other	MAG	MU078694.1_653	82
OceanDNA-a979	00041_11	TFIIB, GTF2B, SUA7, tfb; transcription initiation factor TFIIB	Transcription initiation factor B	Unannotated	Nitrosopumilus sp. b3	Nitrosopumilales-other	MAG	MU078694.1_653	90.9
OceanDNA-a873	00037_1	EEF1A; elongation factor 1-alpha	Translation elongation factor 1 alpha subunit	Translation elongation factor EF-1 alpha, GTPase	Nitrosopumilus sp. b3	Nitrosopumilales-other	MAG	MU078694.1_81	81.6
MP1527_Bin-62	Contig_20545_3	COX10, ctaB, cyoE; heme o synthase [EC:2.5.1.141]	Heme O synthase, protoheme IX farnesyltransferase, COX10-CtaB	Polyprenyltransferase (cytochrome oxidase assembly factor)	Nitrosopumilus sp. b3	Nitrosopumilales-other	MAG	MU078695.1_134	80.4
OceanDNA-a875	00270_2	leuC, IPMI-L; 3-isopropylmalate/(R)-2-methylmalate dehydratase large subunit [EC:4.2.1.33 4.2.1.35]	3-isopropylmalate dehydratase large subunit (EC 4.2.1.33)	Unannotated	Nitrosopumilus sp. b3	Nitrosopumilales-other	MAG	MU078696.1_424	83.1
OceanDNA-a888	00093_4	leuC, IPMI-L; 3-isopropylmalate/(R)-2-methylmalate dehydratase large subunit [EC:4.2.1.33 4.2.1.35]	3-isopropylmalate dehydratase large subunit (EC 4.2.1.33)	Homoaconitate hydratase/3-isopropylmalate dehydratase large subunit family protein	Nitrosopumilus sp. b3	Nitrosopumilales-other	MAG	MU078696.1_424	85.9
OceanDNA-a891	00048_8	leuC, IPMI-L; 3-isopropylmalate/(R)-2-methylmalate dehydratase large subunit [EC:4.2.1.33 4.2.1.35]	3-isopropylmalate dehydratase large subunit (EC 4.2.1.33)	Homoaconitate hydratase/3-isopropylmalate dehydratase large subunit family protein	Nitrosopumilus sp. b3	Nitrosopumilales-other	MAG	MU078696.1_424	81.3
OceanDNA-a897	00367_2	leuC, IPMI-L; 3-isopropylmalate/(R)-2-methylmalate dehydratase large subunit [EC:4.2.1.33 4.2.1.35]	3-isopropylmalate dehydratase large subunit (EC 4.2.1.33)	Homoaconitate hydratase/3-isopropylmalate dehydratase large subunit family protein	Nitrosopumilus sp. b3	Nitrosopumilales-other	MAG	MU078696.1_424	80.2
OceanDNA-a899	00173_3	leuC, IPMI-L; 3-isopropylmalate/(R)-2-methylmalate dehydratase large subunit [EC:4.2.1.33 4.2.1.35]	3-isopropylmalate dehydratase large subunit (EC 4.2.1.33)	Unannotated	Nitrosopumilus sp. b3	Nitrosopumilales-other	MAG	MU078696.1_424	88.1
OceanDNA-a900	00051_6	leuC, IPMI-L; 3-isopropylmalate/(R)-2-methylmalate dehydratase large subunit [EC:4.2.1.33 4.2.1.35]	3-isopropylmalate dehydratase large subunit (EC 4.2.1.33)	Unannotated	Nitrosopumilus sp. b3	Nitrosopumilales-other	MAG	MU078696.1_424	86.8
OceanDNA-a908	00242_1	leuC, IPMI-L; 3-isopropylmalate/(R)-2-methylmalate dehydratase large subunit [EC:4.2.1.33 4.2.1.35]	3-isopropylmalate dehydratase large subunit (EC 4.2.1.33)	Unannotated	Nitrosopumilus sp. b3	Nitrosopumilales-other	MAG	MU078696.1_424	84.6
OceanDNA-a933	00174_2	leuC, IPMI-L; 3-isopropylmalate/(R)-2-methylmalate dehydratase large subunit [EC:4.2.1.33 4.2.1.35]	3-isopropylmalate dehydratase large subunit (EC 4.2.1.33)	Homoaconitate hydratase/3-isopropylmalate dehydratase large subunit family protein	Nitrosopumilus sp. b3	Nitrosopumilales-other	MAG	MU078696.1_424	84.6
OceanDNA-a944	00080_5	leuC, IPMI-L; 3-isopropylmalate/(R)-2-methylmalate dehydratase large subunit [EC:4.2.1.33 4.2.1.35]	3-isopropylmalate dehydratase large subunit (EC 4.2.1.33)	Homoaconitate hydratase/3-isopropylmalate dehydratase large subunit family protein	Nitrosopumilus sp. b3	Nitrosopumilales-other	MAG	MU078696.1_424	80.6
AAIW	1055469_contig_868_12	VCP, CDC48; transitional endoplasmic reticulum ATPase	AAA family ATPase Cdc48	ATPase of the AAA+ class , CDC48 family	Nitrosopumilus sp. b3	Nitrosopumilales-other	MAG	MU078696.1_43	82.7
MP1409_Bin-42	Contig_25358_2	VCP, CDC48; transitional endoplasmic reticulum ATPase	AAA family ATPase Cdc48	ATPase of the AAA+ class , CDC48 family	Nitrosopumilus sp. b3	Nitrosopumilales-other	MAG	MU078696.1_43	83.3
OceanDNA-a24	00107_5	VCP, CDC48; transitional endoplasmic reticulum ATPase	AAA family ATPase Cdc48	ATPase of the AAA+ class , CDC48 family	Nitrosopumilus sp. b3	Nitrosopumilales-other	MAG	MU078696.1_43	84.5
OceanDNA-a857	00106_4	VCP, CDC48; transitional endoplasmic reticulum ATPase	Vesicle-fusing ATPase (EC 3.6.4.6)	ATPase of the AAA+ class , CDC48 family	Nitrosopumilus sp. b3	Nitrosopumilales-other	MAG	MU078696.1_43	84.3
OceanDNA-a901	00048_5	VCP, CDC48; transitional endoplasmic reticulum ATPase	AAA family ATPase Cdc48	ATPase of the AAA+ class , CDC48 family	Nitrosopumilus sp. b3	Nitrosopumilales-other	MAG	MU078696.1_43	81.3
OceanDNA-a905	00100_1	VCP, CDC48; transitional endoplasmic reticulum ATPase	AAA family ATPase Cdc48	ATPase of the AAA+ class , CDC48 family	Nitrosopumilus sp. b3	Nitrosopumilales-other	MAG	MU078696.1_43	80.7
OceanDNA-a856	00029_9	E1.21.98.5; tetraether lipid synthase [EC:1.21.98.5]	MoaA/NifB/PqqE family radical SAM protein MJ0619	7,8-dihydro-6-hydroxymethylpterin dimethyltransferase, radical SAM superfamily enzyme	Nitrosopumilus sp. b3	Nitrosopumilales-other	MAG	MU078696.1_56	81.3
OceanDNA-a857	00277_1	RP-S11, MRPS11, rpsK; small subunit ribosomal protein S11	SSU ribosomal protein S14e (S11p)	Unannotated	Nitrosopumilus sp. b3	Nitrosopumilales-other	MAG	MU078698.1_29	81.4
OceanDNA-a862	00006_1	leuC, IPMI-L; 3-isopropylmalate/(R)-2-methylmalate dehydratase large subunit [EC:4.2.1.33 4.2.1.35]	3-isopropylmalate dehydratase large subunit (EC 4.2.1.33)	Homoaconitate hydratase/3-isopropylmalate dehydratase large subunit family protein	Nitrosopumilus sp. BACL13	Nitrosopumilales-other	MAG	LIAL01000003.1_33	86.4
OceanDNA-a866	00093_1	leuC, IPMI-L; 3-isopropylmalate/(R)-2-methylmalate dehydratase large subunit [EC:4.2.1.33 4.2.1.35]	3-isopropylmalate dehydratase large subunit (EC 4.2.1.33)	Homoaconitate hydratase/3-isopropylmalate dehydratase large subunit family protein	Nitrosopumilus sp. BACL13	Nitrosopumilales-other	MAG	LIAL01000003.1_33	83.8
OceanDNA-a873	00287_1	leuC, IPMI-L; 3-isopropylmalate/(R)-2-methylmalate dehydratase large subunit [EC:4.2.1.33 4.2.1.35]	3-isopropylmalate dehydratase large subunit (EC 4.2.1.33)	Unannotated	Nitrosopumilus sp. BACL13	Nitrosopumilales-other	MAG	LIAL01000003.1_33	81.2
OceanDNA-a875	00270_2	leuC, IPMI-L; 3-isopropylmalate/(R)-2-methylmalate dehydratase large subunit [EC:4.2.1.33 4.2.1.35]	3-isopropylmalate dehydratase large subunit (EC 4.2.1.33)	Unannotated	Nitrosopumilus sp. BACL13	Nitrosopumilales-other	MAG	LIAL01000003.1_33	84.8
OceanDNA-a888	00093_4	leuC, IPMI-L; 3-isopropylmalate/(R)-2-methylmalate dehydratase large subunit [EC:4.2.1.33 4.2.1.35]	3-isopropylmalate dehydratase large subunit (EC 4.2.1.33)	Homoaconitate hydratase/3-isopropylmalate dehydratase large subunit family protein	Nitrosopumilus sp. BACL13	Nitrosopumilales-other	MAG	LIAL01000003.1_33	87
OceanDNA-a897	00367_2	leuC, IPMI-L; 3-isopropylmalate/(R)-2-methylmalate dehydratase large subunit [EC:4.2.1.33 4.2.1.35]	3-isopropylmalate dehydratase large subunit (EC 4.2.1.33)	Homoaconitate hydratase/3-isopropylmalate dehydratase large subunit family protein	Nitrosopumilus sp. BACL13	Nitrosopumilales-other	MAG	LIAL01000003.1_33	81.7
OceanDNA-a899	00173_3	leuC, IPMI-L; 3-isopropylmalate/(R)-2-methylmalate dehydratase large subunit [EC:4.2.1.33 4.2.1.35]	3-isopropylmalate dehydratase large subunit (EC 4.2.1.33)	Unannotated	Nitrosopumilus sp. BACL13	Nitrosopumilales-other	MAG	LIAL01000003.1_33	88.1
OceanDNA-a900	00051_6	leuC, IPMI-L; 3-isopropylmalate/(R)-2-methylmalate dehydratase large subunit [EC:4.2.1.33 4.2.1.35]	3-isopropylmalate dehydratase large subunit (EC 4.2.1.33)	Unannotated	Nitrosopumilus sp. BACL13	Nitrosopumilales-other	MAG	LIAL01000003.1_33	86.8
OceanDNA-a901	00095_4	leuC, IPMI-L; 3-isopropylmalate/(R)-2-methylmalate dehydratase large subunit [EC:4.2.1.33 4.2.1.35]	3-isopropylmalate dehydratase large subunit (EC 4.2.1.33)	Homoaconitate hydratase/3-isopropylmalate dehydratase large subunit family protein	Nitrosopumilus sp. BACL13	Nitrosopumilales-other	MAG	LIAL01000003.1_33	86.8
OceanDNA-a905	00171_1	leuC, IPMI-L; 3-isopropylmalate/(R)-2-methylmalate dehydratase large subunit [EC:4.2.1.33 4.2.1.35]	3-isopropylmalate dehydratase large subunit (EC 4.2.1.33)	Homoaconitate hydratase/3-isopropylmalate dehydratase large subunit family protein	Nitrosopumilus sp. BACL13	Nitrosopumilales-other	MAG	LIAL01000003.1_33	87.3
OceanDNA-a908	00242_1	leuC, IPMI-L; 3-isopropylmalate/(R)-2-methylmalate dehydratase large subunit [EC:4.2.1.33 4.2.1.35]	3-isopropylmalate dehydratase large subunit (EC 4.2.1.33)	Unannotated	Nitrosopumilus sp. BACL13	Nitrosopumilales-other	MAG	LIAL01000003.1_33	85.9
OceanDNA-a913	00091_4	leuC, IPMI-L; 3-isopropylmalate/(R)-2-methylmalate dehydratase large subunit [EC:4.2.1.33 4.2.1.35]	3-isopropylmalate dehydratase large subunit (EC 4.2.1.33)	Homoaconitate hydratase/3-isopropylmalate dehydratase large subunit family protein	Nitrosopumilus sp. BACL13	Nitrosopumilales-other	MAG	LIAL01000003.1_33	81.6
OceanDNA-a933	00174_2	leuC, IPMI-L; 3-isopropylmalate/(R)-2-methylmalate dehydratase large subunit [EC:4.2.1.33 4.2.1.35]	3-isopropylmalate dehydratase large subunit (EC 4.2.1.33)	Homoaconitate hydratase/3-isopropylmalate dehydratase large subunit family protein	Nitrosopumilus sp. BACL13	Nitrosopumilales-other	MAG	LIAL01000003.1_33	80.1
OceanDNA-a943	00047_1	leuC, IPMI-L; 3-isopropylmalate/(R)-2-methylmalate dehydratase large subunit [EC:4.2.1.33 4.2.1.35]	3-isopropylmalate dehydratase large subunit (EC 4.2.1.33)	Homoaconitate hydratase/3-isopropylmalate dehydratase large subunit family protein	Nitrosopumilus sp. BACL13	Nitrosopumilales-other	MAG	LIAL01000003.1_33	84
OceanDNA-a956	00009_1	leuC, IPMI-L; 3-isopropylmalate/(R)-2-methylmalate dehydratase large subunit [EC:4.2.1.33 4.2.1.35]	3-isopropylmalate dehydratase large subunit (EC 4.2.1.33)	Homoaconitate hydratase/3-isopropylmalate dehydratase large subunit family protein	Nitrosopumilus sp. BACL13	Nitrosopumilales-other	MAG	LIAL01000003.1_33	83.7
OceanDNA-a961	00067_1	leuC, IPMI-L; 3-isopropylmalate/(R)-2-methylmalate dehydratase large subunit [EC:4.2.1.33 4.2.1.35]	3-isopropylmalate dehydratase large subunit (EC 4.2.1.33)	Homoaconitate hydratase/3-isopropylmalate dehydratase large subunit family protein	Nitrosopumilus sp. BACL13	Nitrosopumilales-other	MAG	LIAL01000003.1_33	84.5
UBA223	DAHJ01000003.1_1	leuC, IPMI-L; 3-isopropylmalate/(R)-2-methylmalate dehydratase large subunit [EC:4.2.1.33 4.2.1.35]	3-isopropylmalate dehydratase large subunit (EC 4.2.1.33)	Homoaconitate hydratase/3-isopropylmalate dehydratase large subunit family protein	Nitrosopumilus sp. BACL13	Nitrosopumilales-other	MAG	LIAL01000003.1_33	81.6
UBA57	DABY01000018.1_1	leuC, IPMI-L; 3-isopropylmalate/(R)-2-methylmalate dehydratase large subunit [EC:4.2.1.33 4.2.1.35]	Unannotated	Homoaconitate hydratase/3-isopropylmalate dehydratase large subunit family protein	Nitrosopumilus sp. BACL13	Nitrosopumilales-other	MAG	LIAL01000003.1_33	87.8
OceanDNA-a857	00277_1	RP-S11, MRPS11, rpsK; small subunit ribosomal protein S11	SSU ribosomal protein S14e (S11p)	Unannotated	Nitrosopumilus sp. BACL13	Nitrosopumilales-other	MAG	LIAL01000013.1_29	81.4
OceanDNA-a873	00037_1	EEF1A; elongation factor 1-alpha	Translation elongation factor 1 alpha subunit	Translation elongation factor EF-1 alpha, GTPase	Nitrosopumilus sp. BACL13	Nitrosopumilales-other	MAG	LIAL01000014.1_5	80.7
AAIW	1055469_contig_868_12	VCP, CDC48; transitional endoplasmic reticulum ATPase	AAA family ATPase Cdc48	ATPase of the AAA+ class , CDC48 family	Nitrosopumilus sp. BACL13	Nitrosopumilales-other	MAG	LIAL01000045.1_5	83
MP1178_Bin-50	Contig_3209_1	VCP, CDC48; transitional endoplasmic reticulum ATPase	AAA family ATPase Cdc48	ATPase of the AAA+ class , CDC48 family	Nitrosopumilus sp. BACL13	Nitrosopumilales-other	MAG	LIAL01000045.1_5	80.1
MP1409_Bin-42	Contig_25358_2	VCP, CDC48; transitional endoplasmic reticulum ATPase	AAA family ATPase Cdc48	ATPase of the AAA+ class , CDC48 family	Nitrosopumilus sp. BACL13	Nitrosopumilales-other	MAG	LIAL01000045.1_5	83.3
OceanDNA-a24	00107_5	VCP, CDC48; transitional endoplasmic reticulum ATPase	AAA family ATPase Cdc48	ATPase of the AAA+ class , CDC48 family	Nitrosopumilus sp. BACL13	Nitrosopumilales-other	MAG	LIAL01000045.1_5	85.1
OceanDNA-a857	00106_4	VCP, CDC48; transitional endoplasmic reticulum ATPase	Vesicle-fusing ATPase (EC 3.6.4.6)	ATPase of the AAA+ class , CDC48 family	Nitrosopumilus sp. BACL13	Nitrosopumilales-other	MAG	LIAL01000045.1_5	84.7
OceanDNA-a901	00048_5	VCP, CDC48; transitional endoplasmic reticulum ATPase	AAA family ATPase Cdc48	ATPase of the AAA+ class , CDC48 family	Nitrosopumilus sp. BACL13	Nitrosopumilales-other	MAG	LIAL01000045.1_5	81.6
OceanDNA-a905	00100_1	VCP, CDC48; transitional endoplasmic reticulum ATPase	AAA family ATPase Cdc48	ATPase of the AAA+ class , CDC48 family	Nitrosopumilus sp. BACL13	Nitrosopumilales-other	MAG	LIAL01000045.1_5	81
OceanDNA-a963	00194_1	INO1, ISYNA1; myo-inositol-1-phosphate synthase [EC:5.5.1.4]	Inositol-1-phosphate synthase (EC 5.5.1.4)	Myo-inositol-1-phosphate synthase	Nitrosopumilus sp. BACL13	Nitrosopumilales-other	MAG	LIAL01000052.1_5	88.1
OceanDNA-a883	00031_8	Unannotated	hypothetical protein	Uncharacterized protein	Nitrosopumilus sp. BACL13	Nitrosopumilales-other	MAG	LIAL01000105.1_5	81.5
MAG2	c_000000061835_1	ATPVB, ntpB, atpB; V/A-type H+/Na+-transporting ATPase subunit B	V-type ATP synthase subunit B (EC 3.6.3.14)	Archaeal/vacuolar-type H+-ATPase subunit B	Nitrosopumilus sp. BACL13	Nitrosopumilales-other	MAG	LIAL01000123.1_2	83.5
OceanDNA-a856	00210_2	RP-S11, MRPS11, rpsK; small subunit ribosomal protein S11	SSU ribosomal protein S14e (S11p)	Ribosomal protein S11	Thaumarchaeota archaeon BS3	non-AOA (basal)	MAG	BED454Sanger_scf7180000002621.23_21	82.8
OceanDNA-a857	00277_1	RP-S11, MRPS11, rpsK; small subunit ribosomal protein S11	SSU ribosomal protein S14e (S11p)	Unannotated	Thaumarchaeota archaeon BS3	non-AOA (basal)	MAG	BED454Sanger_scf7180000002621.23_21	94.9
OceanDNA-a869	00183_3	RP-S11, MRPS11, rpsK; small subunit ribosomal protein S11	SSU ribosomal protein S14e (S11p)	Ribosomal protein S11	Thaumarchaeota archaeon BS3	non-AOA (basal)	MAG	BED454Sanger_scf7180000002621.23_21	80.2
OceanDNA-a870	00005_32	RP-S11, MRPS11, rpsK; small subunit ribosomal protein S11	SSU ribosomal protein S14e (S11p)	Ribosomal protein S11	Thaumarchaeota archaeon BS3	non-AOA (basal)	MAG	BED454Sanger_scf7180000002621.23_21	81.7
EAC691	NZOP01000001.1_6	RP-S12, MRPS12, rpsL; small subunit ribosomal protein S12	SSU ribosomal protein S23e (S12p)	Ribosomal protein S12	Thaumarchaeota archaeon BS3	non-AOA (basal)	MAG	BED454Sanger_scf7180000002641.42_1	83.5
AAIW	1055469_contig_678_6	RP-S12, MRPS12, rpsL; small subunit ribosomal protein S12	SSU ribosomal protein S23e (S12p)	Ribosomal protein S12	Thaumarchaeota archaeon BS3	non-AOA (basal)	MAG	BED454Sanger_scf7180000002641.42_1	80.2
NADW	1055472_contig_2180_3	RP-S12, MRPS12, rpsL; small subunit ribosomal protein S12	SSU ribosomal protein S23e (S12p)	Ribosomal protein S12	Thaumarchaeota archaeon BS3	non-AOA (basal)	MAG	BED454Sanger_scf7180000002641.42_1	80.2
MAG275	182_4	RP-S12, MRPS12, rpsL; small subunit ribosomal protein S12	SSU ribosomal protein S23e (S12p)	Ribosomal protein S12	Thaumarchaeota archaeon BS3	non-AOA (basal)	MAG	BED454Sanger_scf7180000002641.42_1	80.2
MAG1	c_000000295540_3	RP-S12, MRPS12, rpsL; small subunit ribosomal protein S12	SSU ribosomal protein S23e (S12p)	Ribosomal protein S12	Thaumarchaeota archaeon BS3	non-AOA (basal)	MAG	BED454Sanger_scf7180000002641.42_1	80.2
MAG3	c_000000195311_3	RP-S12, MRPS12, rpsL; small subunit ribosomal protein S12	SSU ribosomal protein S23e (S12p)	Ribosomal protein S12	Thaumarchaeota archaeon BS3	non-AOA (basal)	MAG	BED454Sanger_scf7180000002641.42_1	80.2
MAG2	c_000000209617_4	RP-S12, MRPS12, rpsL; small subunit ribosomal protein S12	SSU ribosomal protein S23e (S12p)	Ribosomal protein S12	Thaumarchaeota archaeon BS3	non-AOA (basal)	MAG	BED454Sanger_scf7180000002641.42_1	80.2
MP0313_Bin-27	Contig_1731_3	RP-S12, MRPS12, rpsL; small subunit ribosomal protein S12	SSU ribosomal protein S23e (S12p)	Ribosomal protein S12	Thaumarchaeota archaeon BS3	non-AOA (basal)	MAG	BED454Sanger_scf7180000002641.42_1	81.3
MP0315_Bin-25	Contig_3073_6	RP-S12, MRPS12, rpsL; small subunit ribosomal protein S12	SSU ribosomal protein S23e (S12p)	Ribosomal protein S12	Thaumarchaeota archaeon BS3	non-AOA (basal)	MAG	BED454Sanger_scf7180000002641.42_1	83.5
MP0530_Bin-34	Contig_708_11	RP-S12, MRPS12, rpsL; small subunit ribosomal protein S12	SSU ribosomal protein S23e (S12p)	Ribosomal protein S12	Thaumarchaeota archaeon BS3	non-AOA (basal)	MAG	BED454Sanger_scf7180000002641.42_1	82.4
MP0886_Bin-84	Contig_2303_5	RP-S12, MRPS12, rpsL; small subunit ribosomal protein S12	SSU ribosomal protein S23e (S12p)	Ribosomal protein S12	Thaumarchaeota archaeon BS3	non-AOA (basal)	MAG	BED454Sanger_scf7180000002641.42_1	81.3
MP1166_Bin-54	Contig_552_12	RP-S12, MRPS12, rpsL; small subunit ribosomal protein S12	SSU ribosomal protein S23e (S12p)	Ribosomal protein S12	Thaumarchaeota archaeon BS3	non-AOA (basal)	MAG	BED454Sanger_scf7180000002641.42_1	80.2
MP1178_Bin-50	Contig_712_12	RP-S12, MRPS12, rpsL; small subunit ribosomal protein S12	SSU ribosomal protein S23e (S12p)	Ribosomal protein S12	Thaumarchaeota archaeon BS3	non-AOA (basal)	MAG	BED454Sanger_scf7180000002641.42_1	81.3
MP1409_Bin-42	Contig_8586_7	RP-S12, MRPS12, rpsL; small subunit ribosomal protein S12	SSU ribosomal protein S23e (S12p)	Ribosomal protein S12	Thaumarchaeota archaeon BS3	non-AOA (basal)	MAG	BED454Sanger_scf7180000002641.42_1	81.3
MP1419_Bin-45	Contig_7528_3	RP-S12, MRPS12, rpsL; small subunit ribosomal protein S12	SSU ribosomal protein S23e (S12p)	Ribosomal protein S12	Thaumarchaeota archaeon BS3	non-AOA (basal)	MAG	BED454Sanger_scf7180000002641.42_1	81.3
MP1527_Bin-62	Contig_4006_9	RP-S12, MRPS12, rpsL; small subunit ribosomal protein S12	SSU ribosomal protein S23e (S12p)	Ribosomal protein S12	Thaumarchaeota archaeon BS3	non-AOA (basal)	MAG	BED454Sanger_scf7180000002641.42_1	80.2
MP2813_Bin-16	Contig_1090_7	RP-S12, MRPS12, rpsL; small subunit ribosomal protein S12	SSU ribosomal protein S23e (S12p)	Ribosomal protein S12	Thaumarchaeota archaeon BS3	non-AOA (basal)	MAG	BED454Sanger_scf7180000002641.42_1	82.4
OceanDNA-a862	00009_6	RP-S12, MRPS12, rpsL; small subunit ribosomal protein S12	SSU ribosomal protein S23e (S12p)	Ribosomal protein S12	Thaumarchaeota archaeon BS3	non-AOA (basal)	MAG	BED454Sanger_scf7180000002641.42_1	82.4
OceanDNA-a868	00170_3	RP-S12, MRPS12, rpsL; small subunit ribosomal protein S12	SSU ribosomal protein S23e (S12p)	Ribosomal protein S12	Thaumarchaeota archaeon BS3	non-AOA (basal)	MAG	BED454Sanger_scf7180000002641.42_1	82.4
OceanDNA-a870	00001_106	RP-S12, MRPS12, rpsL; small subunit ribosomal protein S12	SSU ribosomal protein S23e (S12p)	Ribosomal protein S12	Thaumarchaeota archaeon BS3	non-AOA (basal)	MAG	BED454Sanger_scf7180000002641.42_1	81.3
OceanDNA-a872	00112_2	RP-S12, MRPS12, rpsL; small subunit ribosomal protein S12	SSU ribosomal protein S23e (S12p)	Ribosomal protein S12	Thaumarchaeota archaeon BS3	non-AOA (basal)	MAG	BED454Sanger_scf7180000002641.42_1	80.2
OceanDNA-a873	00097_3	RP-S12, MRPS12, rpsL; small subunit ribosomal protein S12	SSU ribosomal protein S23e (S12p)	Ribosomal protein S12	Thaumarchaeota archaeon BS3	non-AOA (basal)	MAG	BED454Sanger_scf7180000002641.42_1	80.2
OceanDNA-a875	00045_4	RP-S12, MRPS12, rpsL; small subunit ribosomal protein S12	SSU ribosomal protein S23e (S12p)	Ribosomal protein S12	Thaumarchaeota archaeon BS3	non-AOA (basal)	MAG	BED454Sanger_scf7180000002641.42_1	80.2
OceanDNA-a879	00120_3	RP-S12, MRPS12, rpsL; small subunit ribosomal protein S12	SSU ribosomal protein S23e (S12p)	Ribosomal protein S12	Thaumarchaeota archaeon BS3	non-AOA (basal)	MAG	BED454Sanger_scf7180000002641.42_1	80.2
OceanDNA-a880	00016_3	RP-S12, MRPS12, rpsL; small subunit ribosomal protein S12	SSU ribosomal protein S23e (S12p)	Ribosomal protein S12	Thaumarchaeota archaeon BS3	non-AOA (basal)	MAG	BED454Sanger_scf7180000002641.42_1	80.2
OceanDNA-a883	00018_12	RP-S12, MRPS12, rpsL; small subunit ribosomal protein S12	SSU ribosomal protein S23e (S12p)	Ribosomal protein S12	Thaumarchaeota archaeon BS3	non-AOA (basal)	MAG	BED454Sanger_scf7180000002641.42_1	80.2
OceanDNA-a886	00052_3	RP-S12, MRPS12, rpsL; small subunit ribosomal protein S12	SSU ribosomal protein S23e (S12p)	Ribosomal protein S12	Thaumarchaeota archaeon BS3	non-AOA (basal)	MAG	BED454Sanger_scf7180000002641.42_1	81.3
OceanDNA-a888	00075_4	RP-S12, MRPS12, rpsL; small subunit ribosomal protein S12	SSU ribosomal protein S23e (S12p)	Ribosomal protein S12	Thaumarchaeota archaeon BS3	non-AOA (basal)	MAG	BED454Sanger_scf7180000002641.42_1	81.3
OceanDNA-a890	00002_29	RP-S12, MRPS12, rpsL; small subunit ribosomal protein S12	SSU ribosomal protein S23e (S12p)	Ribosomal protein S12	Thaumarchaeota archaeon BS3	non-AOA (basal)	MAG	BED454Sanger_scf7180000002641.42_1	81.3
OceanDNA-a892	00047_2	RP-S12, MRPS12, rpsL; small subunit ribosomal protein S12	SSU ribosomal protein S23e (S12p)	Ribosomal protein S12	Thaumarchaeota archaeon BS3	non-AOA (basal)	MAG	BED454Sanger_scf7180000002641.42_1	81.3
OceanDNA-a894	00114_3	RP-S12, MRPS12, rpsL; small subunit ribosomal protein S12	SSU ribosomal protein S23e (S12p)	Ribosomal protein S12	Thaumarchaeota archaeon BS3	non-AOA (basal)	MAG	BED454Sanger_scf7180000002641.42_1	80.2
OceanDNA-a897	00244_1	RP-S12, MRPS12, rpsL; small subunit ribosomal protein S12	SSU ribosomal protein S23e (S12p)	Ribosomal protein S12	Thaumarchaeota archaeon BS3	non-AOA (basal)	MAG	BED454Sanger_scf7180000002641.42_1	80.2
OceanDNA-a899	00126_3	RP-S12, MRPS12, rpsL; small subunit ribosomal protein S12	SSU ribosomal protein S23e (S12p)	Ribosomal protein S12	Thaumarchaeota archaeon BS3	non-AOA (basal)	MAG	BED454Sanger_scf7180000002641.42_1	80.2
OceanDNA-a900	00045_4	RP-S12, MRPS12, rpsL; small subunit ribosomal protein S12	SSU ribosomal protein S23e (S12p)	Ribosomal protein S12	Thaumarchaeota archaeon BS3	non-AOA (basal)	MAG	BED454Sanger_scf7180000002641.42_1	80.2
OceanDNA-a901	00015_4	RP-S12, MRPS12, rpsL; small subunit ribosomal protein S12	SSU ribosomal protein S23e (S12p)	Ribosomal protein S12	Thaumarchaeota archaeon BS3	non-AOA (basal)	MAG	BED454Sanger_scf7180000002641.42_1	80.2
OceanDNA-a905	00192_2	RP-S12, MRPS12, rpsL; small subunit ribosomal protein S12	SSU ribosomal protein S23e (S12p)	Ribosomal protein S12	Thaumarchaeota archaeon BS3	non-AOA (basal)	MAG	BED454Sanger_scf7180000002641.42_1	80.2
OceanDNA-a908	00084_4	RP-S12, MRPS12, rpsL; small subunit ribosomal protein S12	SSU ribosomal protein S23e (S12p)	Ribosomal protein S12	Thaumarchaeota archaeon BS3	non-AOA (basal)	MAG	BED454Sanger_scf7180000002641.42_1	80.2
OceanDNA-a912	00134_4	RP-S12, MRPS12, rpsL; small subunit ribosomal protein S12	SSU ribosomal protein S23e (S12p)	Ribosomal protein S12	Thaumarchaeota archaeon BS3	non-AOA (basal)	MAG	BED454Sanger_scf7180000002641.42_1	83.1
OceanDNA-a912	00164_1	RP-S12, MRPS12, rpsL; small subunit ribosomal protein S12	SSU ribosomal protein S23e (S12p)	Ribosomal protein S12	Thaumarchaeota archaeon BS3	non-AOA (basal)	MAG	BED454Sanger_scf7180000002641.42_1	80.2
OceanDNA-a913	00145_2	RP-S12, MRPS12, rpsL; small subunit ribosomal protein S12	SSU ribosomal protein S23e (S12p)	Ribosomal protein S12	Thaumarchaeota archaeon BS3	non-AOA (basal)	MAG	BED454Sanger_scf7180000002641.42_1	80.2
OceanDNA-a914	00096_3	RP-S12, MRPS12, rpsL; small subunit ribosomal protein S12	SSU ribosomal protein S23e (S12p)	Ribosomal protein S12	Thaumarchaeota archaeon BS3	non-AOA (basal)	MAG	BED454Sanger_scf7180000002641.42_1	80.2
OceanDNA-a916	00078_4	RP-S12, MRPS12, rpsL; small subunit ribosomal protein S12	SSU ribosomal protein S23e (S12p)	Ribosomal protein S12	Thaumarchaeota archaeon BS3	non-AOA (basal)	MAG	BED454Sanger_scf7180000002641.42_1	80.2
OceanDNA-a918	00084_2	RP-S12, MRPS12, rpsL; small subunit ribosomal protein S12	SSU ribosomal protein S23e (S12p)	Ribosomal protein S12	Thaumarchaeota archaeon BS3	non-AOA (basal)	MAG	BED454Sanger_scf7180000002641.42_1	80.2
OceanDNA-a921	00027_6	RP-S12, MRPS12, rpsL; small subunit ribosomal protein S12	SSU ribosomal protein S23e (S12p)	Ribosomal protein S12	Thaumarchaeota archaeon BS3	non-AOA (basal)	MAG	BED454Sanger_scf7180000002641.42_1	80.2
OceanDNA-a922	00151_3	RP-S12, MRPS12, rpsL; small subunit ribosomal protein S12	SSU ribosomal protein S23e (S12p)	Ribosomal protein S12	Thaumarchaeota archaeon BS3	non-AOA (basal)	MAG	BED454Sanger_scf7180000002641.42_1	80.2
OceanDNA-a924	00059_3	RP-S12, MRPS12, rpsL; small subunit ribosomal protein S12	SSU ribosomal protein S23e (S12p)	Ribosomal protein S12	Thaumarchaeota archaeon BS3	non-AOA (basal)	MAG	BED454Sanger_scf7180000002641.42_1	80.2
OceanDNA-a926	00131_3	RP-S12, MRPS12, rpsL; small subunit ribosomal protein S12	SSU ribosomal protein S23e (S12p)	Ribosomal protein S12	Thaumarchaeota archaeon BS3	non-AOA (basal)	MAG	BED454Sanger_scf7180000002641.42_1	80.2
OceanDNA-a937	00178_1	RP-S12, MRPS12, rpsL; small subunit ribosomal protein S12	SSU ribosomal protein S23e (S12p)	Ribosomal protein S12	Thaumarchaeota archaeon BS3	non-AOA (basal)	MAG	BED454Sanger_scf7180000002641.42_1	80.2
OceanDNA-a941	00135_2	RP-S12, MRPS12, rpsL; small subunit ribosomal protein S12	SSU ribosomal protein S23e (S12p)	Ribosomal protein S12	Thaumarchaeota archaeon BS3	non-AOA (basal)	MAG	BED454Sanger_scf7180000002641.42_1	81.3
OceanDNA-a943	00006_3	RP-S12, MRPS12, rpsL; small subunit ribosomal protein S12	SSU ribosomal protein S23e (S12p)	Ribosomal protein S12	Thaumarchaeota archaeon BS3	non-AOA (basal)	MAG	BED454Sanger_scf7180000002641.42_1	81.3
OceanDNA-a944	00150_3	RP-S12, MRPS12, rpsL; small subunit ribosomal protein S12	SSU ribosomal protein S23e (S12p)	Ribosomal protein S12	Thaumarchaeota archaeon BS3	non-AOA (basal)	MAG	BED454Sanger_scf7180000002641.42_1	81.3
OceanDNA-a948	00074_4	RP-S12, MRPS12, rpsL; small subunit ribosomal protein S12	SSU ribosomal protein S23e (S12p)	Ribosomal protein S12	Thaumarchaeota archaeon BS3	non-AOA (basal)	MAG	BED454Sanger_scf7180000002641.42_1	81.3
OceanDNA-a952	00078_1	RP-S12, MRPS12, rpsL; small subunit ribosomal protein S12	SSU ribosomal protein S23e (S12p)	Ribosomal protein S12	Thaumarchaeota archaeon BS3	non-AOA (basal)	MAG	BED454Sanger_scf7180000002641.42_1	80.2
OceanDNA-a955	00042_5	RP-S12, MRPS12, rpsL; small subunit ribosomal protein S12	SSU ribosomal protein S23e (S12p)	Ribosomal protein S12	Thaumarchaeota archaeon BS3	non-AOA (basal)	MAG	BED454Sanger_scf7180000002641.42_1	82.4
OceanDNA-a956	00028_6	RP-S12, MRPS12, rpsL; small subunit ribosomal protein S12	SSU ribosomal protein S23e (S12p)	Ribosomal protein S12	Thaumarchaeota archaeon BS3	non-AOA (basal)	MAG	BED454Sanger_scf7180000002641.42_1	83.5
OceanDNA-a958	00139_1	RP-S12, MRPS12, rpsL; small subunit ribosomal protein S12	SSU ribosomal protein S23e (S12p)	Ribosomal protein S12	Thaumarchaeota archaeon BS3	non-AOA (basal)	MAG	BED454Sanger_scf7180000002641.42_1	83.5
OceanDNA-a959	00044_5	RP-S12, MRPS12, rpsL; small subunit ribosomal protein S12	SSU ribosomal protein S23e (S12p)	Ribosomal protein S12	Thaumarchaeota archaeon BS3	non-AOA (basal)	MAG	BED454Sanger_scf7180000002641.42_1	83.5
OceanDNA-a960	00096_2	RP-S12, MRPS12, rpsL; small subunit ribosomal protein S12	SSU ribosomal protein S23e (S12p)	Ribosomal protein S12	Thaumarchaeota archaeon BS3	non-AOA (basal)	MAG	BED454Sanger_scf7180000002641.42_1	82.4
OceanDNA-a961	00030_9	RP-S12, MRPS12, rpsL; small subunit ribosomal protein S12	SSU ribosomal protein S23e (S12p)	Ribosomal protein S12	Thaumarchaeota archaeon BS3	non-AOA (basal)	MAG	BED454Sanger_scf7180000002641.42_1	83.5
OceanDNA-a964	00022_3	RP-S12, MRPS12, rpsL; small subunit ribosomal protein S12	SSU ribosomal protein S23e (S12p)	Ribosomal protein S12	Thaumarchaeota archaeon BS3	non-AOA (basal)	MAG	BED454Sanger_scf7180000002641.42_1	83.5
OceanDNA-a966	00050_5	RP-S12, MRPS12, rpsL; small subunit ribosomal protein S12	SSU ribosomal protein S23e (S12p)	Ribosomal protein S12	Thaumarchaeota archaeon BS3	non-AOA (basal)	MAG	BED454Sanger_scf7180000002641.42_1	83.5
OceanDNA-a967	00087_3	RP-S12, MRPS12, rpsL; small subunit ribosomal protein S12	SSU ribosomal protein S23e (S12p)	Ribosomal protein S12	Thaumarchaeota archaeon BS3	non-AOA (basal)	MAG	BED454Sanger_scf7180000002641.42_1	83.5
OceanDNA-a969	00020_2	RP-S12, MRPS12, rpsL; small subunit ribosomal protein S12	SSU ribosomal protein S23e (S12p)	Ribosomal protein S12	Thaumarchaeota archaeon BS3	non-AOA (basal)	MAG	BED454Sanger_scf7180000002641.42_1	81.3
OceanDNA-a972	00029_6	RP-S12, MRPS12, rpsL; small subunit ribosomal protein S12	SSU ribosomal protein S23e (S12p)	Ribosomal protein S12	Thaumarchaeota archaeon BS3	non-AOA (basal)	MAG	BED454Sanger_scf7180000002641.42_1	83.5
OceanDNA-a975	00021_12	RP-S12, MRPS12, rpsL; small subunit ribosomal protein S12	SSU ribosomal protein S23e (S12p)	Ribosomal protein S12	Thaumarchaeota archaeon BS3	non-AOA (basal)	MAG	BED454Sanger_scf7180000002641.42_1	83.5
OceanDNA-a977	00186_4	RP-S12, MRPS12, rpsL; small subunit ribosomal protein S12	SSU ribosomal protein S23e (S12p)	Ribosomal protein S12	Thaumarchaeota archaeon BS3	non-AOA (basal)	MAG	BED454Sanger_scf7180000002641.42_1	82.4
OceanDNA-a978	00021_6	RP-S12, MRPS12, rpsL; small subunit ribosomal protein S12	SSU ribosomal protein S23e (S12p)	Ribosomal protein S12	Thaumarchaeota archaeon BS3	non-AOA (basal)	MAG	BED454Sanger_scf7180000002641.42_1	82.4
OceanDNA-a979	00077_3	RP-S12, MRPS12, rpsL; small subunit ribosomal protein S12	SSU ribosomal protein S23e (S12p)	Ribosomal protein S12	Thaumarchaeota archaeon BS3	non-AOA (basal)	MAG	BED454Sanger_scf7180000002641.42_1	83.5
OceanDNA-a981	00020_6	RP-S12, MRPS12, rpsL; small subunit ribosomal protein S12	SSU ribosomal protein S23e (S12p)	Ribosomal protein S12	Thaumarchaeota archaeon BS3	non-AOA (basal)	MAG	BED454Sanger_scf7180000002641.42_1	82.4
SAT139	PAVW01000012.1_12	RP-S12, MRPS12, rpsL; small subunit ribosomal protein S12	SSU ribosomal protein S23e (S12p)	Ribosomal protein S12	Thaumarchaeota archaeon BS3	non-AOA (basal)	MAG	BED454Sanger_scf7180000002641.42_1	83.5
METAG_FAHBIDMO	TARA_SAMEA2623756_METAG-scaffold_1370_5	RP-S12, MRPS12, rpsL; small subunit ribosomal protein S12	SSU ribosomal protein S23e (S12p)	Ribosomal protein S12	Thaumarchaeota archaeon BS3	non-AOA (basal)	MAG	BED454Sanger_scf7180000002641.42_1	82.4
UBA223	DAHJ01000035.1_3	RP-S12, MRPS12, rpsL; small subunit ribosomal protein S12	SSU ribosomal protein S23e (S12p)	Ribosomal protein S12	Thaumarchaeota archaeon BS3	non-AOA (basal)	MAG	BED454Sanger_scf7180000002641.42_1	80.2
UBA539	DAUU01000052.1_65	RP-S12, MRPS12, rpsL; small subunit ribosomal protein S12	SSU ribosomal protein S23e (S12p)	Ribosomal protein S12	Thaumarchaeota archaeon BS3	non-AOA (basal)	MAG	BED454Sanger_scf7180000002641.42_1	80.2
OceanDNA-a858	00066_7	TFIIB, GTF2B, SUA7, tfb; transcription initiation factor TFIIB	Transcription initiation factor B	Transcription initiation factor TFIIB, Brf1 subunit/Transcription initiation factor TFIIB	Thaumarchaeota archaeon BS3	non-AOA (basal)	MAG	BED454Sanger_scf7180000002650.151_1	80.2
OceanDNA-a918	00299_3	TFIIB, GTF2B, SUA7, tfb; transcription initiation factor TFIIB	Transcription initiation factor B	Transcription initiation factor TFIIB, Brf1 subunit/Transcription initiation factor TFIIB	Thaumarchaeota archaeon BS3	non-AOA (basal)	MAG	BED454Sanger_scf7180000002650.151_1	82.2
OceanDNA-a933	00069_7	TFIIB, GTF2B, SUA7, tfb; transcription initiation factor TFIIB	Transcription initiation factor B	Transcription initiation factor TFIIB, Brf1 subunit/Transcription initiation factor TFIIB	Thaumarchaeota archaeon BS3	non-AOA (basal)	MAG	BED454Sanger_scf7180000002650.151_1	80.8
OceanDNA-a955	00049_1	TFIIB, GTF2B, SUA7, tfb; transcription initiation factor TFIIB	Transcription initiation factor B	Unannotated	Thaumarchaeota archaeon BS3	non-AOA (basal)	MAG	BED454Sanger_scf7180000002650.151_1	90.6
OceanDNA-a963	00119_6	TFIIB, GTF2B, SUA7, tfb; transcription initiation factor TFIIB	Transcription initiation factor B	Transcription initiation factor TFIIB, Brf1 subunit/Transcription initiation factor TFIIB	Thaumarchaeota archaeon BS3	non-AOA (basal)	MAG	BED454Sanger_scf7180000002650.151_1	85
OceanDNA-a974	00032_1	TFIIB, GTF2B, SUA7, tfb; transcription initiation factor TFIIB	Transcription initiation factor B	Transcription initiation factor TFIIB, Brf1 subunit/Transcription initiation factor TFIIB	Thaumarchaeota archaeon BS3	non-AOA (basal)	MAG	BED454Sanger_scf7180000002650.151_1	82.4
OceanDNA-a979	00041_11	TFIIB, GTF2B, SUA7, tfb; transcription initiation factor TFIIB	Transcription initiation factor B	Unannotated	Thaumarchaeota archaeon BS3	non-AOA (basal)	MAG	BED454Sanger_scf7180000002650.151_1	88.9
OceanDNA-a876	00041_1	cct, ths; archaeal chaperonin	Thermosome subunit	Chaperonin GroEL, HSP60 family	Thaumarchaeota archaeon BS3	non-AOA (basal)	MAG	BED454Sanger_scf7180000002652.2_1	80.8
OceanDNA-a880	00154_3	cct, ths; archaeal chaperonin	Thermosome subunit	Unannotated	Thaumarchaeota archaeon BS3	non-AOA (basal)	MAG	BED454Sanger_scf7180000002652.2_1	81.2
OceanDNA-a943	00055_1	cct, ths; archaeal chaperonin	Thermosome subunit	Unannotated	Thaumarchaeota archaeon BS3	non-AOA (basal)	MAG	BED454Sanger_scf7180000002652.2_1	81.5
OceanDNA-a856	00029_9	E1.21.98.5; tetraether lipid synthase [EC:1.21.98.5]	MoaA/NifB/PqqE family radical SAM protein MJ0619	7,8-dihydro-6-hydroxymethylpterin dimethyltransferase, radical SAM superfamily enzyme	Thaumarchaeota archaeon BS3	non-AOA (basal)	MAG	BED454Sanger_scf7180000002658.5_37	80.6
OceanDNA-a952	00030_13	uppS, cpdS; tritrans,polycis-undecaprenyl-diphosphate synthase [geranylgeran	Undecaprenyl diphosphate synthase (geranylgeranyl diphosphate specific) (EC 2.5.1.89)	Unannotated	Thaumarchaeota archaeon BS3	non-AOA (basal)	MAG	BED454Sanger_scf7180000002668.21_12	85
OceanDNA-a969	00116_1	Unannotated	hypothetical protein	Unannotated	Thaumarchaeota archaeon BS3	non-AOA (basal)	MAG	BED454Sanger_scf7180000002671.267_1	81.4
MP1419_Bin-45	Contig_6921_7	E5.4.99.2B, mcmA2; methylmalonyl-CoA mutase, C-terminal domain [EC:5.4.99.2]	B12 binding domain of Methylmalonyl-CoA mutase (EC 5.4.99.2)	Unannotated	Thaumarchaeota archaeon BS3	non-AOA (basal)	MAG	BED454Sanger_scf7180000002692.1_27	81
OceanDNA-a892	00047_6	rpoB; DNA-directed RNA polymerase subunit B [EC:2.7.7.6]	DNA-directed RNA polymerase subunit B (EC 2.7.7.6)	DNA-directed RNA polymerase subunit B	Thaumarchaeota archaeon BS3	non-AOA (basal)	MAG	BED454Sanger_scf7180000002692.1_9	80.5
OceanDNA-a959	00044_1	rpoB; DNA-directed RNA polymerase subunit B [EC:2.7.7.6]	DNA-directed RNA polymerase subunit B (EC 2.7.7.6)	DNA-directed RNA polymerase subunit B	Thaumarchaeota archaeon BS3	non-AOA (basal)	MAG	BED454Sanger_scf7180000002692.1_9	81
OceanDNA-a974	00107_2	rpoB; DNA-directed RNA polymerase subunit B [EC:2.7.7.6]	DNA-directed RNA polymerase subunit B (EC 2.7.7.6)	DNA-directed RNA polymerase subunit B	Thaumarchaeota archaeon BS3	non-AOA (basal)	MAG	BED454Sanger_scf7180000002692.1_9	81.5
OceanDNA-a918	00299_3	TFIIB, GTF2B, SUA7, tfb; transcription initiation factor TFIIB	Transcription initiation factor B	Transcription initiation factor TFIIB, Brf1 subunit/Transcription initiation factor TFIIB	Thaumarchaeota archaeon BS3	non-AOA (basal)	MAG	BED454Sanger_scf7180000002723.128_1	80.6
OceanDNA-a955	00049_1	TFIIB, GTF2B, SUA7, tfb; transcription initiation factor TFIIB	Transcription initiation factor B	Unannotated	Thaumarchaeota archaeon BS3	non-AOA (basal)	MAG	BED454Sanger_scf7180000002723.128_1	90.6
OceanDNA-a963	00119_6	TFIIB, GTF2B, SUA7, tfb; transcription initiation factor TFIIB	Transcription initiation factor B	Transcription initiation factor TFIIB, Brf1 subunit/Transcription initiation factor TFIIB	Thaumarchaeota archaeon BS3	non-AOA (basal)	MAG	BED454Sanger_scf7180000002723.128_1	85
OceanDNA-a979	00041_11	TFIIB, GTF2B, SUA7, tfb; transcription initiation factor TFIIB	Transcription initiation factor B	Unannotated	Thaumarchaeota archaeon BS3	non-AOA (basal)	MAG	BED454Sanger_scf7180000002723.128_1	88.9
OceanDNA-a857	00106_4	VCP, CDC48; transitional endoplasmic reticulum ATPase	Vesicle-fusing ATPase (EC 3.6.4.6)	ATPase of the AAA+ class , CDC48 family	Thaumarchaeota archaeon BS3	non-AOA (basal)	MAG	BED454Sanger_scf7180000002775.16_7	81.1
EAC691	NZOP01000006.1_46	RP-S28e, RPS28; small subunit ribosomal protein S28e	SSU ribosomal protein S28e	Unannotated	Thaumarchaeota archaeon BS3	non-AOA (basal)	MAG	BED454Sanger_scf7180000002858.4_12	83.1
OceanDNA-a955	00048_5	RP-S28e, RPS28; small subunit ribosomal protein S28e	SSU ribosomal protein S28e	Unannotated	Thaumarchaeota archaeon BS3	non-AOA (basal)	MAG	BED454Sanger_scf7180000002858.4_12	83.1
OceanDNA-a956	00012_23	RP-S28e, RPS28; small subunit ribosomal protein S28e	SSU ribosomal protein S28e	Unannotated	Thaumarchaeota archaeon BS3	non-AOA (basal)	MAG	BED454Sanger_scf7180000002858.4_12	81.7
OceanDNA-a958	00004_15	RP-S28e, RPS28; small subunit ribosomal protein S28e	SSU ribosomal protein S28e	Unannotated	Thaumarchaeota archaeon BS3	non-AOA (basal)	MAG	BED454Sanger_scf7180000002858.4_12	81.7
OceanDNA-a959	00049_5	RP-S28e, RPS28; small subunit ribosomal protein S28e	SSU ribosomal protein S28e	Unannotated	Thaumarchaeota archaeon BS3	non-AOA (basal)	MAG	BED454Sanger_scf7180000002858.4_12	83.1
OceanDNA-a960	00005_11	RP-S28e, RPS28; small subunit ribosomal protein S28e	SSU ribosomal protein S28e	Unannotated	Thaumarchaeota archaeon BS3	non-AOA (basal)	MAG	BED454Sanger_scf7180000002858.4_12	83.1
OceanDNA-a961	00076_5	RP-S28e, RPS28; small subunit ribosomal protein S28e	SSU ribosomal protein S28e	Unannotated	Thaumarchaeota archaeon BS3	non-AOA (basal)	MAG	BED454Sanger_scf7180000002858.4_12	83.1
OceanDNA-a962	00005_16	RP-S28e, RPS28; small subunit ribosomal protein S28e	SSU ribosomal protein S28e	Unannotated	Thaumarchaeota archaeon BS3	non-AOA (basal)	MAG	BED454Sanger_scf7180000002858.4_12	81.7
OceanDNA-a963	00056_5	RP-S28e, RPS28; small subunit ribosomal protein S28e	SSU ribosomal protein S28e	Unannotated	Thaumarchaeota archaeon BS3	non-AOA (basal)	MAG	BED454Sanger_scf7180000002858.4_12	81.7
OceanDNA-a964	00026_5	RP-S28e, RPS28; small subunit ribosomal protein S28e	SSU ribosomal protein S28e	Unannotated	Thaumarchaeota archaeon BS3	non-AOA (basal)	MAG	BED454Sanger_scf7180000002858.4_12	81.7
OceanDNA-a966	00001_68	RP-S28e, RPS28; small subunit ribosomal protein S28e	SSU ribosomal protein S28e	Unannotated	Thaumarchaeota archaeon BS3	non-AOA (basal)	MAG	BED454Sanger_scf7180000002858.4_12	81.7
OceanDNA-a967	00075_5	RP-S28e, RPS28; small subunit ribosomal protein S28e	SSU ribosomal protein S28e	Unannotated	Thaumarchaeota archaeon BS3	non-AOA (basal)	MAG	BED454Sanger_scf7180000002858.4_12	80.3
MP1527_Bin-62	Contig_23434_3	ABC.PE.P; peptide/nickel transport system permease protein	Oligopeptide ABC transporter, permease protein OppB (TC 3.A.1.5.1)	ABC-type dipeptide/oligopeptide/nickel transport system, permease component	Nitrosopumilus zosterae NM25	Nitrosopumilales-other	WGS	BGKI01000001.1_127	82.4
OceanDNA-a963	00194_1	INO1, ISYNA1; myo-inositol-1-phosphate synthase [EC:5.5.1.4]	Inositol-1-phosphate synthase (EC 5.5.1.4)	Myo-inositol-1-phosphate synthase	Nitrosopumilus zosterae NM25	Nitrosopumilales-other	WGS	BGKI01000001.1_250	88.8
METAG_FCBJNKBN	TARA_SAMEA2619970_METAG-scaffold_4836_12	INO1, ISYNA1; myo-inositol-1-phosphate synthase [EC:5.5.1.4]	Inositol-1-phosphate synthase (EC 5.5.1.4)	Myo-inositol-1-phosphate synthase	Nitrosopumilus zosterae NM25	Nitrosopumilales-other	WGS	BGKI01000001.1_250	80.6
OceanDNA-a866	00040_11	TFIIB, GTF2B, SUA7, tfb; transcription initiation factor TFIIB	Transcription initiation factor B	Transcription initiation factor TFIIB, Brf1 subunit/Transcription initiation factor TFIIB	Nitrosopumilus zosterae NM25	Nitrosopumilales-other	WGS	BGKI01000001.1_274	82.5
OceanDNA-a918	00299_3	TFIIB, GTF2B, SUA7, tfb; transcription initiation factor TFIIB	Transcription initiation factor B	Transcription initiation factor TFIIB, Brf1 subunit/Transcription initiation factor TFIIB	Nitrosopumilus zosterae NM25	Nitrosopumilales-other	WGS	BGKI01000001.1_274	81
OceanDNA-a933	00069_7	TFIIB, GTF2B, SUA7, tfb; transcription initiation factor TFIIB	Transcription initiation factor B	Transcription initiation factor TFIIB, Brf1 subunit/Transcription initiation factor TFIIB	Nitrosopumilus zosterae NM25	Nitrosopumilales-other	WGS	BGKI01000001.1_274	84.5
OceanDNA-a963	00119_6	TFIIB, GTF2B, SUA7, tfb; transcription initiation factor TFIIB	Transcription initiation factor B	Transcription initiation factor TFIIB, Brf1 subunit/Transcription initiation factor TFIIB	Nitrosopumilus zosterae NM25	Nitrosopumilales-other	WGS	BGKI01000001.1_274	82.7
OceanDNA-a974	00032_1	TFIIB, GTF2B, SUA7, tfb; transcription initiation factor TFIIB	Transcription initiation factor B	Transcription initiation factor TFIIB, Brf1 subunit/Transcription initiation factor TFIIB	Nitrosopumilus zosterae NM25	Nitrosopumilales-other	WGS	BGKI01000001.1_274	82
OceanDNA-a979	00041_11	TFIIB, GTF2B, SUA7, tfb; transcription initiation factor TFIIB	Transcription initiation factor B	Unannotated	Nitrosopumilus zosterae NM25	Nitrosopumilales-other	WGS	BGKI01000001.1_274	90.9
OceanDNA-a873	00287_1	leuC, IPMI-L; 3-isopropylmalate/(R)-2-methylmalate dehydratase large subunit [EC:4.2.1.33 4.2.1.35]	3-isopropylmalate dehydratase large subunit (EC 4.2.1.33)	Unannotated	Nitrosopumilus zosterae NM25	Nitrosopumilales-other	WGS	BGKI01000002.1_85	81.2
OceanDNA-a888	00093_4	leuC, IPMI-L; 3-isopropylmalate/(R)-2-methylmalate dehydratase large subunit [EC:4.2.1.33 4.2.1.35]	3-isopropylmalate dehydratase large subunit (EC 4.2.1.33)	Homoaconitate hydratase/3-isopropylmalate dehydratase large subunit family protein	Nitrosopumilus zosterae NM25	Nitrosopumilales-other	WGS	BGKI01000002.1_85	87
OceanDNA-a897	00367_2	leuC, IPMI-L; 3-isopropylmalate/(R)-2-methylmalate dehydratase large subunit [EC:4.2.1.33 4.2.1.35]	3-isopropylmalate dehydratase large subunit (EC 4.2.1.33)	Homoaconitate hydratase/3-isopropylmalate dehydratase large subunit family protein	Nitrosopumilus zosterae NM25	Nitrosopumilales-other	WGS	BGKI01000002.1_85	80.7
OceanDNA-a899	00173_3	leuC, IPMI-L; 3-isopropylmalate/(R)-2-methylmalate dehydratase large subunit [EC:4.2.1.33 4.2.1.35]	3-isopropylmalate dehydratase large subunit (EC 4.2.1.33)	Unannotated	Nitrosopumilus zosterae NM25	Nitrosopumilales-other	WGS	BGKI01000002.1_85	88.1
OceanDNA-a900	00051_6	leuC, IPMI-L; 3-isopropylmalate/(R)-2-methylmalate dehydratase large subunit [EC:4.2.1.33 4.2.1.35]	3-isopropylmalate dehydratase large subunit (EC 4.2.1.33)	Unannotated	Nitrosopumilus zosterae NM25	Nitrosopumilales-other	WGS	BGKI01000002.1_85	86.8
OceanDNA-a905	00171_1	leuC, IPMI-L; 3-isopropylmalate/(R)-2-methylmalate dehydratase large subunit [EC:4.2.1.33 4.2.1.35]	3-isopropylmalate dehydratase large subunit (EC 4.2.1.33)	Homoaconitate hydratase/3-isopropylmalate dehydratase large subunit family protein	Nitrosopumilus zosterae NM25	Nitrosopumilales-other	WGS	BGKI01000002.1_85	80.2
OceanDNA-a908	00242_1	leuC, IPMI-L; 3-isopropylmalate/(R)-2-methylmalate dehydratase large subunit [EC:4.2.1.33 4.2.1.35]	3-isopropylmalate dehydratase large subunit (EC 4.2.1.33)	Unannotated	Nitrosopumilus zosterae NM25	Nitrosopumilales-other	WGS	BGKI01000002.1_85	86.4
OceanDNA-a933	00174_2	leuC, IPMI-L; 3-isopropylmalate/(R)-2-methylmalate dehydratase large subunit [EC:4.2.1.33 4.2.1.35]	3-isopropylmalate dehydratase large subunit (EC 4.2.1.33)	Homoaconitate hydratase/3-isopropylmalate dehydratase large subunit family protein	Nitrosopumilus zosterae NM25	Nitrosopumilales-other	WGS	BGKI01000002.1_85	85.3
OceanDNA-a857	00277_1	RP-S11, MRPS11, rpsK; small subunit ribosomal protein S11	SSU ribosomal protein S14e (S11p)	Unannotated	Nitrosopumilus zosterae NM25	Nitrosopumilales-other	WGS	BGKI01000006.1_53	81.4
OceanDNA-a873	00037_1	EEF1A; elongation factor 1-alpha	Translation elongation factor 1 alpha subunit	Translation elongation factor EF-1 alpha, GTPase	Nitrosopumilus zosterae NM25	Nitrosopumilales-other	WGS	BGKI01000007.1_271	81.6
OceanDNA-a854	00018_1	cct, ths; archaeal chaperonin	Thermosome subunit	Chaperonin GroEL, HSP60 family	Nitrosopumilus zosterae NM25	Nitrosopumilales-other	WGS	BGKI01000009.1_52	80.5
OceanDNA-a967	00108_1	cct, ths; archaeal chaperonin	Thermosome subunit	Unannotated	Nitrosopumilus zosterae NM25	Nitrosopumilales-other	WGS	BGKI01000010.1_184	80.3
MP1527_Bin-62	Contig_29907_1	GCH1, folE; GTP cyclohydrolase IA [EC:3.5.4.16]	GTP cyclohydrolase I (EC 3.5.4.16) type 1	GTP cyclohydrolase I	Nitrosopumilus zosterae NM25	Nitrosopumilales-other	WGS	BGKI01000010.1_230	80.5
OceanDNA-a981	00006_1	nrdD; ribonucleoside-triphosphate reductase (formate) [EC:1.1.98.6]	Ribonucleotide reductase of class III (anaerobic), large subunit (EC 1.17.4.2)	Unannotated	Nitrosopumilus zosterae NM25	Nitrosopumilales-other	WGS	BGKI01000010.1_42	84.1
MAG2	c_000000061835_1	ATPVB, ntpB, atpB; V/A-type H+/Na+-transporting ATPase subunit B	V-type ATP synthase subunit B (EC 3.6.3.14)	Archaeal/vacuolar-type H+-ATPase subunit B	Nitrosopumilus zosterae NM25	Nitrosopumilales-other	WGS	BGKI01000010.1_74	82.6
OceanDNA-a856	00029_9	E1.21.98.5; tetraether lipid synthase [EC:1.21.98.5]	MoaA/NifB/PqqE family radical SAM protein MJ0619	7,8-dihydro-6-hydroxymethylpterin dimethyltransferase, radical SAM superfamily enzyme	Nitrosopumilus zosterae NM25	Nitrosopumilales-other	WGS	BGKI01000012.1_140	81.3
AAIW	1055469_contig_868_12	VCP, CDC48; transitional endoplasmic reticulum ATPase	AAA family ATPase Cdc48	ATPase of the AAA+ class , CDC48 family	Nitrosopumilus zosterae NM25	Nitrosopumilales-other	WGS	BGKI01000012.1_154	81.8
MP1409_Bin-42	Contig_25358_2	VCP, CDC48; transitional endoplasmic reticulum ATPase	AAA family ATPase Cdc48	ATPase of the AAA+ class , CDC48 family	Nitrosopumilus zosterae NM25	Nitrosopumilales-other	WGS	BGKI01000012.1_154	82.3
OceanDNA-a24	00107_5	VCP, CDC48; transitional endoplasmic reticulum ATPase	AAA family ATPase Cdc48	ATPase of the AAA+ class , CDC48 family	Nitrosopumilus zosterae NM25	Nitrosopumilales-other	WGS	BGKI01000012.1_154	83.7
OceanDNA-a857	00106_4	VCP, CDC48; transitional endoplasmic reticulum ATPase	Vesicle-fusing ATPase (EC 3.6.4.6)	ATPase of the AAA+ class , CDC48 family	Nitrosopumilus zosterae NM25	Nitrosopumilales-other	WGS	BGKI01000012.1_154	83.5
OceanDNA-a901	00048_5	VCP, CDC48; transitional endoplasmic reticulum ATPase	AAA family ATPase Cdc48	ATPase of the AAA+ class , CDC48 family	Nitrosopumilus zosterae NM25	Nitrosopumilales-other	WGS	BGKI01000012.1_154	81
OceanDNA-a905	00100_1	VCP, CDC48; transitional endoplasmic reticulum ATPase	AAA family ATPase Cdc48	ATPase of the AAA+ class , CDC48 family	Nitrosopumilus zosterae NM25	Nitrosopumilales-other	WGS	BGKI01000012.1_154	80.5
OceanDNA-a873	00037_1	EEF1A; elongation factor 1-alpha	Translation elongation factor 1 alpha subunit	Translation elongation factor EF-1 alpha, GTPase	Nitrosopumilaceae Bin71	Nitrosopumilales-other	MAG	Ga0113595_1016_9	81.6
OceanDNA-a854	00018_1	cct, ths; archaeal chaperonin	Thermosome subunit	Chaperonin GroEL, HSP60 family	Nitrosopumilaceae Bin71	Nitrosopumilales-other	MAG	Ga0113595_1019_1	80.5
AAIW	1055469_contig_868_12	VCP, CDC48; transitional endoplasmic reticulum ATPase	AAA family ATPase Cdc48	ATPase of the AAA+ class , CDC48 family	Nitrosopumilaceae Bin71	Nitrosopumilales-other	MAG	Ga0113595_1025_10	81.8
MP1409_Bin-42	Contig_25358_2	VCP, CDC48; transitional endoplasmic reticulum ATPase	AAA family ATPase Cdc48	ATPase of the AAA+ class , CDC48 family	Nitrosopumilaceae Bin71	Nitrosopumilales-other	MAG	Ga0113595_1025_10	81.3
OceanDNA-a24	00107_5	VCP, CDC48; transitional endoplasmic reticulum ATPase	AAA family ATPase Cdc48	ATPase of the AAA+ class , CDC48 family	Nitrosopumilaceae Bin71	Nitrosopumilales-other	MAG	Ga0113595_1025_10	83.8
OceanDNA-a857	00106_4	VCP, CDC48; transitional endoplasmic reticulum ATPase	Vesicle-fusing ATPase (EC 3.6.4.6)	ATPase of the AAA+ class , CDC48 family	Nitrosopumilaceae Bin71	Nitrosopumilales-other	MAG	Ga0113595_1025_10	82.4
OceanDNA-a901	00048_5	VCP, CDC48; transitional endoplasmic reticulum ATPase	AAA family ATPase Cdc48	ATPase of the AAA+ class , CDC48 family	Nitrosopumilaceae Bin71	Nitrosopumilales-other	MAG	Ga0113595_1025_10	80.4
OceanDNA-a888	00093_4	leuC, IPMI-L; 3-isopropylmalate/(R)-2-methylmalate dehydratase large subunit [EC:4.2.1.33 4.2.1.35]	3-isopropylmalate dehydratase large subunit (EC 4.2.1.33)	Homoaconitate hydratase/3-isopropylmalate dehydratase large subunit family protein	Nitrosopumilaceae Bin71	Nitrosopumilales-other	MAG	Ga0113595_1071_8	87.8
OceanDNA-a891	00048_8	leuC, IPMI-L; 3-isopropylmalate/(R)-2-methylmalate dehydratase large subunit [EC:4.2.1.33 4.2.1.35]	3-isopropylmalate dehydratase large subunit (EC 4.2.1.33)	Homoaconitate hydratase/3-isopropylmalate dehydratase large subunit family protein	Nitrosopumilaceae Bin71	Nitrosopumilales-other	MAG	Ga0113595_1071_8	80.9
OceanDNA-a899	00173_3	leuC, IPMI-L; 3-isopropylmalate/(R)-2-methylmalate dehydratase large subunit [EC:4.2.1.33 4.2.1.35]	3-isopropylmalate dehydratase large subunit (EC 4.2.1.33)	Unannotated	Nitrosopumilaceae Bin71	Nitrosopumilales-other	MAG	Ga0113595_1071_8	89.5
OceanDNA-a900	00051_6	leuC, IPMI-L; 3-isopropylmalate/(R)-2-methylmalate dehydratase large subunit [EC:4.2.1.33 4.2.1.35]	3-isopropylmalate dehydratase large subunit (EC 4.2.1.33)	Unannotated	Nitrosopumilaceae Bin71	Nitrosopumilales-other	MAG	Ga0113595_1071_8	87.9
OceanDNA-a963	00194_1	INO1, ISYNA1; myo-inositol-1-phosphate synthase [EC:5.5.1.4]	Inositol-1-phosphate synthase (EC 5.5.1.4)	Myo-inositol-1-phosphate synthase	Nitrosopumilaceae Bin71	Nitrosopumilales-other	MAG	Ga0113595_1078_4	88.9
OceanDNA-a854	00018_1	cct, ths; archaeal chaperonin	Thermosome subunit	Chaperonin GroEL, HSP60 family	Nitrosopumilaceae Bin71	Nitrosopumilales-other	MAG	Ga0113595_1080_5	80.5
OceanDNA-a858	00026_1	ATPVB, ntpB, atpB; V/A-type H+/Na+-transporting ATPase subunit B	V-type ATP synthase subunit B (EC 3.6.3.14)	Archaeal/vacuolar-type H+-ATPase subunit B	Nitrosopumilaceae Bin71	Nitrosopumilales-other	MAG	Ga0113595_1208_1	80.3
OceanDNA-a981	00006_1	nrdD; ribonucleoside-triphosphate reductase (formate) [EC:1.1.98.6]	Ribonucleotide reductase of class III (anaerobic), large subunit (EC 1.17.4.2)	Unannotated	Nitrosopumilaceae Bin71	Nitrosopumilales-other	MAG	Ga0113595_1214_1	84.1
OceanDNA-a857	00277_1	RP-S11, MRPS11, rpsK; small subunit ribosomal protein S11	SSU ribosomal protein S14e (S11p)	Unannotated	Nitrosopumilaceae Bin71	Nitrosopumilales-other	MAG	Ga0113595_1221_4	81.4
MAG2	c_000000061835_1	ATPVB, ntpB, atpB; V/A-type H+/Na+-transporting ATPase subunit B	V-type ATP synthase subunit B (EC 3.6.3.14)	Archaeal/vacuolar-type H+-ATPase subunit B	Nitrosopumilaceae Bin71	Nitrosopumilales-other	MAG	Ga0113595_1229_2	81.7
AAIW	1055469_contig_868_12	VCP, CDC48; transitional endoplasmic reticulum ATPase	AAA family ATPase Cdc48	ATPase of the AAA+ class , CDC48 family	Nitrosopumilaceae Bin71	Nitrosopumilales-other	MAG	Ga0113595_1293_1	85
MP1178_Bin-50	Contig_3209_1	VCP, CDC48; transitional endoplasmic reticulum ATPase	AAA family ATPase Cdc48	ATPase of the AAA+ class , CDC48 family	Nitrosopumilaceae Bin71	Nitrosopumilales-other	MAG	Ga0113595_1293_1	83.1
OceanDNA-a24	00107_5	VCP, CDC48; transitional endoplasmic reticulum ATPase	AAA family ATPase Cdc48	ATPase of the AAA+ class , CDC48 family	Nitrosopumilaceae Bin71	Nitrosopumilales-other	MAG	Ga0113595_1293_1	88.2
OceanDNA-a901	00048_5	VCP, CDC48; transitional endoplasmic reticulum ATPase	AAA family ATPase Cdc48	ATPase of the AAA+ class , CDC48 family	Nitrosopumilaceae Bin71	Nitrosopumilales-other	MAG	Ga0113595_1293_1	90.5
OceanDNA-a905	00100_1	VCP, CDC48; transitional endoplasmic reticulum ATPase	AAA family ATPase Cdc48	ATPase of the AAA+ class , CDC48 family	Nitrosopumilaceae Bin71	Nitrosopumilales-other	MAG	Ga0113595_1293_1	89.7
OceanDNA-a908	00125_2	VCP, CDC48; transitional endoplasmic reticulum ATPase	AAA family ATPase Cdc48	ATPase of the AAA+ class , CDC48 family	Nitrosopumilaceae Bin71	Nitrosopumilales-other	MAG	Ga0113595_1293_1	80.3
OceanDNA-a969	00217_2	VCP, CDC48; transitional endoplasmic reticulum ATPase	AAA family ATPase Cdc48	ATPase of the AAA+ class , CDC48 family	Nitrosopumilaceae Bin71	Nitrosopumilales-other	MAG	Ga0113595_1293_1	89.4
METAG_FAPCEBDL	TARA_SAMEA2622733_METAG-scaffold_82073_1	VCP, CDC48; transitional endoplasmic reticulum ATPase	AAA family ATPase Cdc48	ATPase of the AAA+ class , CDC48 family	Nitrosopumilaceae Bin71	Nitrosopumilales-other	MAG	Ga0113595_1293_1	81.5
OceanDNA-a963	00194_1	INO1, ISYNA1; myo-inositol-1-phosphate synthase [EC:5.5.1.4]	Inositol-1-phosphate synthase (EC 5.5.1.4)	Myo-inositol-1-phosphate synthase	Nitrosopumilaceae Bin71	Nitrosopumilales-other	MAG	Ga0113595_1355_2	93.4
METAG_FCBJNKBN	TARA_SAMEA2619970_METAG-scaffold_4836_12	INO1, ISYNA1; myo-inositol-1-phosphate synthase [EC:5.5.1.4]	Inositol-1-phosphate synthase (EC 5.5.1.4)	Myo-inositol-1-phosphate synthase	Nitrosopumilaceae Bin71	Nitrosopumilales-other	MAG	Ga0113595_1355_2	84.8
UBA223	DAHJ01000009.1_3	E1.17.4.1A, nrdA, nrdE; ribonucleoside-diphosphate reductase alpha chain [EC:1.17.	Ribonucleotide reductase of class II (coenzyme B12-dependent) (EC 1.17.4.1)	Ribonucleotide reductase, alpha subunit	Nitrosopumilaceae Bin71	Nitrosopumilales-other	MAG	Ga0113595_1358_1	84.1
MP1527_Bin-62	Contig_23095_1	Unannotated	hypothetical protein	Uncharacterized protein	Nitrosopumilaceae Bin71	Nitrosopumilales-other	MAG	Ga0113595_1372_2	87.9
OceanDNA-a875	00270_2	leuC, IPMI-L; 3-isopropylmalate/(R)-2-methylmalate dehydratase large subunit [EC:4.2.1.33 4.2.1.35]	3-isopropylmalate dehydratase large subunit (EC 4.2.1.33)	Unannotated	Nitrosopumilaceae Bin72	Nitrosopumilales-other	MAG	Ga0113596_1002_8	81.2
OceanDNA-a888	00093_4	leuC, IPMI-L; 3-isopropylmalate/(R)-2-methylmalate dehydratase large subunit [EC:4.2.1.33 4.2.1.35]	3-isopropylmalate dehydratase large subunit (EC 4.2.1.33)	Homoaconitate hydratase/3-isopropylmalate dehydratase large subunit family protein	Nitrosopumilaceae Bin72	Nitrosopumilales-other	MAG	Ga0113596_1002_8	87
OceanDNA-a897	00367_2	leuC, IPMI-L; 3-isopropylmalate/(R)-2-methylmalate dehydratase large subunit [EC:4.2.1.33 4.2.1.35]	3-isopropylmalate dehydratase large subunit (EC 4.2.1.33)	Homoaconitate hydratase/3-isopropylmalate dehydratase large subunit family protein	Nitrosopumilaceae Bin72	Nitrosopumilales-other	MAG	Ga0113596_1002_8	80.2
OceanDNA-a899	00173_3	leuC, IPMI-L; 3-isopropylmalate/(R)-2-methylmalate dehydratase large subunit [EC:4.2.1.33 4.2.1.35]	3-isopropylmalate dehydratase large subunit (EC 4.2.1.33)	Unannotated	Nitrosopumilaceae Bin72	Nitrosopumilales-other	MAG	Ga0113596_1002_8	88.1
OceanDNA-a900	00051_6	leuC, IPMI-L; 3-isopropylmalate/(R)-2-methylmalate dehydratase large subunit [EC:4.2.1.33 4.2.1.35]	3-isopropylmalate dehydratase large subunit (EC 4.2.1.33)	Unannotated	Nitrosopumilaceae Bin72	Nitrosopumilales-other	MAG	Ga0113596_1002_8	86.8
OceanDNA-a908	00242_1	leuC, IPMI-L; 3-isopropylmalate/(R)-2-methylmalate dehydratase large subunit [EC:4.2.1.33 4.2.1.35]	3-isopropylmalate dehydratase large subunit (EC 4.2.1.33)	Unannotated	Nitrosopumilaceae Bin72	Nitrosopumilales-other	MAG	Ga0113596_1002_8	82.8
OceanDNA-a933	00174_2	leuC, IPMI-L; 3-isopropylmalate/(R)-2-methylmalate dehydratase large subunit [EC:4.2.1.33 4.2.1.35]	3-isopropylmalate dehydratase large subunit (EC 4.2.1.33)	Homoaconitate hydratase/3-isopropylmalate dehydratase large subunit family protein	Nitrosopumilaceae Bin72	Nitrosopumilales-other	MAG	Ga0113596_1002_8	83.8
MP1527_Bin-62	Contig_20545_3	COX10, ctaB, cyoE; heme o synthase [EC:2.5.1.141]	Heme O synthase, protoheme IX farnesyltransferase, COX10-CtaB	Polyprenyltransferase (cytochrome oxidase assembly factor)	Nitrosopumilaceae Bin72	Nitrosopumilales-other	MAG	Ga0113596_1007_10	80.1
OceanDNA-a981	00006_1	nrdD; ribonucleoside-triphosphate reductase (formate) [EC:1.1.98.6]	Ribonucleotide reductase of class III (anaerobic), large subunit (EC 1.17.4.2)	Unannotated	Nitrosopumilaceae Bin72	Nitrosopumilales-other	MAG	Ga0113596_1010_5	84.1
OceanDNA-a963	00194_1	INO1, ISYNA1; myo-inositol-1-phosphate synthase [EC:5.5.1.4]	Inositol-1-phosphate synthase (EC 5.5.1.4)	Myo-inositol-1-phosphate synthase	Nitrosopumilaceae Bin72	Nitrosopumilales-other	MAG	Ga0113596_1019_3	91.9
METAG_FCBJNKBN	TARA_SAMEA2619970_METAG-scaffold_4836_12	INO1, ISYNA1; myo-inositol-1-phosphate synthase [EC:5.5.1.4]	Inositol-1-phosphate synthase (EC 5.5.1.4)	Myo-inositol-1-phosphate synthase	Nitrosopumilaceae Bin72	Nitrosopumilales-other	MAG	Ga0113596_1019_3	81
OceanDNA-a866	00040_11	TFIIB, GTF2B, SUA7, tfb; transcription initiation factor TFIIB	Transcription initiation factor B	Transcription initiation factor TFIIB, Brf1 subunit/Transcription initiation factor TFIIB	Nitrosopumilaceae Bin72	Nitrosopumilales-other	MAG	Ga0113596_1030_6	82.5
OceanDNA-a918	00299_3	TFIIB, GTF2B, SUA7, tfb; transcription initiation factor TFIIB	Transcription initiation factor B	Transcription initiation factor TFIIB, Brf1 subunit/Transcription initiation factor TFIIB	Nitrosopumilaceae Bin72	Nitrosopumilales-other	MAG	Ga0113596_1030_6	81
OceanDNA-a933	00069_7	TFIIB, GTF2B, SUA7, tfb; transcription initiation factor TFIIB	Transcription initiation factor B	Transcription initiation factor TFIIB, Brf1 subunit/Transcription initiation factor TFIIB	Nitrosopumilaceae Bin72	Nitrosopumilales-other	MAG	Ga0113596_1030_6	84.5
OceanDNA-a963	00119_6	TFIIB, GTF2B, SUA7, tfb; transcription initiation factor TFIIB	Transcription initiation factor B	Transcription initiation factor TFIIB, Brf1 subunit/Transcription initiation factor TFIIB	Nitrosopumilaceae Bin72	Nitrosopumilales-other	MAG	Ga0113596_1030_6	82.7
OceanDNA-a974	00032_1	TFIIB, GTF2B, SUA7, tfb; transcription initiation factor TFIIB	Transcription initiation factor B	Transcription initiation factor TFIIB, Brf1 subunit/Transcription initiation factor TFIIB	Nitrosopumilaceae Bin72	Nitrosopumilales-other	MAG	Ga0113596_1030_6	82
OceanDNA-a979	00041_11	TFIIB, GTF2B, SUA7, tfb; transcription initiation factor TFIIB	Transcription initiation factor B	Unannotated	Nitrosopumilaceae Bin72	Nitrosopumilales-other	MAG	Ga0113596_1030_6	90.9
OceanDNA-a854	00018_1	cct, ths; archaeal chaperonin	Thermosome subunit	Chaperonin GroEL, HSP60 family	Nitrosopumilaceae Bin72	Nitrosopumilales-other	MAG	Ga0113596_1073_3	80.5
OceanDNA-a857	00277_1	RP-S11, MRPS11, rpsK; small subunit ribosomal protein S11	SSU ribosomal protein S14e (S11p)	Unannotated	Nitrosopumilaceae Bin72	Nitrosopumilales-other	MAG	Ga0113596_1105_2	81.4
OceanDNA-a873	00037_1	EEF1A; elongation factor 1-alpha	Translation elongation factor 1 alpha subunit	Translation elongation factor EF-1 alpha, GTPase	Nitrosopumilaceae Bin72	Nitrosopumilales-other	MAG	Ga0113596_1126_1	83.3
OceanDNA-a958	00027_13	EEF1A; elongation factor 1-alpha	Translation elongation factor 1 alpha subunit	Translation elongation factor EF-1 alpha, GTPase	Nitrosopumilaceae Bin72	Nitrosopumilales-other	MAG	Ga0113596_1126_1	80.7
OceanDNA-a857	00106_4	VCP, CDC48; transitional endoplasmic reticulum ATPase	Vesicle-fusing ATPase (EC 3.6.4.6)	ATPase of the AAA+ class , CDC48 family	Nitrosopumilaceae Bin72	Nitrosopumilales-other	MAG	Ga0113596_1253_1	80.4
MP1527_Bin-62	Contig_22006_3	RP-L15e, RPL15; large subunit ribosomal protein L15e	LSU ribosomal protein L15e	Ribosomal protein L15E	Nitrosopumilaceae Bin72	Nitrosopumilales-other	MAG	Ga0113596_1317_1	81
OceanDNA-a914	00037_8	ATPVB, ntpB, atpB; V/A-type H+/Na+-transporting ATPase subunit B	V-type ATP synthase subunit B (EC 3.6.3.14)	Archaeal/vacuolar-type H+-ATPase subunit B	Nitrosopumilaceae Bin72	Nitrosopumilales-other	MAG	Ga0113596_1417_1	81.3
OceanDNA-a922	00035_8	ATPVB, ntpB, atpB; V/A-type H+/Na+-transporting ATPase subunit B	V-type ATP synthase subunit B (EC 3.6.3.14)	Archaeal/vacuolar-type H+-ATPase subunit B	Nitrosopumilaceae Bin72	Nitrosopumilales-other	MAG	Ga0113596_1417_1	84
OceanDNA-a873	00037_1	EEF1A; elongation factor 1-alpha	Translation elongation factor 1 alpha subunit	Translation elongation factor EF-1 alpha, GTPase	Ca. Nitrosomirales sp. 3300019458_25	Ca. Nitrosomirales	MAG	Ga0187892_10001630_14	82
SAT139	PAVW01000003.1_13	troR, sirR, scaR, mntR; DtxR family transcriptional regulator, Mn-dependent transcriptional regulator	Mn-dependent transcriptional regulator MntR	Mn-dependent transcriptional regulator (DtxR family)	Ca. Nitrosomirales sp. 3300019458_25	Ca. Nitrosomirales	MAG	Ga0187892_10001990_1	81.6
SAT139	PAVW01000003.1_11	E1.21.98.5; tetraether lipid synthase [EC:1.21.98.5]	MoaA/NifB/PqqE family radical SAM protein MJ0619	7,8-dihydro-6-hydroxymethylpterin dimethyltransferase, radical SAM superfamily enzyme	Ca. Nitrosomirales sp. 3300019458_25	Ca. Nitrosomirales	MAG	Ga0187892_10001990_3	91.8
OceanDNA-a968	00084_1	rpoA1; DNA-directed RNA polymerase subunit A [EC:2.7.7.6]	DNA-directed RNA polymerase subunit A (EC 2.7.7.6)	Unannotated	Ca. Nitrosomirales sp. 3300019458_25	Ca. Nitrosomirales	MAG	Ga0187892_10002333_31	81
GOMC.bin.10546	k63_4204366_11	RP-S12, MRPS12, rpsL; small subunit ribosomal protein S12	SSU ribosomal protein S23e (S12p)	Ribosomal protein S12	Ca. Nitrosomirales sp. 3300019458_25	Ca. Nitrosomirales	MAG	Ga0187892_10002333_36	82.6
GOMC.bin.1285	SAMN10402039_k53_3224430_1_10	RP-S12, MRPS12, rpsL; small subunit ribosomal protein S12	SSU ribosomal protein S23e (S12p)	Ribosomal protein S12	Ca. Nitrosomirales sp. 3300019458_25	Ca. Nitrosomirales	MAG	Ga0187892_10002333_36	80.8
MP2813_Bin-16	Contig_1090_7	RP-S12, MRPS12, rpsL; small subunit ribosomal protein S12	SSU ribosomal protein S23e (S12p)	Ribosomal protein S12	Ca. Nitrosomirales sp. 3300019458_25	Ca. Nitrosomirales	MAG	Ga0187892_10002333_36	80.3
OceanDNA-a876	00191_1	RP-S12, MRPS12, rpsL; small subunit ribosomal protein S12	hypothetical protein	Unannotated	Ca. Nitrosomirales sp. 3300019458_25	Ca. Nitrosomirales	MAG	Ga0187892_10002333_36	87
OceanDNA-a932	00198_1	RP-S12, MRPS12, rpsL; small subunit ribosomal protein S12	SSU ribosomal protein S23e (S12p)	Ribosomal protein S12	Ca. Nitrosomirales sp. 3300019458_25	Ca. Nitrosomirales	MAG	Ga0187892_10002333_36	84.3
OceanDNA-a937	00178_1	RP-S12, MRPS12, rpsL; small subunit ribosomal protein S12	SSU ribosomal protein S23e (S12p)	Ribosomal protein S12	Ca. Nitrosomirales sp. 3300019458_25	Ca. Nitrosomirales	MAG	Ga0187892_10002333_36	84.3
OceanDNA-a977	00186_4	RP-S12, MRPS12, rpsL; small subunit ribosomal protein S12	SSU ribosomal protein S23e (S12p)	Ribosomal protein S12	Ca. Nitrosomirales sp. 3300019458_25	Ca. Nitrosomirales	MAG	Ga0187892_10002333_36	80.3
OceanDNA-a978	00021_6	RP-S12, MRPS12, rpsL; small subunit ribosomal protein S12	SSU ribosomal protein S23e (S12p)	Ribosomal protein S12	Ca. Nitrosomirales sp. 3300019458_25	Ca. Nitrosomirales	MAG	Ga0187892_10002333_36	80.3
OceanDNA-a981	00020_6	RP-S12, MRPS12, rpsL; small subunit ribosomal protein S12	SSU ribosomal protein S23e (S12p)	Ribosomal protein S12	Ca. Nitrosomirales sp. 3300019458_25	Ca. Nitrosomirales	MAG	Ga0187892_10002333_36	80.3
METAG_FAPCEBDL	TARA_SAMEA2622733_METAG-scaffold_61608_4	RP-S12, MRPS12, rpsL; small subunit ribosomal protein S12	hypothetical protein	Unannotated	Ca. Nitrosomirales sp. 3300019458_25	Ca. Nitrosomirales	MAG	Ga0187892_10002333_36	87.9
AAIW	1055469_contig_868_12	VCP, CDC48; transitional endoplasmic reticulum ATPase	AAA family ATPase Cdc48	ATPase of the AAA+ class , CDC48 family	Ca. Nitrosomirales sp. 3300019458_25	Ca. Nitrosomirales	MAG	Ga0187892_10003535_12	82.4
MP1409_Bin-42	Contig_25358_2	VCP, CDC48; transitional endoplasmic reticulum ATPase	AAA family ATPase Cdc48	ATPase of the AAA+ class , CDC48 family	Ca. Nitrosomirales sp. 3300019458_25	Ca. Nitrosomirales	MAG	Ga0187892_10003535_12	83.6
OceanDNA-a24	00107_5	VCP, CDC48; transitional endoplasmic reticulum ATPase	AAA family ATPase Cdc48	ATPase of the AAA+ class , CDC48 family	Ca. Nitrosomirales sp. 3300019458_25	Ca. Nitrosomirales	MAG	Ga0187892_10003535_12	86.4
OceanDNA-a854	00188_1	VCP, CDC48; transitional endoplasmic reticulum ATPase	AAA family ATPase Cdc48	ATPase of the AAA+ class , CDC48 family	Ca. Nitrosomirales sp. 3300019458_25	Ca. Nitrosomirales	MAG	Ga0187892_10003535_12	80.9
OceanDNA-a856	00008_1	VCP, CDC48; transitional endoplasmic reticulum ATPase	AAA family ATPase Cdc48	ATPase of the AAA+ class , CDC48 family	Ca. Nitrosomirales sp. 3300019458_25	Ca. Nitrosomirales	MAG	Ga0187892_10003535_12	80.8
OceanDNA-a857	00106_4	VCP, CDC48; transitional endoplasmic reticulum ATPase	Vesicle-fusing ATPase (EC 3.6.4.6)	ATPase of the AAA+ class , CDC48 family	Ca. Nitrosomirales sp. 3300019458_25	Ca. Nitrosomirales	MAG	Ga0187892_10003535_12	87
OceanDNA-a901	00048_5	VCP, CDC48; transitional endoplasmic reticulum ATPase	AAA family ATPase Cdc48	ATPase of the AAA+ class , CDC48 family	Ca. Nitrosomirales sp. 3300019458_25	Ca. Nitrosomirales	MAG	Ga0187892_10003535_12	81
OceanDNA-a905	00100_1	VCP, CDC48; transitional endoplasmic reticulum ATPase	AAA family ATPase Cdc48	ATPase of the AAA+ class , CDC48 family	Ca. Nitrosomirales sp. 3300019458_25	Ca. Nitrosomirales	MAG	Ga0187892_10003535_12	80.7
GOMC.bin.10546	k63_5481527_22	TFIIB, GTF2B, SUA7, tfb; transcription initiation factor TFIIB	Transcription initiation factor B	Transcription initiation factor TFIIB, Brf1 subunit/Transcription initiation factor TFIIB	Ca. Nitrosomirales sp. 3300019458_25	Ca. Nitrosomirales	MAG	Ga0187892_10003582_16	80.1
OceanDNA-a866	00040_11	TFIIB, GTF2B, SUA7, tfb; transcription initiation factor TFIIB	Transcription initiation factor B	Transcription initiation factor TFIIB, Brf1 subunit/Transcription initiation factor TFIIB	Ca. Nitrosomirales sp. 3300019458_25	Ca. Nitrosomirales	MAG	Ga0187892_10003582_16	84.2
OceanDNA-a918	00299_3	TFIIB, GTF2B, SUA7, tfb; transcription initiation factor TFIIB	Transcription initiation factor B	Transcription initiation factor TFIIB, Brf1 subunit/Transcription initiation factor TFIIB	Ca. Nitrosomirales sp. 3300019458_25	Ca. Nitrosomirales	MAG	Ga0187892_10003582_16	83.7
OceanDNA-a933	00069_7	TFIIB, GTF2B, SUA7, tfb; transcription initiation factor TFIIB	Transcription initiation factor B	Transcription initiation factor TFIIB, Brf1 subunit/Transcription initiation factor TFIIB	Ca. Nitrosomirales sp. 3300019458_25	Ca. Nitrosomirales	MAG	Ga0187892_10003582_16	85.1
OceanDNA-a955	00049_1	TFIIB, GTF2B, SUA7, tfb; transcription initiation factor TFIIB	Transcription initiation factor B	Unannotated	Ca. Nitrosomirales sp. 3300019458_25	Ca. Nitrosomirales	MAG	Ga0187892_10003582_16	94.4
OceanDNA-a956	00015_6	TFIIB, GTF2B, SUA7, tfb; transcription initiation factor TFIIB	Transcription initiation factor B	Transcription initiation factor TFIIB, Brf1 subunit/Transcription initiation factor TFIIB	Ca. Nitrosomirales sp. 3300019458_25	Ca. Nitrosomirales	MAG	Ga0187892_10003582_16	81
OceanDNA-a959	00027_14	TFIIB, GTF2B, SUA7, tfb; transcription initiation factor TFIIB	Transcription initiation factor B	Transcription initiation factor TFIIB, Brf1 subunit/Transcription initiation factor TFIIB	Ca. Nitrosomirales sp. 3300019458_25	Ca. Nitrosomirales	MAG	Ga0187892_10003582_16	81
OceanDNA-a960	00078_3	TFIIB, GTF2B, SUA7, tfb; transcription initiation factor TFIIB	Transcription initiation factor B	Transcription initiation factor TFIIB, Brf1 subunit/Transcription initiation factor TFIIB	Ca. Nitrosomirales sp. 3300019458_25	Ca. Nitrosomirales	MAG	Ga0187892_10003582_16	81
OceanDNA-a961	00001_10	TFIIB, GTF2B, SUA7, tfb; transcription initiation factor TFIIB	Transcription initiation factor B	Transcription initiation factor TFIIB, Brf1 subunit/Transcription initiation factor TFIIB	Ca. Nitrosomirales sp. 3300019458_25	Ca. Nitrosomirales	MAG	Ga0187892_10003582_16	81
OceanDNA-a962	00017_12	TFIIB, GTF2B, SUA7, tfb; transcription initiation factor TFIIB	Transcription initiation factor B	Transcription initiation factor TFIIB, Brf1 subunit/Transcription initiation factor TFIIB	Ca. Nitrosomirales sp. 3300019458_25	Ca. Nitrosomirales	MAG	Ga0187892_10003582_16	80.3
OceanDNA-a963	00119_6	TFIIB, GTF2B, SUA7, tfb; transcription initiation factor TFIIB	Transcription initiation factor B	Transcription initiation factor TFIIB, Brf1 subunit/Transcription initiation factor TFIIB	Ca. Nitrosomirales sp. 3300019458_25	Ca. Nitrosomirales	MAG	Ga0187892_10003582_16	88.9
OceanDNA-a966	00021_3	TFIIB, GTF2B, SUA7, tfb; transcription initiation factor TFIIB	Transcription initiation factor B	Transcription initiation factor TFIIB, Brf1 subunit/Transcription initiation factor TFIIB	Ca. Nitrosomirales sp. 3300019458_25	Ca. Nitrosomirales	MAG	Ga0187892_10003582_16	80.3
OceanDNA-a967	00004_18	TFIIB, GTF2B, SUA7, tfb; transcription initiation factor TFIIB	Transcription initiation factor B	Transcription initiation factor TFIIB, Brf1 subunit/Transcription initiation factor TFIIB	Ca. Nitrosomirales sp. 3300019458_25	Ca. Nitrosomirales	MAG	Ga0187892_10003582_16	80.3
OceanDNA-a974	00032_1	TFIIB, GTF2B, SUA7, tfb; transcription initiation factor TFIIB	Transcription initiation factor B	Transcription initiation factor TFIIB, Brf1 subunit/Transcription initiation factor TFIIB	Ca. Nitrosomirales sp. 3300019458_25	Ca. Nitrosomirales	MAG	Ga0187892_10003582_16	82.5
OceanDNA-a979	00041_11	TFIIB, GTF2B, SUA7, tfb; transcription initiation factor TFIIB	Transcription initiation factor B	Unannotated	Ca. Nitrosomirales sp. 3300019458_25	Ca. Nitrosomirales	MAG	Ga0187892_10003582_16	92.7
OceanDNA-a857	00277_1	RP-S11, MRPS11, rpsK; small subunit ribosomal protein S11	SSU ribosomal protein S14e (S11p)	Unannotated	Ca. Nitrosomirales sp. 3300019458_25	Ca. Nitrosomirales	MAG	Ga0187892_10008606_19	83.1
EAC691	NZOP01000006.1_46	RP-S28e, RPS28; small subunit ribosomal protein S28e	SSU ribosomal protein S28e	Unannotated	Ca. Nitrosomirales sp. 3300019458_25	Ca. Nitrosomirales	MAG	Ga0187892_10023405_3	80.6
GOMC.bin.10546	k63_2422037_3	RP-S28e, RPS28; small subunit ribosomal protein S28e	SSU ribosomal protein S28e	Unannotated	Ca. Nitrosomirales sp. 3300019458_25	Ca. Nitrosomirales	MAG	Ga0187892_10023405_3	80.6
OceanDNA-a955	00048_5	RP-S28e, RPS28; small subunit ribosomal protein S28e	SSU ribosomal protein S28e	Unannotated	Ca. Nitrosomirales sp. 3300019458_25	Ca. Nitrosomirales	MAG	Ga0187892_10023405_3	80.6
OceanDNA-a959	00049_5	RP-S28e, RPS28; small subunit ribosomal protein S28e	SSU ribosomal protein S28e	Unannotated	Ca. Nitrosomirales sp. 3300019458_25	Ca. Nitrosomirales	MAG	Ga0187892_10023405_3	80.6
OceanDNA-a960	00005_11	RP-S28e, RPS28; small subunit ribosomal protein S28e	SSU ribosomal protein S28e	Unannotated	Ca. Nitrosomirales sp. 3300019458_25	Ca. Nitrosomirales	MAG	Ga0187892_10023405_3	80.6
OceanDNA-a961	00076_5	RP-S28e, RPS28; small subunit ribosomal protein S28e	SSU ribosomal protein S28e	Unannotated	Ca. Nitrosomirales sp. 3300019458_25	Ca. Nitrosomirales	MAG	Ga0187892_10023405_3	80.6
OceanDNA-a857	00024_7	cct, ths; archaeal chaperonin	Thermosome subunit	Chaperonin GroEL, HSP60 family	Ca. Nitrosomirales sp. 3300019360_21	Ca. Nitrosomirales	MAG	Ga0187894_10004601_15	80.2
OceanDNA-a880	00154_3	cct, ths; archaeal chaperonin	Thermosome subunit	Unannotated	Ca. Nitrosomirales sp. 3300019360_21	Ca. Nitrosomirales	MAG	Ga0187894_10004601_15	81.5
OceanDNA-a905	00176_1	cct, ths; archaeal chaperonin	Thermosome subunit	Chaperonin GroEL, HSP60 family	Ca. Nitrosomirales sp. 3300019360_21	Ca. Nitrosomirales	MAG	Ga0187894_10004601_15	82.7
OceanDNA-a943	00055_1	cct, ths; archaeal chaperonin	Thermosome subunit	Unannotated	Ca. Nitrosomirales sp. 3300019360_21	Ca. Nitrosomirales	MAG	Ga0187894_10004601_15	81.8
OceanDNA-a857	00277_1	RP-S11, MRPS11, rpsK; small subunit ribosomal protein S11	SSU ribosomal protein S14e (S11p)	Unannotated	Ca. Nitrosomirales sp. 3300019360_21	Ca. Nitrosomirales	MAG	Ga0187894_10009378_8	83.1
AAIW	1055469_contig_868_12	VCP, CDC48; transitional endoplasmic reticulum ATPase	AAA family ATPase Cdc48	ATPase of the AAA+ class , CDC48 family	Ca. Nitrosomirales sp. 3300019360_21	Ca. Nitrosomirales	MAG	Ga0187894_10011413_1	84.1
OceanDNA-a969	00217_2	VCP, CDC48; transitional endoplasmic reticulum ATPase	AAA family ATPase Cdc48	ATPase of the AAA+ class , CDC48 family	Ca. Nitrosomirales sp. 3300019360_21	Ca. Nitrosomirales	MAG	Ga0187894_10011413_1	85
OceanDNA-a974	00150_2	VCP, CDC48; transitional endoplasmic reticulum ATPase	Vesicle-fusing ATPase (EC 3.6.4.6)	ATPase of the AAA+ class , CDC48 family	Ca. Nitrosomirales sp. 3300019360_21	Ca. Nitrosomirales	MAG	Ga0187894_10011413_1	80.2
OceanDNA-a979	00023_1	VCP, CDC48; transitional endoplasmic reticulum ATPase	Vesicle-fusing ATPase (EC 3.6.4.6)	ATPase of the AAA+ class , CDC48 family	Ca. Nitrosomirales sp. 3300019360_21	Ca. Nitrosomirales	MAG	Ga0187894_10011413_1	81.7
OceanDNA-a873	00037_1	EEF1A; elongation factor 1-alpha	Translation elongation factor 1 alpha subunit	Translation elongation factor EF-1 alpha, GTPase	Ca. Nitrosomirales sp. 3300019360_21	Ca. Nitrosomirales	MAG	Ga0187894_10013719_2	80.2
OceanDNA-a24	00135_4	nuoB; NADH-quinone oxidoreductase subunit B [EC:7.1.1.2]	NADH-ubiquinone oxidoreductase chain B (EC 1.6.5.3)	F420H2 dehydrogenase subunit, related to NADH:ubiquinone oxidoreductase 20 kD subunit	Ca. Nitrosomirales sp. 3300019360_21	Ca. Nitrosomirales	MAG	Ga0187894_10013975_1	80.9
GOMC.bin.10546	k63_5481527_22	TFIIB, GTF2B, SUA7, tfb; transcription initiation factor TFIIB	Transcription initiation factor B	Transcription initiation factor TFIIB, Brf1 subunit/Transcription initiation factor TFIIB	Ca. Nitrosomirales sp. 3300019360_21	Ca. Nitrosomirales	MAG	Ga0187894_10014298_4	80.1
OceanDNA-a866	00040_11	TFIIB, GTF2B, SUA7, tfb; transcription initiation factor TFIIB	Transcription initiation factor B	Transcription initiation factor TFIIB, Brf1 subunit/Transcription initiation factor TFIIB	Ca. Nitrosomirales sp. 3300019360_21	Ca. Nitrosomirales	MAG	Ga0187894_10014298_4	84.2
OceanDNA-a918	00299_3	TFIIB, GTF2B, SUA7, tfb; transcription initiation factor TFIIB	Transcription initiation factor B	Transcription initiation factor TFIIB, Brf1 subunit/Transcription initiation factor TFIIB	Ca. Nitrosomirales sp. 3300019360_21	Ca. Nitrosomirales	MAG	Ga0187894_10014298_4	83.7
OceanDNA-a933	00069_7	TFIIB, GTF2B, SUA7, tfb; transcription initiation factor TFIIB	Transcription initiation factor B	Transcription initiation factor TFIIB, Brf1 subunit/Transcription initiation factor TFIIB	Ca. Nitrosomirales sp. 3300019360_21	Ca. Nitrosomirales	MAG	Ga0187894_10014298_4	85.1
OceanDNA-a955	00049_1	TFIIB, GTF2B, SUA7, tfb; transcription initiation factor TFIIB	Transcription initiation factor B	Unannotated	Ca. Nitrosomirales sp. 3300019360_21	Ca. Nitrosomirales	MAG	Ga0187894_10014298_4	94.4
OceanDNA-a956	00015_6	TFIIB, GTF2B, SUA7, tfb; transcription initiation factor TFIIB	Transcription initiation factor B	Transcription initiation factor TFIIB, Brf1 subunit/Transcription initiation factor TFIIB	Ca. Nitrosomirales sp. 3300019360_21	Ca. Nitrosomirales	MAG	Ga0187894_10014298_4	81
OceanDNA-a959	00027_14	TFIIB, GTF2B, SUA7, tfb; transcription initiation factor TFIIB	Transcription initiation factor B	Transcription initiation factor TFIIB, Brf1 subunit/Transcription initiation factor TFIIB	Ca. Nitrosomirales sp. 3300019360_21	Ca. Nitrosomirales	MAG	Ga0187894_10014298_4	81
OceanDNA-a960	00078_3	TFIIB, GTF2B, SUA7, tfb; transcription initiation factor TFIIB	Transcription initiation factor B	Transcription initiation factor TFIIB, Brf1 subunit/Transcription initiation factor TFIIB	Ca. Nitrosomirales sp. 3300019360_21	Ca. Nitrosomirales	MAG	Ga0187894_10014298_4	81
OceanDNA-a961	00001_10	TFIIB, GTF2B, SUA7, tfb; transcription initiation factor TFIIB	Transcription initiation factor B	Transcription initiation factor TFIIB, Brf1 subunit/Transcription initiation factor TFIIB	Ca. Nitrosomirales sp. 3300019360_21	Ca. Nitrosomirales	MAG	Ga0187894_10014298_4	81
OceanDNA-a962	00017_12	TFIIB, GTF2B, SUA7, tfb; transcription initiation factor TFIIB	Transcription initiation factor B	Transcription initiation factor TFIIB, Brf1 subunit/Transcription initiation factor TFIIB	Ca. Nitrosomirales sp. 3300019360_21	Ca. Nitrosomirales	MAG	Ga0187894_10014298_4	80.3
OceanDNA-a963	00119_6	TFIIB, GTF2B, SUA7, tfb; transcription initiation factor TFIIB	Transcription initiation factor B	Transcription initiation factor TFIIB, Brf1 subunit/Transcription initiation factor TFIIB	Ca. Nitrosomirales sp. 3300019360_21	Ca. Nitrosomirales	MAG	Ga0187894_10014298_4	88.9
OceanDNA-a966	00021_3	TFIIB, GTF2B, SUA7, tfb; transcription initiation factor TFIIB	Transcription initiation factor B	Transcription initiation factor TFIIB, Brf1 subunit/Transcription initiation factor TFIIB	Ca. Nitrosomirales sp. 3300019360_21	Ca. Nitrosomirales	MAG	Ga0187894_10014298_4	80.3
OceanDNA-a967	00004_18	TFIIB, GTF2B, SUA7, tfb; transcription initiation factor TFIIB	Transcription initiation factor B	Transcription initiation factor TFIIB, Brf1 subunit/Transcription initiation factor TFIIB	Ca. Nitrosomirales sp. 3300019360_21	Ca. Nitrosomirales	MAG	Ga0187894_10014298_4	80.3
OceanDNA-a974	00032_1	TFIIB, GTF2B, SUA7, tfb; transcription initiation factor TFIIB	Transcription initiation factor B	Transcription initiation factor TFIIB, Brf1 subunit/Transcription initiation factor TFIIB	Ca. Nitrosomirales sp. 3300019360_21	Ca. Nitrosomirales	MAG	Ga0187894_10014298_4	82.5
OceanDNA-a979	00041_11	TFIIB, GTF2B, SUA7, tfb; transcription initiation factor TFIIB	Transcription initiation factor B	Unannotated	Ca. Nitrosomirales sp. 3300019360_21	Ca. Nitrosomirales	MAG	Ga0187894_10014298_4	92.7
GOMC.bin.10546	k63_4204366_11	RP-S12, MRPS12, rpsL; small subunit ribosomal protein S12	SSU ribosomal protein S23e (S12p)	Ribosomal protein S12	Ca. Nitrosomirales sp. 3300019360_21	Ca. Nitrosomirales	MAG	Ga0187894_10015659_6	82.6
GOMC.bin.1285	SAMN10402039_k53_3224430_1_10	RP-S12, MRPS12, rpsL; small subunit ribosomal protein S12	SSU ribosomal protein S23e (S12p)	Ribosomal protein S12	Ca. Nitrosomirales sp. 3300019360_21	Ca. Nitrosomirales	MAG	Ga0187894_10015659_6	80.8
MP2813_Bin-16	Contig_1090_7	RP-S12, MRPS12, rpsL; small subunit ribosomal protein S12	SSU ribosomal protein S23e (S12p)	Ribosomal protein S12	Ca. Nitrosomirales sp. 3300019360_21	Ca. Nitrosomirales	MAG	Ga0187894_10015659_6	80.3
OceanDNA-a876	00191_1	RP-S12, MRPS12, rpsL; small subunit ribosomal protein S12	hypothetical protein	Unannotated	Ca. Nitrosomirales sp. 3300019360_21	Ca. Nitrosomirales	MAG	Ga0187894_10015659_6	87
OceanDNA-a932	00198_1	RP-S12, MRPS12, rpsL; small subunit ribosomal protein S12	SSU ribosomal protein S23e (S12p)	Ribosomal protein S12	Ca. Nitrosomirales sp. 3300019360_21	Ca. Nitrosomirales	MAG	Ga0187894_10015659_6	84.3
OceanDNA-a937	00178_1	RP-S12, MRPS12, rpsL; small subunit ribosomal protein S12	SSU ribosomal protein S23e (S12p)	Ribosomal protein S12	Ca. Nitrosomirales sp. 3300019360_21	Ca. Nitrosomirales	MAG	Ga0187894_10015659_6	84.3
OceanDNA-a977	00186_4	RP-S12, MRPS12, rpsL; small subunit ribosomal protein S12	SSU ribosomal protein S23e (S12p)	Ribosomal protein S12	Ca. Nitrosomirales sp. 3300019360_21	Ca. Nitrosomirales	MAG	Ga0187894_10015659_6	80.3
OceanDNA-a978	00021_6	RP-S12, MRPS12, rpsL; small subunit ribosomal protein S12	SSU ribosomal protein S23e (S12p)	Ribosomal protein S12	Ca. Nitrosomirales sp. 3300019360_21	Ca. Nitrosomirales	MAG	Ga0187894_10015659_6	80.3
OceanDNA-a981	00020_6	RP-S12, MRPS12, rpsL; small subunit ribosomal protein S12	SSU ribosomal protein S23e (S12p)	Ribosomal protein S12	Ca. Nitrosomirales sp. 3300019360_21	Ca. Nitrosomirales	MAG	Ga0187894_10015659_6	80.3
METAG_FAPCEBDL	TARA_SAMEA2622733_METAG-scaffold_61608_4	RP-S12, MRPS12, rpsL; small subunit ribosomal protein S12	hypothetical protein	Unannotated	Ca. Nitrosomirales sp. 3300019360_21	Ca. Nitrosomirales	MAG	Ga0187894_10015659_6	87.9
SAT139	PAVW01000003.1_13	troR, sirR, scaR, mntR; DtxR family transcriptional regulator, Mn-dependent transcriptional regulator	Mn-dependent transcriptional regulator MntR	Mn-dependent transcriptional regulator (DtxR family)	Ca. Nitrosomirales sp. 3300019360_21	Ca. Nitrosomirales	MAG	Ga0187894_10018800_5	82.3
SAT139	PAVW01000003.1_11	E1.21.98.5; tetraether lipid synthase [EC:1.21.98.5]	MoaA/NifB/PqqE family radical SAM protein MJ0619	7,8-dihydro-6-hydroxymethylpterin dimethyltransferase, radical SAM superfamily enzyme	Ca. Nitrosomirales sp. 3300019360_21	Ca. Nitrosomirales	MAG	Ga0187894_10018800_7	92.7
OceanDNA-a857	00024_7	cct, ths; archaeal chaperonin	Thermosome subunit	Chaperonin GroEL, HSP60 family	Ca. Gagatemarchaeum stordalenia bog_1369	non-AOA (basal)	MAG	PLUF01000023.1_16	81.7
OceanDNA-a905	00176_1	cct, ths; archaeal chaperonin	Thermosome subunit	Chaperonin GroEL, HSP60 family	Ca. Gagatemarchaeum stordalenia bog_1369	non-AOA (basal)	MAG	PLUF01000023.1_16	83.1
OceanDNA-a921	00016_1	cct, ths; archaeal chaperonin	Thermosome subunit	Chaperonin GroEL, HSP60 family	Ca. Gagatemarchaeum stordalenia bog_1369	non-AOA (basal)	MAG	PLUF01000023.1_16	81.4
OceanDNA-a937	00157_3	cct, ths; archaeal chaperonin	Thermosome subunit	Chaperonin GroEL, HSP60 family	Ca. Gagatemarchaeum stordalenia bog_1369	non-AOA (basal)	MAG	PLUF01000023.1_16	80.6
OceanDNA-a858	00066_7	TFIIB, GTF2B, SUA7, tfb; transcription initiation factor TFIIB	Transcription initiation factor B	Transcription initiation factor TFIIB, Brf1 subunit/Transcription initiation factor TFIIB	Ca. Gagatemarchaeum stordalenia bog_1369	non-AOA (basal)	MAG	PLUF01000032.1_54	80.3
OceanDNA-a866	00040_11	TFIIB, GTF2B, SUA7, tfb; transcription initiation factor TFIIB	Transcription initiation factor B	Transcription initiation factor TFIIB, Brf1 subunit/Transcription initiation factor TFIIB	Ca. Gagatemarchaeum stordalenia bog_1369	non-AOA (basal)	MAG	PLUF01000032.1_54	80.7
OceanDNA-a918	00299_3	TFIIB, GTF2B, SUA7, tfb; transcription initiation factor TFIIB	Transcription initiation factor B	Transcription initiation factor TFIIB, Brf1 subunit/Transcription initiation factor TFIIB	Ca. Gagatemarchaeum stordalenia bog_1369	non-AOA (basal)	MAG	PLUF01000032.1_54	82.3
OceanDNA-a933	00069_7	TFIIB, GTF2B, SUA7, tfb; transcription initiation factor TFIIB	Transcription initiation factor B	Transcription initiation factor TFIIB, Brf1 subunit/Transcription initiation factor TFIIB	Ca. Gagatemarchaeum stordalenia bog_1369	non-AOA (basal)	MAG	PLUF01000032.1_54	82.1
OceanDNA-a963	00119_6	TFIIB, GTF2B, SUA7, tfb; transcription initiation factor TFIIB	Transcription initiation factor B	Transcription initiation factor TFIIB, Brf1 subunit/Transcription initiation factor TFIIB	Ca. Gagatemarchaeum stordalenia bog_1369	non-AOA (basal)	MAG	PLUF01000032.1_54	82.7
OceanDNA-a974	00032_1	TFIIB, GTF2B, SUA7, tfb; transcription initiation factor TFIIB	Transcription initiation factor B	Transcription initiation factor TFIIB, Brf1 subunit/Transcription initiation factor TFIIB	Ca. Gagatemarchaeum stordalenia bog_1369	non-AOA (basal)	MAG	PLUF01000032.1_54	82.5
OceanDNA-a857	00034_7	nrdD; ribonucleoside-triphosphate reductase (formate) [EC:1.1.98.6]	Ribonucleotide reductase of class III (anaerobic), large subunit (EC 1.17.4.2)	Transcriptional regulator containing HTH domain, ArsR family	Ca. Gagatemarchaeum stordalenia bog_1369	non-AOA (basal)	MAG	PLUF01000040.1_22	82.9
OceanDNA-a980	00045_7	nrdD; ribonucleoside-triphosphate reductase (formate) [EC:1.1.98.6]	Ribonucleotide reductase of class III (anaerobic), large subunit (EC 1.17.4.2)	Transcriptional regulator containing HTH domain, ArsR family	Ca. Gagatemarchaeum stordalenia bog_1369	non-AOA (basal)	MAG	PLUF01000040.1_22	80.5
OceanDNA-a981	00006_1	nrdD; ribonucleoside-triphosphate reductase (formate) [EC:1.1.98.6]	Ribonucleotide reductase of class III (anaerobic), large subunit (EC 1.17.4.2)	Unannotated	Ca. Gagatemarchaeum stordalenia bog_1369	non-AOA (basal)	MAG	PLUF01000040.1_22	81.2
OceanDNA-a873	00037_1	EEF1A; elongation factor 1-alpha	Translation elongation factor 1 alpha subunit	Translation elongation factor EF-1 alpha, GTPase	Ca. Gagatemarchaeum stordalenia bog_1369	non-AOA (basal)	MAG	PLUF01000043.1_104	80.7
GOMC.bin.10546	k63_4204366_11	RP-S12, MRPS12, rpsL; small subunit ribosomal protein S12	SSU ribosomal protein S23e (S12p)	Ribosomal protein S12	Ca. Gagatemarchaeum stordalenia bog_1369	non-AOA (basal)	MAG	PLUF01000043.1_134	81
GOMC.bin.1285	SAMN10402039_k53_3224430_1_10	RP-S12, MRPS12, rpsL; small subunit ribosomal protein S12	SSU ribosomal protein S23e (S12p)	Ribosomal protein S12	Ca. Gagatemarchaeum stordalenia bog_1369	non-AOA (basal)	MAG	PLUF01000043.1_134	84.5
OceanDNA-a932	00198_1	RP-S12, MRPS12, rpsL; small subunit ribosomal protein S12	SSU ribosomal protein S23e (S12p)	Ribosomal protein S12	Ca. Gagatemarchaeum stordalenia bog_1369	non-AOA (basal)	MAG	PLUF01000043.1_134	83.1
OceanDNA-a937	00178_1	RP-S12, MRPS12, rpsL; small subunit ribosomal protein S12	SSU ribosomal protein S23e (S12p)	Ribosomal protein S12	Ca. Gagatemarchaeum stordalenia bog_1369	non-AOA (basal)	MAG	PLUF01000043.1_134	83.5
METAG_FAPCEBDL	TARA_SAMEA2622733_METAG-scaffold_61608_4	RP-S12, MRPS12, rpsL; small subunit ribosomal protein S12	hypothetical protein	Unannotated	Ca. Gagatemarchaeum stordalenia bog_1369	non-AOA (basal)	MAG	PLUF01000043.1_134	84.5
OceanDNA-a968	00084_1	rpoA1; DNA-directed RNA polymerase subunit A [EC:2.7.7.6]	DNA-directed RNA polymerase subunit A (EC 2.7.7.6)	Unannotated	Ca. Gagatemarchaeum stordalenia bog_1369	non-AOA (basal)	MAG	PLUF01000043.1_137	81
MAG1	c_000000411342_1	rpoB; DNA-directed RNA polymerase subunit B [EC:2.7.7.6]	DNA-directed RNA polymerase subunit B (EC 2.7.7.6)	DNA-directed RNA polymerase subunit B	Ca. Gagatemarchaeum stordalenia bog_1369	non-AOA (basal)	MAG	PLUF01000043.1_138	83.5
OceanDNA-a876	00209_2	rpoB; DNA-directed RNA polymerase subunit B [EC:2.7.7.6]	DNA-directed RNA polymerase subunit B (EC 2.7.7.6)	DNA-directed RNA polymerase subunit B	Ca. Gagatemarchaeum stordalenia bog_1369	non-AOA (basal)	MAG	PLUF01000043.1_138	82.7
OceanDNA-a892	00047_6	rpoB; DNA-directed RNA polymerase subunit B [EC:2.7.7.6]	DNA-directed RNA polymerase subunit B (EC 2.7.7.6)	DNA-directed RNA polymerase subunit B	Ca. Gagatemarchaeum stordalenia bog_1369	non-AOA (basal)	MAG	PLUF01000043.1_138	84.6
OceanDNA-a896	00122_2	rpoB; DNA-directed RNA polymerase subunit B [EC:2.7.7.6]	DNA-directed RNA polymerase subunit B (EC 2.7.7.6)	DNA-directed RNA polymerase subunit B	Ca. Gagatemarchaeum stordalenia bog_1369	non-AOA (basal)	MAG	PLUF01000043.1_138	81.6
OceanDNA-a905	00098_1	rpoB; DNA-directed RNA polymerase subunit B [EC:2.7.7.6]	DNA-directed RNA polymerase subunit B (EC 2.7.7.6)	DNA-directed RNA polymerase subunit B	Ca. Gagatemarchaeum stordalenia bog_1369	non-AOA (basal)	MAG	PLUF01000043.1_138	81.8
OceanDNA-a937	00049_3	rpoB; DNA-directed RNA polymerase subunit B [EC:2.7.7.6]	DNA-directed RNA polymerase subunit B (EC 2.7.7.6)	DNA-directed RNA polymerase subunit B	Ca. Gagatemarchaeum stordalenia bog_1369	non-AOA (basal)	MAG	PLUF01000043.1_138	80.1
OceanDNA-a959	00044_1	rpoB; DNA-directed RNA polymerase subunit B [EC:2.7.7.6]	DNA-directed RNA polymerase subunit B (EC 2.7.7.6)	DNA-directed RNA polymerase subunit B	Ca. Gagatemarchaeum stordalenia bog_1369	non-AOA (basal)	MAG	PLUF01000043.1_138	84.4
OceanDNA-a974	00107_2	rpoB; DNA-directed RNA polymerase subunit B [EC:2.7.7.6]	DNA-directed RNA polymerase subunit B (EC 2.7.7.6)	DNA-directed RNA polymerase subunit B	Ca. Gagatemarchaeum stordalenia bog_1369	non-AOA (basal)	MAG	PLUF01000043.1_138	83.1
AAIW	1055469_contig_868_12	VCP, CDC48; transitional endoplasmic reticulum ATPase	AAA family ATPase Cdc48	ATPase of the AAA+ class , CDC48 family	Ca. Gagatemarchaeum stordalenia bog_1369	non-AOA (basal)	MAG	PLUF01000064.1_9	81
MP1409_Bin-42	Contig_25358_2	VCP, CDC48; transitional endoplasmic reticulum ATPase	AAA family ATPase Cdc48	ATPase of the AAA+ class , CDC48 family	Ca. Gagatemarchaeum stordalenia bog_1369	non-AOA (basal)	MAG	PLUF01000064.1_9	81.6
OceanDNA-a24	00107_5	VCP, CDC48; transitional endoplasmic reticulum ATPase	AAA family ATPase Cdc48	ATPase of the AAA+ class , CDC48 family	Ca. Gagatemarchaeum stordalenia bog_1369	non-AOA (basal)	MAG	PLUF01000064.1_9	83.1
OceanDNA-a854	00188_1	VCP, CDC48; transitional endoplasmic reticulum ATPase	AAA family ATPase Cdc48	ATPase of the AAA+ class , CDC48 family	Ca. Gagatemarchaeum stordalenia bog_1369	non-AOA (basal)	MAG	PLUF01000064.1_9	80.7
OceanDNA-a856	00008_1	VCP, CDC48; transitional endoplasmic reticulum ATPase	AAA family ATPase Cdc48	ATPase of the AAA+ class , CDC48 family	Ca. Gagatemarchaeum stordalenia bog_1369	non-AOA (basal)	MAG	PLUF01000064.1_9	80.5
OceanDNA-a857	00106_4	VCP, CDC48; transitional endoplasmic reticulum ATPase	Vesicle-fusing ATPase (EC 3.6.4.6)	ATPase of the AAA+ class , CDC48 family	Ca. Gagatemarchaeum stordalenia bog_1369	non-AOA (basal)	MAG	PLUF01000064.1_9	80.8
OceanDNA-a857	00277_1	RP-S11, MRPS11, rpsK; small subunit ribosomal protein S11	SSU ribosomal protein S14e (S11p)	Unannotated	Ca. Gagatemarchaeum stordalenia bog_1369	non-AOA (basal)	MAG	PLUF01000086.1_12	94.9
OceanDNA-a861	00064_3	RP-S11, MRPS11, rpsK; small subunit ribosomal protein S11	SSU ribosomal protein S14e (S11p)	Ribosomal protein S11	Ca. Gagatemarchaeum stordalenia bog_1369	non-AOA (basal)	MAG	PLUF01000086.1_12	81.7
METAG_BKKEJFNE	TARA_SAMEA2623756_METAG-scaffold_1496_26	RP-S11, MRPS11, rpsK; small subunit ribosomal protein S11	SSU ribosomal protein S14e (S11p)	Ribosomal protein S11	Ca. Gagatemarchaeum stordalenia bog_1369	non-AOA (basal)	MAG	PLUF01000086.1_12	81.7
AAIW	1055469_contig_868_12	VCP, CDC48; transitional endoplasmic reticulum ATPase	AAA family ATPase Cdc48	ATPase of the AAA+ class , CDC48 family	Ca. Gagatemarchaeum stordalenia bog_1369	non-AOA (basal)	MAG	PLUF01000095.1_23	86
MP1178_Bin-50	Contig_3209_1	VCP, CDC48; transitional endoplasmic reticulum ATPase	AAA family ATPase Cdc48	ATPase of the AAA+ class , CDC48 family	Ca. Gagatemarchaeum stordalenia bog_1369	non-AOA (basal)	MAG	PLUF01000095.1_23	81.8
MP1409_Bin-42	Contig_25358_2	VCP, CDC48; transitional endoplasmic reticulum ATPase	AAA family ATPase Cdc48	ATPase of the AAA+ class , CDC48 family	Ca. Gagatemarchaeum stordalenia bog_1369	non-AOA (basal)	MAG	PLUF01000095.1_23	87
OceanDNA-a24	00107_5	VCP, CDC48; transitional endoplasmic reticulum ATPase	AAA family ATPase Cdc48	ATPase of the AAA+ class , CDC48 family	Ca. Gagatemarchaeum stordalenia bog_1369	non-AOA (basal)	MAG	PLUF01000095.1_23	87.4
OceanDNA-a854	00188_1	VCP, CDC48; transitional endoplasmic reticulum ATPase	AAA family ATPase Cdc48	ATPase of the AAA+ class , CDC48 family	Ca. Gagatemarchaeum stordalenia bog_1369	non-AOA (basal)	MAG	PLUF01000095.1_23	84.3
OceanDNA-a856	00008_1	VCP, CDC48; transitional endoplasmic reticulum ATPase	AAA family ATPase Cdc48	ATPase of the AAA+ class , CDC48 family	Ca. Gagatemarchaeum stordalenia bog_1369	non-AOA (basal)	MAG	PLUF01000095.1_23	84.6
OceanDNA-a857	00106_4	VCP, CDC48; transitional endoplasmic reticulum ATPase	Vesicle-fusing ATPase (EC 3.6.4.6)	ATPase of the AAA+ class , CDC48 family	Ca. Gagatemarchaeum stordalenia bog_1369	non-AOA (basal)	MAG	PLUF01000095.1_23	85.7
OceanDNA-a872	00025_12	VCP, CDC48; transitional endoplasmic reticulum ATPase	Vesicle-fusing ATPase (EC 3.6.4.6)	ATPase of the AAA+ class , CDC48 family	Ca. Gagatemarchaeum stordalenia bog_1369	non-AOA (basal)	MAG	PLUF01000095.1_23	83.4
OceanDNA-a873	00297_2	VCP, CDC48; transitional endoplasmic reticulum ATPase	Vesicle-fusing ATPase (EC 3.6.4.6)	ATPase of the AAA+ class , CDC48 family	Ca. Gagatemarchaeum stordalenia bog_1369	non-AOA (basal)	MAG	PLUF01000095.1_23	81.3
OceanDNA-a875	00266_1	VCP, CDC48; transitional endoplasmic reticulum ATPase	AAA family ATPase Cdc48	ATPase of the AAA+ class , CDC48 family	Ca. Gagatemarchaeum stordalenia bog_1369	non-AOA (basal)	MAG	PLUF01000095.1_23	81.3
OceanDNA-a880	00140_1	VCP, CDC48; transitional endoplasmic reticulum ATPase	AAA family ATPase Cdc48	ATPase of the AAA+ class , CDC48 family	Ca. Gagatemarchaeum stordalenia bog_1369	non-AOA (basal)	MAG	PLUF01000095.1_23	82.2
OceanDNA-a894	00092_1	VCP, CDC48; transitional endoplasmic reticulum ATPase	Vesicle-fusing ATPase (EC 3.6.4.6)	ATPase of the AAA+ class , CDC48 family	Ca. Gagatemarchaeum stordalenia bog_1369	non-AOA (basal)	MAG	PLUF01000095.1_23	80.4
OceanDNA-a901	00048_5	VCP, CDC48; transitional endoplasmic reticulum ATPase	AAA family ATPase Cdc48	ATPase of the AAA+ class , CDC48 family	Ca. Gagatemarchaeum stordalenia bog_1369	non-AOA (basal)	MAG	PLUF01000095.1_23	83.9
OceanDNA-a905	00100_1	VCP, CDC48; transitional endoplasmic reticulum ATPase	AAA family ATPase Cdc48	ATPase of the AAA+ class , CDC48 family	Ca. Gagatemarchaeum stordalenia bog_1369	non-AOA (basal)	MAG	PLUF01000095.1_23	83.6
OceanDNA-a932	00035_1	VCP, CDC48; transitional endoplasmic reticulum ATPase	Vesicle-fusing ATPase (EC 3.6.4.6)	ATPase of the AAA+ class , CDC48 family	Ca. Gagatemarchaeum stordalenia bog_1369	non-AOA (basal)	MAG	PLUF01000095.1_23	80.5
OceanDNA-a945	00070_2	VCP, CDC48; transitional endoplasmic reticulum ATPase	AAA family ATPase Cdc48	ATPase of the AAA+ class , CDC48 family	Ca. Gagatemarchaeum stordalenia bog_1369	non-AOA (basal)	MAG	PLUF01000095.1_23	80.2
METAG_OHMOJBNK	TARA_SAMEA2622568_METAG-scaffold_10602_1	VCP, CDC48; transitional endoplasmic reticulum ATPase	AAA family ATPase Cdc48	ATPase of the AAA+ class , CDC48 family	Ca. Gagatemarchaeum stordalenia bog_1369	non-AOA (basal)	MAG	PLUF01000095.1_23	81.5
MP1419_Bin-45	Contig_6921_7	E5.4.99.2B, mcmA2; methylmalonyl-CoA mutase, C-terminal domain [EC:5.4.99.2]	B12 binding domain of Methylmalonyl-CoA mutase (EC 5.4.99.2)	Unannotated	Thaumarchaeota archaeon BS4	non-AOA (basal)	MAG	Bthaum_contig00008.1_20	81
EAC691	NZOP01000006.1_46	RP-S28e, RPS28; small subunit ribosomal protein S28e	SSU ribosomal protein S28e	Unannotated	Thaumarchaeota archaeon BS4	non-AOA (basal)	MAG	Bthaum_contig00090.10_10	83.1
OceanDNA-a955	00048_5	RP-S28e, RPS28; small subunit ribosomal protein S28e	SSU ribosomal protein S28e	Unannotated	Thaumarchaeota archaeon BS4	non-AOA (basal)	MAG	Bthaum_contig00090.10_10	83.1
OceanDNA-a956	00012_23	RP-S28e, RPS28; small subunit ribosomal protein S28e	SSU ribosomal protein S28e	Unannotated	Thaumarchaeota archaeon BS4	non-AOA (basal)	MAG	Bthaum_contig00090.10_10	81.7
OceanDNA-a958	00004_15	RP-S28e, RPS28; small subunit ribosomal protein S28e	SSU ribosomal protein S28e	Unannotated	Thaumarchaeota archaeon BS4	non-AOA (basal)	MAG	Bthaum_contig00090.10_10	81.7
OceanDNA-a959	00049_5	RP-S28e, RPS28; small subunit ribosomal protein S28e	SSU ribosomal protein S28e	Unannotated	Thaumarchaeota archaeon BS4	non-AOA (basal)	MAG	Bthaum_contig00090.10_10	83.1
OceanDNA-a960	00005_11	RP-S28e, RPS28; small subunit ribosomal protein S28e	SSU ribosomal protein S28e	Unannotated	Thaumarchaeota archaeon BS4	non-AOA (basal)	MAG	Bthaum_contig00090.10_10	83.1
OceanDNA-a961	00076_5	RP-S28e, RPS28; small subunit ribosomal protein S28e	SSU ribosomal protein S28e	Unannotated	Thaumarchaeota archaeon BS4	non-AOA (basal)	MAG	Bthaum_contig00090.10_10	83.1
OceanDNA-a962	00005_16	RP-S28e, RPS28; small subunit ribosomal protein S28e	SSU ribosomal protein S28e	Unannotated	Thaumarchaeota archaeon BS4	non-AOA (basal)	MAG	Bthaum_contig00090.10_10	81.7
OceanDNA-a963	00056_5	RP-S28e, RPS28; small subunit ribosomal protein S28e	SSU ribosomal protein S28e	Unannotated	Thaumarchaeota archaeon BS4	non-AOA (basal)	MAG	Bthaum_contig00090.10_10	81.7
OceanDNA-a964	00026_5	RP-S28e, RPS28; small subunit ribosomal protein S28e	SSU ribosomal protein S28e	Unannotated	Thaumarchaeota archaeon BS4	non-AOA (basal)	MAG	Bthaum_contig00090.10_10	81.7
OceanDNA-a966	00001_68	RP-S28e, RPS28; small subunit ribosomal protein S28e	SSU ribosomal protein S28e	Unannotated	Thaumarchaeota archaeon BS4	non-AOA (basal)	MAG	Bthaum_contig00090.10_10	81.7
OceanDNA-a967	00075_5	RP-S28e, RPS28; small subunit ribosomal protein S28e	SSU ribosomal protein S28e	Unannotated	Thaumarchaeota archaeon BS4	non-AOA (basal)	MAG	Bthaum_contig00090.10_10	80.3
OceanDNA-a952	00030_13	uppS, cpdS; tritrans,polycis-undecaprenyl-diphosphate synthase [geranylgeran	Undecaprenyl diphosphate synthase (geranylgeranyl diphosphate specific) (EC 2.5.1.89)	Unannotated	Thaumarchaeota archaeon BS4	non-AOA (basal)	MAG	Bthaum_contig00307.46_3	85
OceanDNA-a856	00029_9	E1.21.98.5; tetraether lipid synthase [EC:1.21.98.5]	MoaA/NifB/PqqE family radical SAM protein MJ0619	7,8-dihydro-6-hydroxymethylpterin dimethyltransferase, radical SAM superfamily enzyme	Thaumarchaeota archaeon BS4	non-AOA (basal)	MAG	Bthaum_contig00463.65_4	80.6
OceanDNA-a858	00066_7	TFIIB, GTF2B, SUA7, tfb; transcription initiation factor TFIIB	Transcription initiation factor B	Transcription initiation factor TFIIB, Brf1 subunit/Transcription initiation factor TFIIB	Thaumarchaeota archaeon BS4	non-AOA (basal)	MAG	Bthaum_contig00510.69_1	80.2
OceanDNA-a918	00299_3	TFIIB, GTF2B, SUA7, tfb; transcription initiation factor TFIIB	Transcription initiation factor B	Transcription initiation factor TFIIB, Brf1 subunit/Transcription initiation factor TFIIB	Thaumarchaeota archaeon BS4	non-AOA (basal)	MAG	Bthaum_contig00510.69_1	82.2
OceanDNA-a933	00069_7	TFIIB, GTF2B, SUA7, tfb; transcription initiation factor TFIIB	Transcription initiation factor B	Transcription initiation factor TFIIB, Brf1 subunit/Transcription initiation factor TFIIB	Thaumarchaeota archaeon BS4	non-AOA (basal)	MAG	Bthaum_contig00510.69_1	80.8
OceanDNA-a955	00049_1	TFIIB, GTF2B, SUA7, tfb; transcription initiation factor TFIIB	Transcription initiation factor B	Unannotated	Thaumarchaeota archaeon BS4	non-AOA (basal)	MAG	Bthaum_contig00510.69_1	90.6
OceanDNA-a963	00119_6	TFIIB, GTF2B, SUA7, tfb; transcription initiation factor TFIIB	Transcription initiation factor B	Transcription initiation factor TFIIB, Brf1 subunit/Transcription initiation factor TFIIB	Thaumarchaeota archaeon BS4	non-AOA (basal)	MAG	Bthaum_contig00510.69_1	85
OceanDNA-a974	00032_1	TFIIB, GTF2B, SUA7, tfb; transcription initiation factor TFIIB	Transcription initiation factor B	Transcription initiation factor TFIIB, Brf1 subunit/Transcription initiation factor TFIIB	Thaumarchaeota archaeon BS4	non-AOA (basal)	MAG	Bthaum_contig00510.69_1	82.4
OceanDNA-a979	00041_11	TFIIB, GTF2B, SUA7, tfb; transcription initiation factor TFIIB	Transcription initiation factor B	Unannotated	Thaumarchaeota archaeon BS4	non-AOA (basal)	MAG	Bthaum_contig00510.69_1	88.9
OceanDNA-a856	00210_2	RP-S11, MRPS11, rpsK; small subunit ribosomal protein S11	SSU ribosomal protein S14e (S11p)	Ribosomal protein S11	Thaumarchaeota archaeon BS4	non-AOA (basal)	MAG	Bthaum_contig00534.74_9	82.8
OceanDNA-a857	00277_1	RP-S11, MRPS11, rpsK; small subunit ribosomal protein S11	SSU ribosomal protein S14e (S11p)	Unannotated	Thaumarchaeota archaeon BS4	non-AOA (basal)	MAG	Bthaum_contig00534.74_9	94.9
OceanDNA-a869	00183_3	RP-S11, MRPS11, rpsK; small subunit ribosomal protein S11	SSU ribosomal protein S14e (S11p)	Ribosomal protein S11	Thaumarchaeota archaeon BS4	non-AOA (basal)	MAG	Bthaum_contig00534.74_9	80.2
OceanDNA-a870	00005_32	RP-S11, MRPS11, rpsK; small subunit ribosomal protein S11	SSU ribosomal protein S14e (S11p)	Ribosomal protein S11	Thaumarchaeota archaeon BS4	non-AOA (basal)	MAG	Bthaum_contig00534.74_9	81.7
OceanDNA-a876	00041_1	cct, ths; archaeal chaperonin	Thermosome subunit	Chaperonin GroEL, HSP60 family	Thaumarchaeota archaeon BS4	non-AOA (basal)	MAG	Bthaum_contig00733.101_7	80.8
OceanDNA-a880	00154_3	cct, ths; archaeal chaperonin	Thermosome subunit	Unannotated	Thaumarchaeota archaeon BS4	non-AOA (basal)	MAG	Bthaum_contig00733.101_7	81.2
OceanDNA-a943	00055_1	cct, ths; archaeal chaperonin	Thermosome subunit	Unannotated	Thaumarchaeota archaeon BS4	non-AOA (basal)	MAG	Bthaum_contig00733.101_7	81.5
OceanDNA-a854	00018_1	cct, ths; archaeal chaperonin	Thermosome subunit	Chaperonin GroEL, HSP60 family	Nitrosotenuis uzonensis N4	Nitrosopumilales-other	WGS	CBTY010000006.1_150	80.5
OceanDNA-a963	00194_1	INO1, ISYNA1; myo-inositol-1-phosphate synthase [EC:5.5.1.4]	Inositol-1-phosphate synthase (EC 5.5.1.4)	Myo-inositol-1-phosphate synthase	Nitrosotenuis uzonensis N4	Nitrosopumilales-other	WGS	CBTY010000006.1_317	87.9
METAG_FCBJNKBN	TARA_SAMEA2619970_METAG-scaffold_4836_12	INO1, ISYNA1; myo-inositol-1-phosphate synthase [EC:5.5.1.4]	Inositol-1-phosphate synthase (EC 5.5.1.4)	Myo-inositol-1-phosphate synthase	Nitrosotenuis uzonensis N4	Nitrosopumilales-other	WGS	CBTY010000006.1_317	81.8
OceanDNA-a888	00093_4	leuC, IPMI-L; 3-isopropylmalate/(R)-2-methylmalate dehydratase large subunit [EC:4.2.1.33 4.2.1.35]	3-isopropylmalate dehydratase large subunit (EC 4.2.1.33)	Homoaconitate hydratase/3-isopropylmalate dehydratase large subunit family protein	Nitrosotenuis uzonensis N4	Nitrosopumilales-other	WGS	CBTY010000006.1_332	91.1
OceanDNA-a891	00048_8	leuC, IPMI-L; 3-isopropylmalate/(R)-2-methylmalate dehydratase large subunit [EC:4.2.1.33 4.2.1.35]	3-isopropylmalate dehydratase large subunit (EC 4.2.1.33)	Homoaconitate hydratase/3-isopropylmalate dehydratase large subunit family protein	Nitrosotenuis uzonensis N4	Nitrosopumilales-other	WGS	CBTY010000006.1_332	81.8
OceanDNA-a898	00044_1	leuC, IPMI-L; 3-isopropylmalate/(R)-2-methylmalate dehydratase large subunit [EC:4.2.1.33 4.2.1.35]	3-isopropylmalate dehydratase large subunit (EC 4.2.1.33)	Homoaconitate hydratase/3-isopropylmalate dehydratase large subunit family protein	Nitrosotenuis uzonensis N4	Nitrosopumilales-other	WGS	CBTY010000006.1_332	81
OceanDNA-a899	00173_3	leuC, IPMI-L; 3-isopropylmalate/(R)-2-methylmalate dehydratase large subunit [EC:4.2.1.33 4.2.1.35]	3-isopropylmalate dehydratase large subunit (EC 4.2.1.33)	Unannotated	Nitrosotenuis uzonensis N4	Nitrosopumilales-other	WGS	CBTY010000006.1_332	91.2
OceanDNA-a900	00051_6	leuC, IPMI-L; 3-isopropylmalate/(R)-2-methylmalate dehydratase large subunit [EC:4.2.1.33 4.2.1.35]	3-isopropylmalate dehydratase large subunit (EC 4.2.1.33)	Unannotated	Nitrosotenuis uzonensis N4	Nitrosopumilales-other	WGS	CBTY010000006.1_332	90.9
OceanDNA-a944	00080_5	leuC, IPMI-L; 3-isopropylmalate/(R)-2-methylmalate dehydratase large subunit [EC:4.2.1.33 4.2.1.35]	3-isopropylmalate dehydratase large subunit (EC 4.2.1.33)	Homoaconitate hydratase/3-isopropylmalate dehydratase large subunit family protein	Nitrosotenuis uzonensis N4	Nitrosopumilales-other	WGS	CBTY010000006.1_332	80.6
OceanDNA-a981	00006_1	nrdD; ribonucleoside-triphosphate reductase (formate) [EC:1.1.98.6]	Ribonucleotide reductase of class III (anaerobic), large subunit (EC 1.17.4.2)	Unannotated	Nitrosotenuis uzonensis N4	Nitrosopumilales-other	WGS	CBTY010000006.1_7	84.1
OceanDNA-a873	00037_1	EEF1A; elongation factor 1-alpha	Translation elongation factor 1 alpha subunit	Translation elongation factor EF-1 alpha, GTPase	Nitrosotenuis uzonensis N4	Nitrosopumilales-other	WGS	CBTY010000008.1_489	81.6
OceanDNA-a866	00040_11	TFIIB, GTF2B, SUA7, tfb; transcription initiation factor TFIIB	Transcription initiation factor B	Transcription initiation factor TFIIB, Brf1 subunit/Transcription initiation factor TFIIB	Nitrosotenuis uzonensis N4	Nitrosopumilales-other	WGS	CBTY010000008.1_63	82.5
OceanDNA-a918	00299_3	TFIIB, GTF2B, SUA7, tfb; transcription initiation factor TFIIB	Transcription initiation factor B	Transcription initiation factor TFIIB, Brf1 subunit/Transcription initiation factor TFIIB	Nitrosotenuis uzonensis N4	Nitrosopumilales-other	WGS	CBTY010000008.1_63	81
OceanDNA-a933	00069_7	TFIIB, GTF2B, SUA7, tfb; transcription initiation factor TFIIB	Transcription initiation factor B	Transcription initiation factor TFIIB, Brf1 subunit/Transcription initiation factor TFIIB	Nitrosotenuis uzonensis N4	Nitrosopumilales-other	WGS	CBTY010000008.1_63	82.1
OceanDNA-a963	00119_6	TFIIB, GTF2B, SUA7, tfb; transcription initiation factor TFIIB	Transcription initiation factor B	Transcription initiation factor TFIIB, Brf1 subunit/Transcription initiation factor TFIIB	Nitrosotenuis uzonensis N4	Nitrosopumilales-other	WGS	CBTY010000008.1_63	80.2
OceanDNA-a974	00032_1	TFIIB, GTF2B, SUA7, tfb; transcription initiation factor TFIIB	Transcription initiation factor B	Transcription initiation factor TFIIB, Brf1 subunit/Transcription initiation factor TFIIB	Nitrosotenuis uzonensis N4	Nitrosopumilales-other	WGS	CBTY010000008.1_63	80.9
OceanDNA-a979	00041_11	TFIIB, GTF2B, SUA7, tfb; transcription initiation factor TFIIB	Transcription initiation factor B	Unannotated	Nitrosotenuis uzonensis N4	Nitrosopumilales-other	WGS	CBTY010000008.1_63	92.7
MP1527_Bin-62	Contig_20545_3	COX10, ctaB, cyoE; heme o synthase [EC:2.5.1.141]	Heme O synthase, protoheme IX farnesyltransferase, COX10-CtaB	Polyprenyltransferase (cytochrome oxidase assembly factor)	Nitrosotenuis uzonensis N4	Nitrosopumilales-other	WGS	CBTY010000009.1_117	82.4
OceanDNA-a857	00277_1	RP-S11, MRPS11, rpsK; small subunit ribosomal protein S11	SSU ribosomal protein S14e (S11p)	Unannotated	Nitrosotenuis uzonensis N4	Nitrosopumilales-other	WGS	CBTY010000009.1_304	81.4
OceanDNA-a857	00024_7	cct, ths; archaeal chaperonin	Thermosome subunit	Chaperonin GroEL, HSP60 family	Nitrosotenuis uzonensis N4	Nitrosopumilales-other	WGS	CBTY010000009.1_369	84.3
OceanDNA-a943	00055_1	cct, ths; archaeal chaperonin	Thermosome subunit	Unannotated	Nitrosotenuis uzonensis N4	Nitrosopumilales-other	WGS	CBTY010000009.1_369	80.3
AAIW	1055469_contig_868_12	VCP, CDC48; transitional endoplasmic reticulum ATPase	AAA family ATPase Cdc48	ATPase of the AAA+ class , CDC48 family	Nitrosotenuis uzonensis N4	Nitrosopumilales-other	WGS	CBTY010000011.1_35	82.4
MP1409_Bin-42	Contig_25358_2	VCP, CDC48; transitional endoplasmic reticulum ATPase	AAA family ATPase Cdc48	ATPase of the AAA+ class , CDC48 family	Nitrosotenuis uzonensis N4	Nitrosopumilales-other	WGS	CBTY010000011.1_35	83.3
OceanDNA-a24	00107_5	VCP, CDC48; transitional endoplasmic reticulum ATPase	AAA family ATPase Cdc48	ATPase of the AAA+ class , CDC48 family	Nitrosotenuis uzonensis N4	Nitrosopumilales-other	WGS	CBTY010000011.1_35	85.5
OceanDNA-a857	00106_4	VCP, CDC48; transitional endoplasmic reticulum ATPase	Vesicle-fusing ATPase (EC 3.6.4.6)	ATPase of the AAA+ class , CDC48 family	Nitrosotenuis uzonensis N4	Nitrosopumilales-other	WGS	CBTY010000011.1_35	84.7
OceanDNA-a901	00048_5	VCP, CDC48; transitional endoplasmic reticulum ATPase	AAA family ATPase Cdc48	ATPase of the AAA+ class , CDC48 family	Nitrosotenuis uzonensis N4	Nitrosopumilales-other	WGS	CBTY010000011.1_35	81.6
OceanDNA-a905	00100_1	VCP, CDC48; transitional endoplasmic reticulum ATPase	AAA family ATPase Cdc48	ATPase of the AAA+ class , CDC48 family	Nitrosotenuis uzonensis N4	Nitrosopumilales-other	WGS	CBTY010000011.1_35	81
OceanDNA-a918	00187_3	dnaK, HSPA9; molecular chaperone DnaK	Chaperone protein DnaK	Unannotated	Nitrosotenuis uzonensis N4	Nitrosopumilales-other	WGS	CBTY010000011.1_40	80.6
MP1527_Bin-62	Contig_20545_3	COX10, ctaB, cyoE; heme o synthase [EC:2.5.1.141]	Heme O synthase, protoheme IX farnesyltransferase, COX10-CtaB	Polyprenyltransferase (cytochrome oxidase assembly factor)	Nitrosoarchaeum limnia SFB1	Nitrosopumilales-other	WGS	CM001158.1_1012	80.5
OceanDNA-a861	00048_1	mtnA; methylthioribose-1-phosphate isomerase [EC:5.3.1.23]	S-methyl-5-thioribose-1-phosphate isomerase (EC 5.3.1.23)	Unannotated	Nitrosoarchaeum limnia SFB1	Nitrosopumilales-other	WGS	CM001158.1_1399	81.4
OceanDNA-a854	00018_1	cct, ths; archaeal chaperonin	Thermosome subunit	Chaperonin GroEL, HSP60 family	Nitrosoarchaeum limnia SFB1	Nitrosopumilales-other	WGS	CM001158.1_1404	80.5
OceanDNA-a981	00006_1	nrdD; ribonucleoside-triphosphate reductase (formate) [EC:1.1.98.6]	Ribonucleotide reductase of class III (anaerobic), large subunit (EC 1.17.4.2)	Unannotated	Nitrosoarchaeum limnia SFB1	Nitrosopumilales-other	WGS	CM001158.1_1460	84.1
MAG2	c_000000061835_1	ATPVB, ntpB, atpB; V/A-type H+/Na+-transporting ATPase subunit B	V-type ATP synthase subunit B (EC 3.6.3.14)	Archaeal/vacuolar-type H+-ATPase subunit B	Nitrosoarchaeum limnia SFB1	Nitrosopumilales-other	WGS	CM001158.1_1488	81.7
OceanDNA-a967	00108_1	cct, ths; archaeal chaperonin	Thermosome subunit	Unannotated	Nitrosoarchaeum limnia SFB1	Nitrosopumilales-other	WGS	CM001158.1_1603	80.3
MP1527_Bin-62	Contig_29907_1	GCH1, folE; GTP cyclohydrolase IA [EC:3.5.4.16]	GTP cyclohydrolase I (EC 3.5.4.16) type 1	GTP cyclohydrolase I	Nitrosoarchaeum limnia SFB1	Nitrosopumilales-other	WGS	CM001158.1_1661	81.4
OceanDNA-a862	00006_1	leuC, IPMI-L; 3-isopropylmalate/(R)-2-methylmalate dehydratase large subunit [EC:4.2.1.33 4.2.1.35]	3-isopropylmalate dehydratase large subunit (EC 4.2.1.33)	Homoaconitate hydratase/3-isopropylmalate dehydratase large subunit family protein	Nitrosoarchaeum limnia SFB1	Nitrosopumilales-other	WGS	CM001158.1_1734	80.8
OceanDNA-a866	00093_1	leuC, IPMI-L; 3-isopropylmalate/(R)-2-methylmalate dehydratase large subunit [EC:4.2.1.33 4.2.1.35]	3-isopropylmalate dehydratase large subunit (EC 4.2.1.33)	Homoaconitate hydratase/3-isopropylmalate dehydratase large subunit family protein	Nitrosoarchaeum limnia SFB1	Nitrosopumilales-other	WGS	CM001158.1_1734	80.6
OceanDNA-a873	00287_1	leuC, IPMI-L; 3-isopropylmalate/(R)-2-methylmalate dehydratase large subunit [EC:4.2.1.33 4.2.1.35]	3-isopropylmalate dehydratase large subunit (EC 4.2.1.33)	Unannotated	Nitrosoarchaeum limnia SFB1	Nitrosopumilales-other	WGS	CM001158.1_1734	81.2
OceanDNA-a888	00093_4	leuC, IPMI-L; 3-isopropylmalate/(R)-2-methylmalate dehydratase large subunit [EC:4.2.1.33 4.2.1.35]	3-isopropylmalate dehydratase large subunit (EC 4.2.1.33)	Homoaconitate hydratase/3-isopropylmalate dehydratase large subunit family protein	Nitrosoarchaeum limnia SFB1	Nitrosopumilales-other	WGS	CM001158.1_1734	87
OceanDNA-a891	00048_8	leuC, IPMI-L; 3-isopropylmalate/(R)-2-methylmalate dehydratase large subunit [EC:4.2.1.33 4.2.1.35]	3-isopropylmalate dehydratase large subunit (EC 4.2.1.33)	Homoaconitate hydratase/3-isopropylmalate dehydratase large subunit family protein	Nitrosoarchaeum limnia SFB1	Nitrosopumilales-other	WGS	CM001158.1_1734	82
OceanDNA-a899	00173_3	leuC, IPMI-L; 3-isopropylmalate/(R)-2-methylmalate dehydratase large subunit [EC:4.2.1.33 4.2.1.35]	3-isopropylmalate dehydratase large subunit (EC 4.2.1.33)	Unannotated	Nitrosoarchaeum limnia SFB1	Nitrosopumilales-other	WGS	CM001158.1_1734	88.1
OceanDNA-a900	00051_6	leuC, IPMI-L; 3-isopropylmalate/(R)-2-methylmalate dehydratase large subunit [EC:4.2.1.33 4.2.1.35]	3-isopropylmalate dehydratase large subunit (EC 4.2.1.33)	Unannotated	Nitrosoarchaeum limnia SFB1	Nitrosopumilales-other	WGS	CM001158.1_1734	85.3
OceanDNA-a901	00095_4	leuC, IPMI-L; 3-isopropylmalate/(R)-2-methylmalate dehydratase large subunit [EC:4.2.1.33 4.2.1.35]	3-isopropylmalate dehydratase large subunit (EC 4.2.1.33)	Homoaconitate hydratase/3-isopropylmalate dehydratase large subunit family protein	Nitrosoarchaeum limnia SFB1	Nitrosopumilales-other	WGS	CM001158.1_1734	81.6
OceanDNA-a905	00171_1	leuC, IPMI-L; 3-isopropylmalate/(R)-2-methylmalate dehydratase large subunit [EC:4.2.1.33 4.2.1.35]	3-isopropylmalate dehydratase large subunit (EC 4.2.1.33)	Homoaconitate hydratase/3-isopropylmalate dehydratase large subunit family protein	Nitrosoarchaeum limnia SFB1	Nitrosopumilales-other	WGS	CM001158.1_1734	81.7
OceanDNA-a908	00242_1	leuC, IPMI-L; 3-isopropylmalate/(R)-2-methylmalate dehydratase large subunit [EC:4.2.1.33 4.2.1.35]	3-isopropylmalate dehydratase large subunit (EC 4.2.1.33)	Unannotated	Nitrosoarchaeum limnia SFB1	Nitrosopumilales-other	WGS	CM001158.1_1734	83.1
OceanDNA-a943	00047_1	leuC, IPMI-L; 3-isopropylmalate/(R)-2-methylmalate dehydratase large subunit [EC:4.2.1.33 4.2.1.35]	3-isopropylmalate dehydratase large subunit (EC 4.2.1.33)	Homoaconitate hydratase/3-isopropylmalate dehydratase large subunit family protein	Nitrosoarchaeum limnia SFB1	Nitrosopumilales-other	WGS	CM001158.1_1734	80.3
OceanDNA-a956	00009_1	leuC, IPMI-L; 3-isopropylmalate/(R)-2-methylmalate dehydratase large subunit [EC:4.2.1.33 4.2.1.35]	3-isopropylmalate dehydratase large subunit (EC 4.2.1.33)	Homoaconitate hydratase/3-isopropylmalate dehydratase large subunit family protein	Nitrosoarchaeum limnia SFB1	Nitrosopumilales-other	WGS	CM001158.1_1734	81.1
OceanDNA-a857	00277_1	RP-S11, MRPS11, rpsK; small subunit ribosomal protein S11	SSU ribosomal protein S14e (S11p)	Unannotated	Nitrosoarchaeum limnia SFB1	Nitrosopumilales-other	WGS	CM001158.1_1905	81.4
OceanDNA-a866	00040_11	TFIIB, GTF2B, SUA7, tfb; transcription initiation factor TFIIB	Transcription initiation factor B	Transcription initiation factor TFIIB, Brf1 subunit/Transcription initiation factor TFIIB	Nitrosoarchaeum limnia SFB1	Nitrosopumilales-other	WGS	CM001158.1_201	81.6
OceanDNA-a918	00299_3	TFIIB, GTF2B, SUA7, tfb; transcription initiation factor TFIIB	Transcription initiation factor B	Transcription initiation factor TFIIB, Brf1 subunit/Transcription initiation factor TFIIB	Nitrosoarchaeum limnia SFB1	Nitrosopumilales-other	WGS	CM001158.1_201	81.6
OceanDNA-a933	00069_7	TFIIB, GTF2B, SUA7, tfb; transcription initiation factor TFIIB	Transcription initiation factor B	Transcription initiation factor TFIIB, Brf1 subunit/Transcription initiation factor TFIIB	Nitrosoarchaeum limnia SFB1	Nitrosopumilales-other	WGS	CM001158.1_201	85.1
OceanDNA-a963	00119_6	TFIIB, GTF2B, SUA7, tfb; transcription initiation factor TFIIB	Transcription initiation factor B	Transcription initiation factor TFIIB, Brf1 subunit/Transcription initiation factor TFIIB	Nitrosoarchaeum limnia SFB1	Nitrosopumilales-other	WGS	CM001158.1_201	81.5
OceanDNA-a974	00032_1	TFIIB, GTF2B, SUA7, tfb; transcription initiation factor TFIIB	Transcription initiation factor B	Transcription initiation factor TFIIB, Brf1 subunit/Transcription initiation factor TFIIB	Nitrosoarchaeum limnia SFB1	Nitrosopumilales-other	WGS	CM001158.1_201	81.4
OceanDNA-a979	00041_11	TFIIB, GTF2B, SUA7, tfb; transcription initiation factor TFIIB	Transcription initiation factor B	Unannotated	Nitrosoarchaeum limnia SFB1	Nitrosopumilales-other	WGS	CM001158.1_201	89.1
AAIW	1055469_contig_868_12	VCP, CDC48; transitional endoplasmic reticulum ATPase	AAA family ATPase Cdc48	ATPase of the AAA+ class , CDC48 family	Nitrosoarchaeum limnia SFB1	Nitrosopumilales-other	WGS	CM001158.1_2130	82.7
MP1409_Bin-42	Contig_25358_2	VCP, CDC48; transitional endoplasmic reticulum ATPase	AAA family ATPase Cdc48	ATPase of the AAA+ class , CDC48 family	Nitrosoarchaeum limnia SFB1	Nitrosopumilales-other	WGS	CM001158.1_2130	82.9
OceanDNA-a24	00107_5	VCP, CDC48; transitional endoplasmic reticulum ATPase	AAA family ATPase Cdc48	ATPase of the AAA+ class , CDC48 family	Nitrosoarchaeum limnia SFB1	Nitrosopumilales-other	WGS	CM001158.1_2130	84.3
OceanDNA-a857	00106_4	VCP, CDC48; transitional endoplasmic reticulum ATPase	Vesicle-fusing ATPase (EC 3.6.4.6)	ATPase of the AAA+ class , CDC48 family	Nitrosoarchaeum limnia SFB1	Nitrosopumilales-other	WGS	CM001158.1_2130	83.9
OceanDNA-a901	00048_5	VCP, CDC48; transitional endoplasmic reticulum ATPase	AAA family ATPase Cdc48	ATPase of the AAA+ class , CDC48 family	Nitrosoarchaeum limnia SFB1	Nitrosopumilales-other	WGS	CM001158.1_2130	81.3
OceanDNA-a905	00100_1	VCP, CDC48; transitional endoplasmic reticulum ATPase	AAA family ATPase Cdc48	ATPase of the AAA+ class , CDC48 family	Nitrosoarchaeum limnia SFB1	Nitrosopumilales-other	WGS	CM001158.1_2130	80.7
OceanDNA-a963	00194_1	INO1, ISYNA1; myo-inositol-1-phosphate synthase [EC:5.5.1.4]	Inositol-1-phosphate synthase (EC 5.5.1.4)	Myo-inositol-1-phosphate synthase	Nitrosoarchaeum limnia SFB1	Nitrosopumilales-other	WGS	CM001158.1_229	89.6
METAG_FCBJNKBN	TARA_SAMEA2619970_METAG-scaffold_4836_12	INO1, ISYNA1; myo-inositol-1-phosphate synthase [EC:5.5.1.4]	Inositol-1-phosphate synthase (EC 5.5.1.4)	Myo-inositol-1-phosphate synthase	Nitrosoarchaeum limnia SFB1	Nitrosopumilales-other	WGS	CM001158.1_229	81.1
OceanDNA-a873	00037_1	EEF1A; elongation factor 1-alpha	Translation elongation factor 1 alpha subunit	Translation elongation factor EF-1 alpha, GTPase	Nitrosoarchaeum limnia SFB1	Nitrosopumilales-other	WGS	CM001158.1_761	82.5
OceanDNA-a958	00027_13	EEF1A; elongation factor 1-alpha	Translation elongation factor 1 alpha subunit	Translation elongation factor EF-1 alpha, GTPase	Nitrosoarchaeum limnia SFB1	Nitrosopumilales-other	WGS	CM001158.1_761	80.7
OceanDNA-a897	00305_1	dnaG; DNA primase [EC:2.7.7.101]	DNA primase, archaeal DnaG-type	DNA primase (bacterial type)	Ca. Nitrosopelagicus brevis CN25	Nitrosopumilales-WCA	WGS	CP007026.1_1045	81.8
AAIW	1055469_contig_868_12	VCP, CDC48; transitional endoplasmic reticulum ATPase	AAA family ATPase Cdc48	ATPase of the AAA+ class , CDC48 family	Ca. Nitrosopelagicus brevis CN25	Nitrosopumilales-WCA	WGS	CP007026.1_114	82.7
MP1409_Bin-42	Contig_25358_2	VCP, CDC48; transitional endoplasmic reticulum ATPase	AAA family ATPase Cdc48	ATPase of the AAA+ class , CDC48 family	Ca. Nitrosopelagicus brevis CN25	Nitrosopumilales-WCA	WGS	CP007026.1_114	83.6
OceanDNA-a24	00107_5	VCP, CDC48; transitional endoplasmic reticulum ATPase	AAA family ATPase Cdc48	ATPase of the AAA+ class , CDC48 family	Ca. Nitrosopelagicus brevis CN25	Nitrosopumilales-WCA	WGS	CP007026.1_114	85.5
OceanDNA-a857	00106_4	VCP, CDC48; transitional endoplasmic reticulum ATPase	Vesicle-fusing ATPase (EC 3.6.4.6)	ATPase of the AAA+ class , CDC48 family	Ca. Nitrosopelagicus brevis CN25	Nitrosopumilales-WCA	WGS	CP007026.1_114	84.7
OceanDNA-a901	00048_5	VCP, CDC48; transitional endoplasmic reticulum ATPase	AAA family ATPase Cdc48	ATPase of the AAA+ class , CDC48 family	Ca. Nitrosopelagicus brevis CN25	Nitrosopumilales-WCA	WGS	CP007026.1_114	81.6
OceanDNA-a905	00100_1	VCP, CDC48; transitional endoplasmic reticulum ATPase	AAA family ATPase Cdc48	ATPase of the AAA+ class , CDC48 family	Ca. Nitrosopelagicus brevis CN25	Nitrosopumilales-WCA	WGS	CP007026.1_114	81.3
OceanDNA-a856	00029_9	E1.21.98.5; tetraether lipid synthase [EC:1.21.98.5]	MoaA/NifB/PqqE family radical SAM protein MJ0619	7,8-dihydro-6-hydroxymethylpterin dimethyltransferase, radical SAM superfamily enzyme	Ca. Nitrosopelagicus brevis CN25	Nitrosopumilales-WCA	WGS	CP007026.1_127	80.6
OceanDNA-a854	00018_1	cct, ths; archaeal chaperonin	Thermosome subunit	Chaperonin GroEL, HSP60 family	Ca. Nitrosopelagicus brevis CN25	Nitrosopumilales-WCA	WGS	CP007026.1_1274	81.6
OceanDNA-a981	00006_1	nrdD; ribonucleoside-triphosphate reductase (formate) [EC:1.1.98.6]	Ribonucleotide reductase of class III (anaerobic), large subunit (EC 1.17.4.2)	Unannotated	Ca. Nitrosopelagicus brevis CN25	Nitrosopumilales-WCA	WGS	CP007026.1_1314	84.1
OceanDNA-a861	00048_1	mtnA; methylthioribose-1-phosphate isomerase [EC:5.3.1.23]	S-methyl-5-thioribose-1-phosphate isomerase (EC 5.3.1.23)	Unannotated	Ca. Nitrosopelagicus brevis CN25	Nitrosopumilales-WCA	WGS	CP007026.1_201	91.7
ASW8bin1	JACAFS010000016.1_5	leuC, IPMI-L; 3-isopropylmalate/(R)-2-methylmalate dehydratase large subunit [EC:4.2.1.33 4.2.1.35]	3-isopropylmalate dehydratase large subunit (EC 4.2.1.33)	Homoaconitate hydratase/3-isopropylmalate dehydratase large subunit family protein	Ca. Nitrosopelagicus brevis CN25	Nitrosopumilales-WCA	WGS	CP007026.1_389	93.2
AAIW	1055469_contig_707_6	leuC, IPMI-L; 3-isopropylmalate/(R)-2-methylmalate dehydratase large subunit [EC:4.2.1.33 4.2.1.35]	3-isopropylmalate dehydratase large subunit (EC 4.2.1.33)	Homoaconitate hydratase/3-isopropylmalate dehydratase large subunit family protein	Ca. Nitrosopelagicus brevis CN25	Nitrosopumilales-WCA	WGS	CP007026.1_389	91
MAG275	129_2	leuC, IPMI-L; 3-isopropylmalate/(R)-2-methylmalate dehydratase large subunit [EC:4.2.1.33 4.2.1.35]	3-isopropylmalate dehydratase large subunit (EC 4.2.1.33)	Homoaconitate hydratase/3-isopropylmalate dehydratase large subunit family protein	Ca. Nitrosopelagicus brevis CN25	Nitrosopumilales-WCA	WGS	CP007026.1_389	93.2
MP0886_Bin-84	Contig_17221_4	leuC, IPMI-L; 3-isopropylmalate/(R)-2-methylmalate dehydratase large subunit [EC:4.2.1.33 4.2.1.35]	3-isopropylmalate dehydratase large subunit (EC 4.2.1.33)	Homoaconitate hydratase/3-isopropylmalate dehydratase large subunit family protein	Ca. Nitrosopelagicus brevis CN25	Nitrosopumilales-WCA	WGS	CP007026.1_389	89.7
MP1166_Bin-54	Contig_4265_7	leuC, IPMI-L; 3-isopropylmalate/(R)-2-methylmalate dehydratase large subunit [EC:4.2.1.33 4.2.1.35]	3-isopropylmalate dehydratase large subunit (EC 4.2.1.33)	Homoaconitate hydratase/3-isopropylmalate dehydratase large subunit family protein	Ca. Nitrosopelagicus brevis CN25	Nitrosopumilales-WCA	WGS	CP007026.1_389	92.5
MP1178_Bin-50	Contig_4093_1	leuC, IPMI-L; 3-isopropylmalate/(R)-2-methylmalate dehydratase large subunit [EC:4.2.1.33 4.2.1.35]	3-isopropylmalate dehydratase large subunit (EC 4.2.1.33)	Homoaconitate hydratase/3-isopropylmalate dehydratase large subunit family protein	Ca. Nitrosopelagicus brevis CN25	Nitrosopumilales-WCA	WGS	CP007026.1_389	90.8
MP1409_Bin-42	Contig_10139_5	leuC, IPMI-L; 3-isopropylmalate/(R)-2-methylmalate dehydratase large subunit [EC:4.2.1.33 4.2.1.35]	3-isopropylmalate dehydratase large subunit (EC 4.2.1.33)	Homoaconitate hydratase/3-isopropylmalate dehydratase large subunit family protein	Ca. Nitrosopelagicus brevis CN25	Nitrosopumilales-WCA	WGS	CP007026.1_389	93.2
MP1419_Bin-45	Contig_17772_4	leuC, IPMI-L; 3-isopropylmalate/(R)-2-methylmalate dehydratase large subunit [EC:4.2.1.33 4.2.1.35]	3-isopropylmalate dehydratase large subunit (EC 4.2.1.33)	Homoaconitate hydratase/3-isopropylmalate dehydratase large subunit family protein	Ca. Nitrosopelagicus brevis CN25	Nitrosopumilales-WCA	WGS	CP007026.1_389	93.4
OceanDNA-a862	00006_1	leuC, IPMI-L; 3-isopropylmalate/(R)-2-methylmalate dehydratase large subunit [EC:4.2.1.33 4.2.1.35]	3-isopropylmalate dehydratase large subunit (EC 4.2.1.33)	Homoaconitate hydratase/3-isopropylmalate dehydratase large subunit family protein	Ca. Nitrosopelagicus brevis CN25	Nitrosopumilales-WCA	WGS	CP007026.1_389	95.2
OceanDNA-a866	00093_1	leuC, IPMI-L; 3-isopropylmalate/(R)-2-methylmalate dehydratase large subunit [EC:4.2.1.33 4.2.1.35]	3-isopropylmalate dehydratase large subunit (EC 4.2.1.33)	Homoaconitate hydratase/3-isopropylmalate dehydratase large subunit family protein	Ca. Nitrosopelagicus brevis CN25	Nitrosopumilales-WCA	WGS	CP007026.1_389	94.8
OceanDNA-a873	00287_1	leuC, IPMI-L; 3-isopropylmalate/(R)-2-methylmalate dehydratase large subunit [EC:4.2.1.33 4.2.1.35]	3-isopropylmalate dehydratase large subunit (EC 4.2.1.33)	Unannotated	Ca. Nitrosopelagicus brevis CN25	Nitrosopumilales-WCA	WGS	CP007026.1_389	89.1
OceanDNA-a875	00270_2	leuC, IPMI-L; 3-isopropylmalate/(R)-2-methylmalate dehydratase large subunit [EC:4.2.1.33 4.2.1.35]	3-isopropylmalate dehydratase large subunit (EC 4.2.1.33)	Unannotated	Ca. Nitrosopelagicus brevis CN25	Nitrosopumilales-WCA	WGS	CP007026.1_389	93.7
OceanDNA-a880	00027_4	leuC, IPMI-L; 3-isopropylmalate/(R)-2-methylmalate dehydratase large subunit [EC:4.2.1.33 4.2.1.35]	3-isopropylmalate dehydratase large subunit (EC 4.2.1.33)	Homoaconitate hydratase/3-isopropylmalate dehydratase large subunit family protein	Ca. Nitrosopelagicus brevis CN25	Nitrosopumilales-WCA	WGS	CP007026.1_389	92.9
OceanDNA-a883	00007_4	leuC, IPMI-L; 3-isopropylmalate/(R)-2-methylmalate dehydratase large subunit [EC:4.2.1.33 4.2.1.35]	3-isopropylmalate dehydratase large subunit (EC 4.2.1.33)	Homoaconitate hydratase/3-isopropylmalate dehydratase large subunit family protein	Ca. Nitrosopelagicus brevis CN25	Nitrosopumilales-WCA	WGS	CP007026.1_389	92.1
OceanDNA-a888	00093_4	leuC, IPMI-L; 3-isopropylmalate/(R)-2-methylmalate dehydratase large subunit [EC:4.2.1.33 4.2.1.35]	3-isopropylmalate dehydratase large subunit (EC 4.2.1.33)	Homoaconitate hydratase/3-isopropylmalate dehydratase large subunit family protein	Ca. Nitrosopelagicus brevis CN25	Nitrosopumilales-WCA	WGS	CP007026.1_389	98.9
OceanDNA-a890	00058_4	leuC, IPMI-L; 3-isopropylmalate/(R)-2-methylmalate dehydratase large subunit [EC:4.2.1.33 4.2.1.35]	3-isopropylmalate dehydratase large subunit (EC 4.2.1.33)	Homoaconitate hydratase/3-isopropylmalate dehydratase large subunit family protein	Ca. Nitrosopelagicus brevis CN25	Nitrosopumilales-WCA	WGS	CP007026.1_389	92.9
OceanDNA-a891	00048_8	leuC, IPMI-L; 3-isopropylmalate/(R)-2-methylmalate dehydratase large subunit [EC:4.2.1.33 4.2.1.35]	3-isopropylmalate dehydratase large subunit (EC 4.2.1.33)	Homoaconitate hydratase/3-isopropylmalate dehydratase large subunit family protein	Ca. Nitrosopelagicus brevis CN25	Nitrosopumilales-WCA	WGS	CP007026.1_389	95.5
OceanDNA-a894	00014_11	leuC, IPMI-L; 3-isopropylmalate/(R)-2-methylmalate dehydratase large subunit [EC:4.2.1.33 4.2.1.35]	3-isopropylmalate dehydratase large subunit (EC 4.2.1.33)	Unannotated	Ca. Nitrosopelagicus brevis CN25	Nitrosopumilales-WCA	WGS	CP007026.1_389	97.9
OceanDNA-a897	00105_1	leuC, IPMI-L; 3-isopropylmalate/(R)-2-methylmalate dehydratase large subunit [EC:4.2.1.33 4.2.1.35]	3-isopropylmalate dehydratase large subunit (EC 4.2.1.33)	Homoaconitate hydratase/3-isopropylmalate dehydratase large subunit family protein	Ca. Nitrosopelagicus brevis CN25	Nitrosopumilales-WCA	WGS	CP007026.1_389	90
OceanDNA-a897	00367_2	leuC, IPMI-L; 3-isopropylmalate/(R)-2-methylmalate dehydratase large subunit [EC:4.2.1.33 4.2.1.35]	3-isopropylmalate dehydratase large subunit (EC 4.2.1.33)	Homoaconitate hydratase/3-isopropylmalate dehydratase large subunit family protein	Ca. Nitrosopelagicus brevis CN25	Nitrosopumilales-WCA	WGS	CP007026.1_389	92.4
OceanDNA-a898	00044_1	leuC, IPMI-L; 3-isopropylmalate/(R)-2-methylmalate dehydratase large subunit [EC:4.2.1.33 4.2.1.35]	3-isopropylmalate dehydratase large subunit (EC 4.2.1.33)	Homoaconitate hydratase/3-isopropylmalate dehydratase large subunit family protein	Ca. Nitrosopelagicus brevis CN25	Nitrosopumilales-WCA	WGS	CP007026.1_389	94
OceanDNA-a898	00131_2	leuC, IPMI-L; 3-isopropylmalate/(R)-2-methylmalate dehydratase large subunit [EC:4.2.1.33 4.2.1.35]	3-isopropylmalate dehydratase large subunit (EC 4.2.1.33)	Homoaconitate hydratase/3-isopropylmalate dehydratase large subunit family protein	Ca. Nitrosopelagicus brevis CN25	Nitrosopumilales-WCA	WGS	CP007026.1_389	90.3
OceanDNA-a899	00067_1	leuC, IPMI-L; 3-isopropylmalate/(R)-2-methylmalate dehydratase large subunit [EC:4.2.1.33 4.2.1.35]	3-isopropylmalate dehydratase large subunit (EC 4.2.1.33)	Homoaconitate hydratase/3-isopropylmalate dehydratase large subunit family protein	Ca. Nitrosopelagicus brevis CN25	Nitrosopumilales-WCA	WGS	CP007026.1_389	91
OceanDNA-a899	00173_3	leuC, IPMI-L; 3-isopropylmalate/(R)-2-methylmalate dehydratase large subunit [EC:4.2.1.33 4.2.1.35]	3-isopropylmalate dehydratase large subunit (EC 4.2.1.33)	Unannotated	Ca. Nitrosopelagicus brevis CN25	Nitrosopumilales-WCA	WGS	CP007026.1_389	98.3
OceanDNA-a900	00051_6	leuC, IPMI-L; 3-isopropylmalate/(R)-2-methylmalate dehydratase large subunit [EC:4.2.1.33 4.2.1.35]	3-isopropylmalate dehydratase large subunit (EC 4.2.1.33)	Unannotated	Ca. Nitrosopelagicus brevis CN25	Nitrosopumilales-WCA	WGS	CP007026.1_389	97
OceanDNA-a900	00154_2	leuC, IPMI-L; 3-isopropylmalate/(R)-2-methylmalate dehydratase large subunit [EC:4.2.1.33 4.2.1.35]	3-isopropylmalate dehydratase large subunit (EC 4.2.1.33)	Homoaconitate hydratase/3-isopropylmalate dehydratase large subunit family protein	Ca. Nitrosopelagicus brevis CN25	Nitrosopumilales-WCA	WGS	CP007026.1_389	90.8
OceanDNA-a901	00036_1	leuC, IPMI-L; 3-isopropylmalate/(R)-2-methylmalate dehydratase large subunit [EC:4.2.1.33 4.2.1.35]	3-isopropylmalate dehydratase large subunit (EC 4.2.1.33)	Homoaconitate hydratase/3-isopropylmalate dehydratase large subunit family protein	Ca. Nitrosopelagicus brevis CN25	Nitrosopumilales-WCA	WGS	CP007026.1_389	91.7
OceanDNA-a901	00095_4	leuC, IPMI-L; 3-isopropylmalate/(R)-2-methylmalate dehydratase large subunit [EC:4.2.1.33 4.2.1.35]	3-isopropylmalate dehydratase large subunit (EC 4.2.1.33)	Homoaconitate hydratase/3-isopropylmalate dehydratase large subunit family protein	Ca. Nitrosopelagicus brevis CN25	Nitrosopumilales-WCA	WGS	CP007026.1_389	93.9
OceanDNA-a902	00027_6	leuC, IPMI-L; 3-isopropylmalate/(R)-2-methylmalate dehydratase large subunit [EC:4.2.1.33 4.2.1.35]	3-isopropylmalate dehydratase large subunit (EC 4.2.1.33)	Homoaconitate hydratase/3-isopropylmalate dehydratase large subunit family protein	Ca. Nitrosopelagicus brevis CN25	Nitrosopumilales-WCA	WGS	CP007026.1_389	91.5
OceanDNA-a905	00019_1	leuC, IPMI-L; 3-isopropylmalate/(R)-2-methylmalate dehydratase large subunit [EC:4.2.1.33 4.2.1.35]	3-isopropylmalate dehydratase large subunit (EC 4.2.1.33)	Homoaconitate hydratase/3-isopropylmalate dehydratase large subunit family protein	Ca. Nitrosopelagicus brevis CN25	Nitrosopumilales-WCA	WGS	CP007026.1_389	93.1
OceanDNA-a905	00171_1	leuC, IPMI-L; 3-isopropylmalate/(R)-2-methylmalate dehydratase large subunit [EC:4.2.1.33 4.2.1.35]	3-isopropylmalate dehydratase large subunit (EC 4.2.1.33)	Homoaconitate hydratase/3-isopropylmalate dehydratase large subunit family protein	Ca. Nitrosopelagicus brevis CN25	Nitrosopumilales-WCA	WGS	CP007026.1_389	95.2
OceanDNA-a908	00044_2	leuC, IPMI-L; 3-isopropylmalate/(R)-2-methylmalate dehydratase large subunit [EC:4.2.1.33 4.2.1.35]	3-isopropylmalate dehydratase large subunit (EC 4.2.1.33)	Homoaconitate hydratase/3-isopropylmalate dehydratase large subunit family protein	Ca. Nitrosopelagicus brevis CN25	Nitrosopumilales-WCA	WGS	CP007026.1_389	91.9
OceanDNA-a908	00242_1	leuC, IPMI-L; 3-isopropylmalate/(R)-2-methylmalate dehydratase large subunit [EC:4.2.1.33 4.2.1.35]	3-isopropylmalate dehydratase large subunit (EC 4.2.1.33)	Unannotated	Ca. Nitrosopelagicus brevis CN25	Nitrosopumilales-WCA	WGS	CP007026.1_389	94.4
OceanDNA-a913	00091_4	leuC, IPMI-L; 3-isopropylmalate/(R)-2-methylmalate dehydratase large subunit [EC:4.2.1.33 4.2.1.35]	3-isopropylmalate dehydratase large subunit (EC 4.2.1.33)	Homoaconitate hydratase/3-isopropylmalate dehydratase large subunit family protein	Ca. Nitrosopelagicus brevis CN25	Nitrosopumilales-WCA	WGS	CP007026.1_389	94
OceanDNA-a914	00061_1	leuC, IPMI-L; 3-isopropylmalate/(R)-2-methylmalate dehydratase large subunit [EC:4.2.1.33 4.2.1.35]	3-isopropylmalate dehydratase large subunit (EC 4.2.1.33)	Unannotated	Ca. Nitrosopelagicus brevis CN25	Nitrosopumilales-WCA	WGS	CP007026.1_389	100
OceanDNA-a924	00026_8	leuC, IPMI-L; 3-isopropylmalate/(R)-2-methylmalate dehydratase large subunit [EC:4.2.1.33 4.2.1.35]	3-isopropylmalate dehydratase large subunit (EC 4.2.1.33)	Homoaconitate hydratase/3-isopropylmalate dehydratase large subunit family protein	Ca. Nitrosopelagicus brevis CN25	Nitrosopumilales-WCA	WGS	CP007026.1_389	91.9
OceanDNA-a926	00130_1	leuC, IPMI-L; 3-isopropylmalate/(R)-2-methylmalate dehydratase large subunit [EC:4.2.1.33 4.2.1.35]	3-isopropylmalate dehydratase large subunit (EC 4.2.1.33)	Homoaconitate hydratase/3-isopropylmalate dehydratase large subunit family protein	Ca. Nitrosopelagicus brevis CN25	Nitrosopumilales-WCA	WGS	CP007026.1_389	91.4
OceanDNA-a933	00174_2	leuC, IPMI-L; 3-isopropylmalate/(R)-2-methylmalate dehydratase large subunit [EC:4.2.1.33 4.2.1.35]	3-isopropylmalate dehydratase large subunit (EC 4.2.1.33)	Homoaconitate hydratase/3-isopropylmalate dehydratase large subunit family protein	Ca. Nitrosopelagicus brevis CN25	Nitrosopumilales-WCA	WGS	CP007026.1_389	88.2
OceanDNA-a941	00086_2	leuC, IPMI-L; 3-isopropylmalate/(R)-2-methylmalate dehydratase large subunit [EC:4.2.1.33 4.2.1.35]	3-isopropylmalate dehydratase large subunit (EC 4.2.1.33)	Homoaconitate hydratase/3-isopropylmalate dehydratase large subunit family protein	Ca. Nitrosopelagicus brevis CN25	Nitrosopumilales-WCA	WGS	CP007026.1_389	93.2
OceanDNA-a943	00001_1	leuC, IPMI-L; 3-isopropylmalate/(R)-2-methylmalate dehydratase large subunit [EC:4.2.1.33 4.2.1.35]	3-isopropylmalate dehydratase large subunit (EC 4.2.1.33)	Homoaconitate hydratase/3-isopropylmalate dehydratase large subunit family protein	Ca. Nitrosopelagicus brevis CN25	Nitrosopumilales-WCA	WGS	CP007026.1_389	92.6
OceanDNA-a943	00047_1	leuC, IPMI-L; 3-isopropylmalate/(R)-2-methylmalate dehydratase large subunit [EC:4.2.1.33 4.2.1.35]	3-isopropylmalate dehydratase large subunit (EC 4.2.1.33)	Homoaconitate hydratase/3-isopropylmalate dehydratase large subunit family protein	Ca. Nitrosopelagicus brevis CN25	Nitrosopumilales-WCA	WGS	CP007026.1_389	95.1
OceanDNA-a944	00080_5	leuC, IPMI-L; 3-isopropylmalate/(R)-2-methylmalate dehydratase large subunit [EC:4.2.1.33 4.2.1.35]	3-isopropylmalate dehydratase large subunit (EC 4.2.1.33)	Homoaconitate hydratase/3-isopropylmalate dehydratase large subunit family protein	Ca. Nitrosopelagicus brevis CN25	Nitrosopumilales-WCA	WGS	CP007026.1_389	93.8
OceanDNA-a944	00084_3	leuC, IPMI-L; 3-isopropylmalate/(R)-2-methylmalate dehydratase large subunit [EC:4.2.1.33 4.2.1.35]	3-isopropylmalate dehydratase large subunit (EC 4.2.1.33)	Homoaconitate hydratase/3-isopropylmalate dehydratase large subunit family protein	Ca. Nitrosopelagicus brevis CN25	Nitrosopumilales-WCA	WGS	CP007026.1_389	92.7
OceanDNA-a945	00007_4	leuC, IPMI-L; 3-isopropylmalate/(R)-2-methylmalate dehydratase large subunit [EC:4.2.1.33 4.2.1.35]	3-isopropylmalate dehydratase large subunit (EC 4.2.1.33)	Homoaconitate hydratase/3-isopropylmalate dehydratase large subunit family protein	Ca. Nitrosopelagicus brevis CN25	Nitrosopumilales-WCA	WGS	CP007026.1_389	93.8
OceanDNA-a948	00091_2	leuC, IPMI-L; 3-isopropylmalate/(R)-2-methylmalate dehydratase large subunit [EC:4.2.1.33 4.2.1.35]	3-isopropylmalate dehydratase large subunit (EC 4.2.1.33)	Homoaconitate hydratase/3-isopropylmalate dehydratase large subunit family protein	Ca. Nitrosopelagicus brevis CN25	Nitrosopumilales-WCA	WGS	CP007026.1_389	93.2
OceanDNA-a952	00073_1	leuC, IPMI-L; 3-isopropylmalate/(R)-2-methylmalate dehydratase large subunit [EC:4.2.1.33 4.2.1.35]	3-isopropylmalate dehydratase large subunit (EC 4.2.1.33)	Homoaconitate hydratase/3-isopropylmalate dehydratase large subunit family protein	Ca. Nitrosopelagicus brevis CN25	Nitrosopumilales-WCA	WGS	CP007026.1_389	88.9
OceanDNA-a956	00009_1	leuC, IPMI-L; 3-isopropylmalate/(R)-2-methylmalate dehydratase large subunit [EC:4.2.1.33 4.2.1.35]	3-isopropylmalate dehydratase large subunit (EC 4.2.1.33)	Homoaconitate hydratase/3-isopropylmalate dehydratase large subunit family protein	Ca. Nitrosopelagicus brevis CN25	Nitrosopumilales-WCA	WGS	CP007026.1_389	96.1
OceanDNA-a961	00067_1	leuC, IPMI-L; 3-isopropylmalate/(R)-2-methylmalate dehydratase large subunit [EC:4.2.1.33 4.2.1.35]	3-isopropylmalate dehydratase large subunit (EC 4.2.1.33)	Homoaconitate hydratase/3-isopropylmalate dehydratase large subunit family protein	Ca. Nitrosopelagicus brevis CN25	Nitrosopumilales-WCA	WGS	CP007026.1_389	94.2
UBA223	DAHJ01000003.1_1	leuC, IPMI-L; 3-isopropylmalate/(R)-2-methylmalate dehydratase large subunit [EC:4.2.1.33 4.2.1.35]	3-isopropylmalate dehydratase large subunit (EC 4.2.1.33)	Homoaconitate hydratase/3-isopropylmalate dehydratase large subunit family protein	Ca. Nitrosopelagicus brevis CN25	Nitrosopumilales-WCA	WGS	CP007026.1_389	94.9
UBA57	DABY01000018.1_1	leuC, IPMI-L; 3-isopropylmalate/(R)-2-methylmalate dehydratase large subunit [EC:4.2.1.33 4.2.1.35]	Unannotated	Homoaconitate hydratase/3-isopropylmalate dehydratase large subunit family protein	Ca. Nitrosopelagicus brevis CN25	Nitrosopumilales-WCA	WGS	CP007026.1_389	95.6
ASW8bin1	JACAFS010000016.1_6	leuD, IPMI-S; 3-isopropylmalate/(R)-2-methylmalate dehydratase small subunit [EC:4.2.1.33 4.2.1.35]	3-isopropylmalate dehydratase small subunit (EC 4.2.1.33)	3-isopropylmalate dehydratase small subunit	Ca. Nitrosopelagicus brevis CN25	Nitrosopumilales-WCA	WGS	CP007026.1_390	83
AAIW	1055469_contig_707_7	leuD, IPMI-S; 3-isopropylmalate/(R)-2-methylmalate dehydratase small subunit [EC:4.2.1.33 4.2.1.35]	3-isopropylmalate dehydratase small subunit (EC 4.2.1.33)	3-isopropylmalate dehydratase small subunit	Ca. Nitrosopelagicus brevis CN25	Nitrosopumilales-WCA	WGS	CP007026.1_390	83
MAG275	129_1	leuD, IPMI-S; 3-isopropylmalate/(R)-2-methylmalate dehydratase small subunit [EC:4.2.1.33 4.2.1.35]	3-isopropylmalate dehydratase small subunit (EC 4.2.1.33)	3-isopropylmalate dehydratase small subunit	Ca. Nitrosopelagicus brevis CN25	Nitrosopumilales-WCA	WGS	CP007026.1_390	83.8
MP0886_Bin-84	Contig_17221_3	leuD, IPMI-S; 3-isopropylmalate/(R)-2-methylmalate dehydratase small subunit [EC:4.2.1.33 4.2.1.35]	3-isopropylmalate dehydratase small subunit (EC 4.2.1.33)	3-isopropylmalate dehydratase small subunit	Ca. Nitrosopelagicus brevis CN25	Nitrosopumilales-WCA	WGS	CP007026.1_390	81.4
MP1166_Bin-54	Contig_8281_1	leuD, IPMI-S; 3-isopropylmalate/(R)-2-methylmalate dehydratase small subunit [EC:4.2.1.33 4.2.1.35]	3-isopropylmalate dehydratase small subunit (EC 4.2.1.33)	3-isopropylmalate dehydratase small subunit	Ca. Nitrosopelagicus brevis CN25	Nitrosopumilales-WCA	WGS	CP007026.1_390	80.5
MP1409_Bin-42	Contig_10139_6	leuD, IPMI-S; 3-isopropylmalate/(R)-2-methylmalate dehydratase small subunit [EC:4.2.1.33 4.2.1.35]	3-isopropylmalate dehydratase small subunit (EC 4.2.1.33)	3-isopropylmalate dehydratase small subunit	Ca. Nitrosopelagicus brevis CN25	Nitrosopumilales-WCA	WGS	CP007026.1_390	83.5
MP1419_Bin-45	Contig_17772_3	leuD, IPMI-S; 3-isopropylmalate/(R)-2-methylmalate dehydratase small subunit [EC:4.2.1.33 4.2.1.35]	3-isopropylmalate dehydratase small subunit (EC 4.2.1.33)	3-isopropylmalate dehydratase small subunit	Ca. Nitrosopelagicus brevis CN25	Nitrosopumilales-WCA	WGS	CP007026.1_390	80.4
OceanDNA-a868	00155_3	leuD, IPMI-S; 3-isopropylmalate/(R)-2-methylmalate dehydratase small subunit [EC:4.2.1.33 4.2.1.35]	3-isopropylmalate dehydratase small subunit (EC 4.2.1.33)	3-isopropylmalate dehydratase small subunit	Ca. Nitrosopelagicus brevis CN25	Nitrosopumilales-WCA	WGS	CP007026.1_390	81.1
OceanDNA-a876	00216_2	leuD, IPMI-S; 3-isopropylmalate/(R)-2-methylmalate dehydratase small subunit [EC:4.2.1.33 4.2.1.35]	3-isopropylmalate dehydratase small subunit (EC 4.2.1.33)	3-isopropylmalate dehydratase small subunit	Ca. Nitrosopelagicus brevis CN25	Nitrosopumilales-WCA	WGS	CP007026.1_390	80.5
OceanDNA-a880	00027_5	leuD, IPMI-S; 3-isopropylmalate/(R)-2-methylmalate dehydratase small subunit [EC:4.2.1.33 4.2.1.35]	3-isopropylmalate dehydratase small subunit (EC 4.2.1.33)	3-isopropylmalate dehydratase small subunit	Ca. Nitrosopelagicus brevis CN25	Nitrosopumilales-WCA	WGS	CP007026.1_390	82.5
OceanDNA-a883	00007_3	leuD, IPMI-S; 3-isopropylmalate/(R)-2-methylmalate dehydratase small subunit [EC:4.2.1.33 4.2.1.35]	Unannotated	3-isopropylmalate dehydratase small subunit	Ca. Nitrosopelagicus brevis CN25	Nitrosopumilales-WCA	WGS	CP007026.1_390	81.4
OceanDNA-a888	00093_3	leuD, IPMI-S; 3-isopropylmalate/(R)-2-methylmalate dehydratase small subunit [EC:4.2.1.33 4.2.1.35]	3-isopropylmalate dehydratase small subunit (EC 4.2.1.33)	3-isopropylmalate dehydratase small subunit	Ca. Nitrosopelagicus brevis CN25	Nitrosopumilales-WCA	WGS	CP007026.1_390	80.9
OceanDNA-a894	00014_10	leuD, IPMI-S; 3-isopropylmalate/(R)-2-methylmalate dehydratase small subunit [EC:4.2.1.33 4.2.1.35]	3-isopropylmalate dehydratase small subunit (EC 4.2.1.33)	3-isopropylmalate dehydratase small subunit	Ca. Nitrosopelagicus brevis CN25	Nitrosopumilales-WCA	WGS	CP007026.1_390	81.4
OceanDNA-a896	00042_6	leuD, IPMI-S; 3-isopropylmalate/(R)-2-methylmalate dehydratase small subunit [EC:4.2.1.33 4.2.1.35]	3-isopropylmalate dehydratase small subunit (EC 4.2.1.33)	3-isopropylmalate dehydratase small subunit	Ca. Nitrosopelagicus brevis CN25	Nitrosopumilales-WCA	WGS	CP007026.1_390	81.1
OceanDNA-a897	00105_2	leuD, IPMI-S; 3-isopropylmalate/(R)-2-methylmalate dehydratase small subunit [EC:4.2.1.33 4.2.1.35]	3-isopropylmalate dehydratase small subunit (EC 4.2.1.33)	3-isopropylmalate dehydratase small subunit	Ca. Nitrosopelagicus brevis CN25	Nitrosopumilales-WCA	WGS	CP007026.1_390	81.4
OceanDNA-a898	00044_2	leuD, IPMI-S; 3-isopropylmalate/(R)-2-methylmalate dehydratase small subunit [EC:4.2.1.33 4.2.1.35]	3-isopropylmalate dehydratase small subunit (EC 4.2.1.33)	3-isopropylmalate dehydratase small subunit	Ca. Nitrosopelagicus brevis CN25	Nitrosopumilales-WCA	WGS	CP007026.1_390	81.4
OceanDNA-a899	00173_2	leuD, IPMI-S; 3-isopropylmalate/(R)-2-methylmalate dehydratase small subunit [EC:4.2.1.33 4.2.1.35]	3-isopropylmalate dehydratase small subunit (EC 4.2.1.33)	3-isopropylmalate dehydratase small subunit	Ca. Nitrosopelagicus brevis CN25	Nitrosopumilales-WCA	WGS	CP007026.1_390	80.9
OceanDNA-a900	00051_5	leuD, IPMI-S; 3-isopropylmalate/(R)-2-methylmalate dehydratase small subunit [EC:4.2.1.33 4.2.1.35]	3-isopropylmalate dehydratase small subunit (EC 4.2.1.33)	3-isopropylmalate dehydratase small subunit	Ca. Nitrosopelagicus brevis CN25	Nitrosopumilales-WCA	WGS	CP007026.1_390	80.9
OceanDNA-a901	00036_2	leuD, IPMI-S; 3-isopropylmalate/(R)-2-methylmalate dehydratase small subunit [EC:4.2.1.33 4.2.1.35]	3-isopropylmalate dehydratase small subunit (EC 4.2.1.33)	3-isopropylmalate dehydratase small subunit	Ca. Nitrosopelagicus brevis CN25	Nitrosopumilales-WCA	WGS	CP007026.1_390	80.9
OceanDNA-a905	00019_2	leuD, IPMI-S; 3-isopropylmalate/(R)-2-methylmalate dehydratase small subunit [EC:4.2.1.33 4.2.1.35]	3-isopropylmalate dehydratase small subunit (EC 4.2.1.33)	3-isopropylmalate dehydratase small subunit	Ca. Nitrosopelagicus brevis CN25	Nitrosopumilales-WCA	WGS	CP007026.1_390	80.4
OceanDNA-a908	00044_3	leuD, IPMI-S; 3-isopropylmalate/(R)-2-methylmalate dehydratase small subunit [EC:4.2.1.33 4.2.1.35]	3-isopropylmalate dehydratase small subunit (EC 4.2.1.33)	3-isopropylmalate dehydratase small subunit	Ca. Nitrosopelagicus brevis CN25	Nitrosopumilales-WCA	WGS	CP007026.1_390	80.9
OceanDNA-a914	00061_2	leuD, IPMI-S; 3-isopropylmalate/(R)-2-methylmalate dehydratase small subunit [EC:4.2.1.33 4.2.1.35]	3-isopropylmalate dehydratase small subunit (EC 4.2.1.33)	3-isopropylmalate dehydratase small subunit	Ca. Nitrosopelagicus brevis CN25	Nitrosopumilales-WCA	WGS	CP007026.1_390	80.9
OceanDNA-a924	00026_9	leuD, IPMI-S; 3-isopropylmalate/(R)-2-methylmalate dehydratase small subunit [EC:4.2.1.33 4.2.1.35]	Unannotated	3-isopropylmalate dehydratase small subunit	Ca. Nitrosopelagicus brevis CN25	Nitrosopumilales-WCA	WGS	CP007026.1_390	81.4
OceanDNA-a926	00130_2	leuD, IPMI-S; 3-isopropylmalate/(R)-2-methylmalate dehydratase small subunit [EC:4.2.1.33 4.2.1.35]	3-isopropylmalate dehydratase small subunit (EC 4.2.1.33)	3-isopropylmalate dehydratase small subunit	Ca. Nitrosopelagicus brevis CN25	Nitrosopumilales-WCA	WGS	CP007026.1_390	80.9
OceanDNA-a941	00086_3	leuD, IPMI-S; 3-isopropylmalate/(R)-2-methylmalate dehydratase small subunit [EC:4.2.1.33 4.2.1.35]	3-isopropylmalate dehydratase small subunit (EC 4.2.1.33)	3-isopropylmalate dehydratase small subunit	Ca. Nitrosopelagicus brevis CN25	Nitrosopumilales-WCA	WGS	CP007026.1_390	83
OceanDNA-a943	00001_2	leuD, IPMI-S; 3-isopropylmalate/(R)-2-methylmalate dehydratase small subunit [EC:4.2.1.33 4.2.1.35]	3-isopropylmalate dehydratase small subunit (EC 4.2.1.33)	3-isopropylmalate dehydratase small subunit	Ca. Nitrosopelagicus brevis CN25	Nitrosopumilales-WCA	WGS	CP007026.1_390	83
OceanDNA-a944	00080_4	leuD, IPMI-S; 3-isopropylmalate/(R)-2-methylmalate dehydratase small subunit [EC:4.2.1.33 4.2.1.35]	Unannotated	3-isopropylmalate dehydratase small subunit	Ca. Nitrosopelagicus brevis CN25	Nitrosopumilales-WCA	WGS	CP007026.1_390	82.5
OceanDNA-a945	00007_5	leuD, IPMI-S; 3-isopropylmalate/(R)-2-methylmalate dehydratase small subunit [EC:4.2.1.33 4.2.1.35]	3-isopropylmalate dehydratase small subunit (EC 4.2.1.33)	3-isopropylmalate dehydratase small subunit	Ca. Nitrosopelagicus brevis CN25	Nitrosopumilales-WCA	WGS	CP007026.1_390	82.5
OceanDNA-a948	00091_3	leuD, IPMI-S; 3-isopropylmalate/(R)-2-methylmalate dehydratase small subunit [EC:4.2.1.33 4.2.1.35]	Unannotated	3-isopropylmalate dehydratase small subunit	Ca. Nitrosopelagicus brevis CN25	Nitrosopumilales-WCA	WGS	CP007026.1_390	82.5
OceanDNA-a952	00073_2	leuD, IPMI-S; 3-isopropylmalate/(R)-2-methylmalate dehydratase small subunit [EC:4.2.1.33 4.2.1.35]	3-isopropylmalate dehydratase small subunit (EC 4.2.1.33)	3-isopropylmalate dehydratase small subunit	Ca. Nitrosopelagicus brevis CN25	Nitrosopumilales-WCA	WGS	CP007026.1_390	80.9
OceanDNA-a960	00137_3	leuD, IPMI-S; 3-isopropylmalate/(R)-2-methylmalate dehydratase small subunit [EC:4.2.1.33 4.2.1.35]	3-isopropylmalate dehydratase small subunit (EC 4.2.1.33)	3-isopropylmalate dehydratase small subunit	Ca. Nitrosopelagicus brevis CN25	Nitrosopumilales-WCA	WGS	CP007026.1_390	80.9
METAG_FAHBIDMO	TARA_SAMEA2623756_METAG-scaffold_67915_3	leuD, IPMI-S; 3-isopropylmalate/(R)-2-methylmalate dehydratase small subunit [EC:4.2.1.33 4.2.1.35]	3-isopropylmalate dehydratase small subunit (EC 4.2.1.33)	3-isopropylmalate dehydratase small subunit	Ca. Nitrosopelagicus brevis CN25	Nitrosopumilales-WCA	WGS	CP007026.1_390	82
UBA223	DAHJ01000014.1_2	leuD, IPMI-S; 3-isopropylmalate/(R)-2-methylmalate dehydratase small subunit [EC:4.2.1.33 4.2.1.35]	3-isopropylmalate dehydratase small subunit (EC 4.2.1.33)	3-isopropylmalate dehydratase small subunit	Ca. Nitrosopelagicus brevis CN25	Nitrosopumilales-WCA	WGS	CP007026.1_390	80.9
OceanDNA-a963	00190_2	lhpI; cis-L-3-hydroxyproline dehydratase [EC:4.2.1.171]	Unannotated	Mevalonate 5-phosphate dehydratase, subunit 1	Ca. Nitrosopelagicus brevis CN25	Nitrosopumilales-WCA	WGS	CP007026.1_49	92.2
OceanDNA-a963	00190_4	lhpI; cis-L-3-hydroxyproline dehydratase [EC:4.2.1.171]	Uncharacterized protein MJ1313	Mevalonate 5-phosphate dehydratase, subunit 1	Ca. Nitrosopelagicus brevis CN25	Nitrosopumilales-WCA	WGS	CP007026.1_49	82.2
MP1527_Bin-62	Contig_20545_3	COX10, ctaB, cyoE; heme o synthase [EC:2.5.1.141]	Heme O synthase, protoheme IX farnesyltransferase, COX10-CtaB	Polyprenyltransferase (cytochrome oxidase assembly factor)	Ca. Nitrosopelagicus brevis CN25	Nitrosopumilales-WCA	WGS	CP007026.1_492	92
MP1527_Bin-62	Contig_28655_2	COX10, ctaB, cyoE; heme o synthase [EC:2.5.1.141]	Heme O synthase, protoheme IX farnesyltransferase, COX10-CtaB	Polyprenyltransferase (cytochrome oxidase assembly factor)	Ca. Nitrosopelagicus brevis CN25	Nitrosopumilales-WCA	WGS	CP007026.1_492	80.6
OceanDNA-a963	00194_1	INO1, ISYNA1; myo-inositol-1-phosphate synthase [EC:5.5.1.4]	Inositol-1-phosphate synthase (EC 5.5.1.4)	Myo-inositol-1-phosphate synthase	Ca. Nitrosopelagicus brevis CN25	Nitrosopumilales-WCA	WGS	CP007026.1_527	88.9
METAG_FCBJNKBN	TARA_SAMEA2619970_METAG-scaffold_4836_12	INO1, ISYNA1; myo-inositol-1-phosphate synthase [EC:5.5.1.4]	Inositol-1-phosphate synthase (EC 5.5.1.4)	Myo-inositol-1-phosphate synthase	Ca. Nitrosopelagicus brevis CN25	Nitrosopumilales-WCA	WGS	CP007026.1_527	81.1
OceanDNA-a901	00020_3	Unannotated	Hydantoinase/oxoprolinase family protein	N-methylhydantoinase A/acetone carboxylase, beta subunit	Ca. Nitrosopelagicus brevis CN25	Nitrosopumilales-WCA	WGS	CP007026.1_560	88.4
MP1527_Bin-62	Contig_23434_3	ABC.PE.P; peptide/nickel transport system permease protein	Oligopeptide ABC transporter, permease protein OppB (TC 3.A.1.5.1)	ABC-type dipeptide/oligopeptide/nickel transport system, permease component	Ca. Nitrosopelagicus brevis CN25	Nitrosopumilales-WCA	WGS	CP007026.1_643	82.7
OceanDNA-a873	00037_1	EEF1A; elongation factor 1-alpha	Translation elongation factor 1 alpha subunit	Translation elongation factor EF-1 alpha, GTPase	Ca. Nitrosopelagicus brevis CN25	Nitrosopumilales-WCA	WGS	CP007026.1_851	81.6
MP1527_Bin-62	Contig_23095_4	cofG; 7,8-didemethyl-8-hydroxy-5-deazariboflavin synthase [EC:4.3.1.32]	hypothetical protein	Unannotated	Ca. Nitrosopelagicus brevis CN25	Nitrosopumilales-WCA	WGS	CP007026.1_990	87.7
MP1527_Bin-62	Contig_23095_3	cofH; 5-amino-6-(D-ribitylamino)uracil---L-tyrosine 4-hydroxyphenyl transferase [EC:2.5.1.147]	7,8-didemethyl-8-hydroxy-5-deazariboflavin synthase subunit 2	FO synthase or thiamine biosynthesis enzyme ThiH	Ca. Nitrosopelagicus brevis CN25	Nitrosopumilales-WCA	WGS	CP007026.1_991	90.5
MP1527_Bin-62	Contig_23095_2	yrbG; cation:H+ antiporter	Inner membrane protein YrbG, predicted calcium/sodium:proton antiporter	Ca2+/Na+ antiporter	Ca. Nitrosopelagicus brevis CN25	Nitrosopumilales-WCA	WGS	CP007026.1_992	82.6
MP1527_Bin-62	Contig_23095_1	Unannotated	hypothetical protein	Uncharacterized protein	Ca. Nitrosopelagicus brevis CN25	Nitrosopumilales-WCA	WGS	CP007026.1_993	92.2
OceanDNA-a866	00040_11	TFIIB, GTF2B, SUA7, tfb; transcription initiation factor TFIIB	Transcription initiation factor B	Transcription initiation factor TFIIB, Brf1 subunit/Transcription initiation factor TFIIB	Ca. Nitrososphaera gargensis Ga9-2	Nitrososphaerales	WGS	CP002408.1_1417	83.3
OceanDNA-a918	00299_3	TFIIB, GTF2B, SUA7, tfb; transcription initiation factor TFIIB	Transcription initiation factor B	Transcription initiation factor TFIIB, Brf1 subunit/Transcription initiation factor TFIIB	Ca. Nitrososphaera gargensis Ga9-2	Nitrososphaerales	WGS	CP002408.1_1417	83.7
OceanDNA-a933	00069_7	TFIIB, GTF2B, SUA7, tfb; transcription initiation factor TFIIB	Transcription initiation factor B	Transcription initiation factor TFIIB, Brf1 subunit/Transcription initiation factor TFIIB	Ca. Nitrososphaera gargensis Ga9-2	Nitrososphaerales	WGS	CP002408.1_1417	85.1
OceanDNA-a955	00049_1	TFIIB, GTF2B, SUA7, tfb; transcription initiation factor TFIIB	Transcription initiation factor B	Unannotated	Ca. Nitrososphaera gargensis Ga9-2	Nitrososphaerales	WGS	CP002408.1_1417	92.6
OceanDNA-a963	00119_6	TFIIB, GTF2B, SUA7, tfb; transcription initiation factor TFIIB	Transcription initiation factor B	Transcription initiation factor TFIIB, Brf1 subunit/Transcription initiation factor TFIIB	Ca. Nitrososphaera gargensis Ga9-2	Nitrososphaerales	WGS	CP002408.1_1417	87.7
OceanDNA-a974	00032_1	TFIIB, GTF2B, SUA7, tfb; transcription initiation factor TFIIB	Transcription initiation factor B	Transcription initiation factor TFIIB, Brf1 subunit/Transcription initiation factor TFIIB	Ca. Nitrososphaera gargensis Ga9-2	Nitrososphaerales	WGS	CP002408.1_1417	83
OceanDNA-a979	00041_11	TFIIB, GTF2B, SUA7, tfb; transcription initiation factor TFIIB	Transcription initiation factor B	Unannotated	Ca. Nitrososphaera gargensis Ga9-2	Nitrososphaerales	WGS	CP002408.1_1417	92.7
OceanDNA-a856	00029_9	E1.21.98.5; tetraether lipid synthase [EC:1.21.98.5]	MoaA/NifB/PqqE family radical SAM protein MJ0619	7,8-dihydro-6-hydroxymethylpterin dimethyltransferase, radical SAM superfamily enzyme	Ca. Nitrososphaera gargensis Ga9-2	Nitrososphaerales	WGS	CP002408.1_1512	80.8
SAT139	PAVW01000003.1_11	E1.21.98.5; tetraether lipid synthase [EC:1.21.98.5]	MoaA/NifB/PqqE family radical SAM protein MJ0619	7,8-dihydro-6-hydroxymethylpterin dimethyltransferase, radical SAM superfamily enzyme	Ca. Nitrososphaera gargensis Ga9-2	Nitrososphaerales	WGS	CP002408.1_1512	83.5
OceanDNA-a888	00093_4	leuC, IPMI-L; 3-isopropylmalate/(R)-2-methylmalate dehydratase large subunit [EC:4.2.1.33 4.2.1.35]	3-isopropylmalate dehydratase large subunit (EC 4.2.1.33)	Homoaconitate hydratase/3-isopropylmalate dehydratase large subunit family protein	Ca. Nitrososphaera gargensis Ga9-2	Nitrososphaerales	WGS	CP002408.1_1521	86.8
OceanDNA-a899	00173_3	leuC, IPMI-L; 3-isopropylmalate/(R)-2-methylmalate dehydratase large subunit [EC:4.2.1.33 4.2.1.35]	3-isopropylmalate dehydratase large subunit (EC 4.2.1.33)	Unannotated	Ca. Nitrososphaera gargensis Ga9-2	Nitrososphaerales	WGS	CP002408.1_1521	91.4
OceanDNA-a900	00051_6	leuC, IPMI-L; 3-isopropylmalate/(R)-2-methylmalate dehydratase large subunit [EC:4.2.1.33 4.2.1.35]	3-isopropylmalate dehydratase large subunit (EC 4.2.1.33)	Unannotated	Ca. Nitrososphaera gargensis Ga9-2	Nitrososphaerales	WGS	CP002408.1_1521	90.9
OceanDNA-a876	00209_2	rpoB; DNA-directed RNA polymerase subunit B [EC:2.7.7.6]	DNA-directed RNA polymerase subunit B (EC 2.7.7.6)	DNA-directed RNA polymerase subunit B	Ca. Nitrososphaera gargensis Ga9-2	Nitrososphaerales	WGS	CP002408.1_163	80.8
OceanDNA-a892	00047_6	rpoB; DNA-directed RNA polymerase subunit B [EC:2.7.7.6]	DNA-directed RNA polymerase subunit B (EC 2.7.7.6)	DNA-directed RNA polymerase subunit B	Ca. Nitrososphaera gargensis Ga9-2	Nitrososphaerales	WGS	CP002408.1_163	82.1
OceanDNA-a968	00084_1	rpoA1; DNA-directed RNA polymerase subunit A [EC:2.7.7.6]	DNA-directed RNA polymerase subunit A (EC 2.7.7.6)	Unannotated	Ca. Nitrososphaera gargensis Ga9-2	Nitrososphaerales	WGS	CP002408.1_164	84.5
OceanDNA-a24	00107_5	VCP, CDC48; transitional endoplasmic reticulum ATPase	AAA family ATPase Cdc48	ATPase of the AAA+ class , CDC48 family	Ca. Nitrososphaera gargensis Ga9-2	Nitrososphaerales	WGS	CP002408.1_232	80.3
GOMC.bin.10546	k63_5481527_62	RUXX; small nuclear ribonucleoprotein	hypothetical protein	Unannotated	Ca. Nitrososphaera gargensis Ga9-2	Nitrososphaerales	WGS	CP002408.1_2352	80.3
GOMC.bin.1285	SAMN10402039_k53_341917_1_2	RUXX; small nuclear ribonucleoprotein	hypothetical protein	Unannotated	Ca. Nitrososphaera gargensis Ga9-2	Nitrososphaerales	WGS	CP002408.1_2352	80.8
OceanDNA-a979	00029_1	EEF2; elongation factor 2	Translation elongation factor 2	Unannotated	Ca. Nitrososphaera gargensis Ga9-2	Nitrososphaerales	WGS	CP002408.1_2810	84.6
OceanDNA-a857	00024_7	cct, ths; archaeal chaperonin	Thermosome subunit	Chaperonin GroEL, HSP60 family	Ca. Nitrososphaera gargensis Ga9-2	Nitrososphaerales	WGS	CP002408.1_2918	82
OceanDNA-a921	00016_1	cct, ths; archaeal chaperonin	Thermosome subunit	Chaperonin GroEL, HSP60 family	Ca. Nitrososphaera gargensis Ga9-2	Nitrososphaerales	WGS	CP002408.1_2918	81.2
OceanDNA-a937	00157_3	cct, ths; archaeal chaperonin	Thermosome subunit	Chaperonin GroEL, HSP60 family	Ca. Nitrososphaera gargensis Ga9-2	Nitrososphaerales	WGS	CP002408.1_2918	83
OceanDNA-a857	00250_5	EIF5B; translation initiation factor 5B	Translation initiation factor 2	Unannotated	Ca. Nitrososphaera gargensis Ga9-2	Nitrososphaerales	WGS	CP002408.1_2929	80.3
OceanDNA-a873	00037_1	EEF1A; elongation factor 1-alpha	Translation elongation factor 1 alpha subunit	Translation elongation factor EF-1 alpha, GTPase	Ca. Nitrososphaera gargensis Ga9-2	Nitrososphaerales	WGS	CP002408.1_299	81.1
OceanDNA-a857	00024_7	cct, ths; archaeal chaperonin	Thermosome subunit	Chaperonin GroEL, HSP60 family	Ca. Nitrososphaera gargensis Ga9-2	Nitrososphaerales	WGS	CP002408.1_3006	81
OceanDNA-a24	00107_5	VCP, CDC48; transitional endoplasmic reticulum ATPase	AAA family ATPase Cdc48	ATPase of the AAA+ class , CDC48 family	Ca. Nitrososphaera gargensis Ga9-2	Nitrososphaerales	WGS	CP002408.1_3184	80.7
AAIW	1055469_contig_868_12	VCP, CDC48; transitional endoplasmic reticulum ATPase	AAA family ATPase Cdc48	ATPase of the AAA+ class , CDC48 family	Ca. Nitrososphaera gargensis Ga9-2	Nitrososphaerales	WGS	CP002408.1_3210	83.8
MP1178_Bin-50	Contig_3209_1	VCP, CDC48; transitional endoplasmic reticulum ATPase	AAA family ATPase Cdc48	ATPase of the AAA+ class , CDC48 family	Ca. Nitrososphaera gargensis Ga9-2	Nitrososphaerales	WGS	CP002408.1_3210	80.8
MP1409_Bin-42	Contig_25358_2	VCP, CDC48; transitional endoplasmic reticulum ATPase	AAA family ATPase Cdc48	ATPase of the AAA+ class , CDC48 family	Ca. Nitrososphaera gargensis Ga9-2	Nitrososphaerales	WGS	CP002408.1_3210	83.9
OceanDNA-a24	00107_5	VCP, CDC48; transitional endoplasmic reticulum ATPase	AAA family ATPase Cdc48	ATPase of the AAA+ class , CDC48 family	Ca. Nitrososphaera gargensis Ga9-2	Nitrososphaerales	WGS	CP002408.1_3210	88.1
OceanDNA-a854	00188_1	VCP, CDC48; transitional endoplasmic reticulum ATPase	AAA family ATPase Cdc48	ATPase of the AAA+ class , CDC48 family	Ca. Nitrososphaera gargensis Ga9-2	Nitrososphaerales	WGS	CP002408.1_3210	82.9
OceanDNA-a856	00008_1	VCP, CDC48; transitional endoplasmic reticulum ATPase	AAA family ATPase Cdc48	ATPase of the AAA+ class , CDC48 family	Ca. Nitrososphaera gargensis Ga9-2	Nitrososphaerales	WGS	CP002408.1_3210	82.9
OceanDNA-a857	00106_4	VCP, CDC48; transitional endoplasmic reticulum ATPase	Vesicle-fusing ATPase (EC 3.6.4.6)	ATPase of the AAA+ class , CDC48 family	Ca. Nitrososphaera gargensis Ga9-2	Nitrososphaerales	WGS	CP002408.1_3210	86.6
OceanDNA-a901	00048_5	VCP, CDC48; transitional endoplasmic reticulum ATPase	AAA family ATPase Cdc48	ATPase of the AAA+ class , CDC48 family	Ca. Nitrososphaera gargensis Ga9-2	Nitrososphaerales	WGS	CP002408.1_3210	82.4
OceanDNA-a905	00100_1	VCP, CDC48; transitional endoplasmic reticulum ATPase	AAA family ATPase Cdc48	ATPase of the AAA+ class , CDC48 family	Ca. Nitrososphaera gargensis Ga9-2	Nitrososphaerales	WGS	CP002408.1_3210	82.2
METAG_OHMOJBNK	TARA_SAMEA2622568_METAG-scaffold_10602_1	VCP, CDC48; transitional endoplasmic reticulum ATPase	AAA family ATPase Cdc48	ATPase of the AAA+ class , CDC48 family	Ca. Nitrososphaera gargensis Ga9-2	Nitrososphaerales	WGS	CP002408.1_3210	80.4
OceanDNA-a948	00045_1	ATPVA, ntpA, atpA; V/A-type H+/Na+-transporting ATPase subunit A [EC:7.1.2.2 7.2.2.1]	V-type ATP synthase subunit A (EC 3.6.3.14)	Unannotated	Ca. Nitrososphaera gargensis Ga9-2	Nitrososphaerales	WGS	CP002408.1_3331	80.3
OceanDNA-a857	00277_1	RP-S11, MRPS11, rpsK; small subunit ribosomal protein S11	SSU ribosomal protein S14e (S11p)	Unannotated	Ca. Nitrososphaera gargensis Ga9-2	Nitrososphaerales	WGS	CP002408.1_466	84.7
OceanDNA-a876	00041_1	cct, ths; archaeal chaperonin	Thermosome subunit	Chaperonin GroEL, HSP60 family	Ca. Nitrososphaera gargensis Ga9-2	Nitrososphaerales	WGS	CP002408.1_99	83.3
OceanDNA-a880	00154_3	cct, ths; archaeal chaperonin	Thermosome subunit	Unannotated	Ca. Nitrososphaera gargensis Ga9-2	Nitrososphaerales	WGS	CP002408.1_99	84.6
OceanDNA-a943	00055_1	cct, ths; archaeal chaperonin	Thermosome subunit	Unannotated	Ca. Nitrososphaera gargensis Ga9-2	Nitrososphaerales	WGS	CP002408.1_99	84.4
OceanDNA-a962	00001_7	cct, ths; archaeal chaperonin	Thermosome subunit	Chaperonin GroEL, HSP60 family	Ca. Nitrososphaera gargensis Ga9-2	Nitrososphaerales	WGS	CP002408.1_99	81.1
OceanDNA-a883	00031_8	Unannotated	hypothetical protein	Uncharacterized protein	Ca. Nitrosopumilus sediminis AR2	Nitrosopumilales-other	WGS	CP003843.1_1147	86.4
OceanDNA-a888	00126_1	Unannotated	hypothetical protein	Uncharacterized protein	Ca. Nitrosopumilus sediminis AR2	Nitrosopumilales-other	WGS	CP003843.1_1147	85.3
OceanDNA-a891	00069_3	Unannotated	hypothetical protein	Uncharacterized protein	Ca. Nitrosopumilus sediminis AR2	Nitrosopumilales-other	WGS	CP003843.1_1147	85.3
OceanDNA-a873	00037_1	EEF1A; elongation factor 1-alpha	Translation elongation factor 1 alpha subunit	Translation elongation factor EF-1 alpha, GTPase	Ca. Nitrosopumilus sediminis AR2	Nitrosopumilales-other	WGS	CP003843.1_1283	81.6
OceanDNA-a857	00277_1	RP-S11, MRPS11, rpsK; small subunit ribosomal protein S11	SSU ribosomal protein S14e (S11p)	Unannotated	Ca. Nitrosopumilus sediminis AR2	Nitrosopumilales-other	WGS	CP003843.1_1684	81.4
OceanDNA-a981	00006_1	nrdD; ribonucleoside-triphosphate reductase (formate) [EC:1.1.98.6]	Ribonucleotide reductase of class III (anaerobic), large subunit (EC 1.17.4.2)	Unannotated	Ca. Nitrosopumilus sediminis AR2	Nitrosopumilales-other	WGS	CP003843.1_1872	84.1
MAG2	c_000000061835_1	ATPVB, ntpB, atpB; V/A-type H+/Na+-transporting ATPase subunit B	V-type ATP synthase subunit B (EC 3.6.3.14)	Archaeal/vacuolar-type H+-ATPase subunit B	Ca. Nitrosopumilus sediminis AR2	Nitrosopumilales-other	WGS	CP003843.1_1898	82.6
OceanDNA-a905	00176_1	cct, ths; archaeal chaperonin	Thermosome subunit	Chaperonin GroEL, HSP60 family	Ca. Nitrosopumilus sediminis AR2	Nitrosopumilales-other	WGS	CP003843.1_2023	81
OceanDNA-a967	00108_1	cct, ths; archaeal chaperonin	Thermosome subunit	Unannotated	Ca. Nitrosopumilus sediminis AR2	Nitrosopumilales-other	WGS	CP003843.1_2023	81.8
MP1527_Bin-62	Contig_29907_1	GCH1, folE; GTP cyclohydrolase IA [EC:3.5.4.16]	GTP cyclohydrolase I (EC 3.5.4.16) type 1	GTP cyclohydrolase I	Ca. Nitrosopumilus sediminis AR2	Nitrosopumilales-other	WGS	CP003843.1_2067	80.5
MP0315_Bin-25	Contig_7688_6	ETF1, ERF1; peptide chain release factor subunit 1	hypothetical protein	Peptide chain release factor eRF1	Ca. Nitrosopumilus sediminis AR2	Nitrosopumilales-other	WGS	CP003843.1_435	85
OceanDNA-a858	00005_1	ETF1, ERF1; peptide chain release factor subunit 1	hypothetical protein	Peptide chain release factor eRF1	Ca. Nitrosopumilus sediminis AR2	Nitrosopumilales-other	WGS	CP003843.1_435	82.6
OceanDNA-a945	00273_2	ETF1, ERF1; peptide chain release factor subunit 1	hypothetical protein	Peptide chain release factor eRF1	Ca. Nitrosopumilus sediminis AR2	Nitrosopumilales-other	WGS	CP003843.1_435	81.2
OceanDNA-a972	00043_1	ETF1, ERF1; peptide chain release factor subunit 1	hypothetical protein	Unannotated	Ca. Nitrosopumilus sediminis AR2	Nitrosopumilales-other	WGS	CP003843.1_435	88
OceanDNA-a974	00160_1	ETF1, ERF1; peptide chain release factor subunit 1	hypothetical protein	Peptide chain release factor eRF1	Ca. Nitrosopumilus sediminis AR2	Nitrosopumilales-other	WGS	CP003843.1_435	81.9
OceanDNA-a975	00046_1	ETF1, ERF1; peptide chain release factor subunit 1	Unannotated	Peptide chain release factor eRF1	Ca. Nitrosopumilus sediminis AR2	Nitrosopumilales-other	WGS	CP003843.1_435	82.3
AAIW	1055469_contig_868_12	VCP, CDC48; transitional endoplasmic reticulum ATPase	AAA family ATPase Cdc48	ATPase of the AAA+ class , CDC48 family	Ca. Nitrosopumilus sediminis AR2	Nitrosopumilales-other	WGS	CP003843.1_44	82.1
MP1409_Bin-42	Contig_25358_2	VCP, CDC48; transitional endoplasmic reticulum ATPase	AAA family ATPase Cdc48	ATPase of the AAA+ class , CDC48 family	Ca. Nitrosopumilus sediminis AR2	Nitrosopumilales-other	WGS	CP003843.1_44	81.9
OceanDNA-a24	00107_5	VCP, CDC48; transitional endoplasmic reticulum ATPase	AAA family ATPase Cdc48	ATPase of the AAA+ class , CDC48 family	Ca. Nitrosopumilus sediminis AR2	Nitrosopumilales-other	WGS	CP003843.1_44	84
OceanDNA-a857	00106_4	VCP, CDC48; transitional endoplasmic reticulum ATPase	Vesicle-fusing ATPase (EC 3.6.4.6)	ATPase of the AAA+ class , CDC48 family	Ca. Nitrosopumilus sediminis AR2	Nitrosopumilales-other	WGS	CP003843.1_44	83.9
OceanDNA-a901	00048_5	VCP, CDC48; transitional endoplasmic reticulum ATPase	AAA family ATPase Cdc48	ATPase of the AAA+ class , CDC48 family	Ca. Nitrosopumilus sediminis AR2	Nitrosopumilales-other	WGS	CP003843.1_44	80.7
OceanDNA-a905	00100_1	VCP, CDC48; transitional endoplasmic reticulum ATPase	AAA family ATPase Cdc48	ATPase of the AAA+ class , CDC48 family	Ca. Nitrosopumilus sediminis AR2	Nitrosopumilales-other	WGS	CP003843.1_44	80.2
OceanDNA-a873	00287_1	leuC, IPMI-L; 3-isopropylmalate/(R)-2-methylmalate dehydratase large subunit [EC:4.2.1.33 4.2.1.35]	3-isopropylmalate dehydratase large subunit (EC 4.2.1.33)	Unannotated	Ca. Nitrosopumilus sediminis AR2	Nitrosopumilales-other	WGS	CP003843.1_451	82.3
OceanDNA-a875	00270_2	leuC, IPMI-L; 3-isopropylmalate/(R)-2-methylmalate dehydratase large subunit [EC:4.2.1.33 4.2.1.35]	3-isopropylmalate dehydratase large subunit (EC 4.2.1.33)	Unannotated	Ca. Nitrosopumilus sediminis AR2	Nitrosopumilales-other	WGS	CP003843.1_451	85.5
OceanDNA-a888	00093_4	leuC, IPMI-L; 3-isopropylmalate/(R)-2-methylmalate dehydratase large subunit [EC:4.2.1.33 4.2.1.35]	3-isopropylmalate dehydratase large subunit (EC 4.2.1.33)	Homoaconitate hydratase/3-isopropylmalate dehydratase large subunit family protein	Ca. Nitrosopumilus sediminis AR2	Nitrosopumilales-other	WGS	CP003843.1_451	87
OceanDNA-a891	00048_8	leuC, IPMI-L; 3-isopropylmalate/(R)-2-methylmalate dehydratase large subunit [EC:4.2.1.33 4.2.1.35]	3-isopropylmalate dehydratase large subunit (EC 4.2.1.33)	Homoaconitate hydratase/3-isopropylmalate dehydratase large subunit family protein	Ca. Nitrosopumilus sediminis AR2	Nitrosopumilales-other	WGS	CP003843.1_451	80.6
OceanDNA-a899	00173_3	leuC, IPMI-L; 3-isopropylmalate/(R)-2-methylmalate dehydratase large subunit [EC:4.2.1.33 4.2.1.35]	3-isopropylmalate dehydratase large subunit (EC 4.2.1.33)	Unannotated	Ca. Nitrosopumilus sediminis AR2	Nitrosopumilales-other	WGS	CP003843.1_451	88.1
OceanDNA-a900	00051_6	leuC, IPMI-L; 3-isopropylmalate/(R)-2-methylmalate dehydratase large subunit [EC:4.2.1.33 4.2.1.35]	3-isopropylmalate dehydratase large subunit (EC 4.2.1.33)	Unannotated	Ca. Nitrosopumilus sediminis AR2	Nitrosopumilales-other	WGS	CP003843.1_451	86.8
OceanDNA-a908	00242_1	leuC, IPMI-L; 3-isopropylmalate/(R)-2-methylmalate dehydratase large subunit [EC:4.2.1.33 4.2.1.35]	3-isopropylmalate dehydratase large subunit (EC 4.2.1.33)	Unannotated	Ca. Nitrosopumilus sediminis AR2	Nitrosopumilales-other	WGS	CP003843.1_451	87.1
OceanDNA-a933	00174_2	leuC, IPMI-L; 3-isopropylmalate/(R)-2-methylmalate dehydratase large subunit [EC:4.2.1.33 4.2.1.35]	3-isopropylmalate dehydratase large subunit (EC 4.2.1.33)	Homoaconitate hydratase/3-isopropylmalate dehydratase large subunit family protein	Ca. Nitrosopumilus sediminis AR2	Nitrosopumilales-other	WGS	CP003843.1_451	83.8
OceanDNA-a856	00029_9	E1.21.98.5; tetraether lipid synthase [EC:1.21.98.5]	MoaA/NifB/PqqE family radical SAM protein MJ0619	7,8-dihydro-6-hydroxymethylpterin dimethyltransferase, radical SAM superfamily enzyme	Ca. Nitrosopumilus sediminis AR2	Nitrosopumilales-other	WGS	CP003843.1_56	80.5
MP1527_Bin-62	Contig_23095_1	Unannotated	hypothetical protein	Uncharacterized protein	Ca. Nitrosopumilus sediminis AR2	Nitrosopumilales-other	WGS	CP003843.1_635	80.7
OceanDNA-a866	00040_11	TFIIB, GTF2B, SUA7, tfb; transcription initiation factor TFIIB	Transcription initiation factor B	Transcription initiation factor TFIIB, Brf1 subunit/Transcription initiation factor TFIIB	Ca. Nitrosopumilus sediminis AR2	Nitrosopumilales-other	WGS	CP003843.1_661	82.5
OceanDNA-a918	00299_3	TFIIB, GTF2B, SUA7, tfb; transcription initiation factor TFIIB	Transcription initiation factor B	Transcription initiation factor TFIIB, Brf1 subunit/Transcription initiation factor TFIIB	Ca. Nitrosopumilus sediminis AR2	Nitrosopumilales-other	WGS	CP003843.1_661	81
OceanDNA-a933	00069_7	TFIIB, GTF2B, SUA7, tfb; transcription initiation factor TFIIB	Transcription initiation factor B	Transcription initiation factor TFIIB, Brf1 subunit/Transcription initiation factor TFIIB	Ca. Nitrosopumilus sediminis AR2	Nitrosopumilales-other	WGS	CP003843.1_661	83.9
OceanDNA-a963	00119_6	TFIIB, GTF2B, SUA7, tfb; transcription initiation factor TFIIB	Transcription initiation factor B	Transcription initiation factor TFIIB, Brf1 subunit/Transcription initiation factor TFIIB	Ca. Nitrosopumilus sediminis AR2	Nitrosopumilales-other	WGS	CP003843.1_661	82.7
OceanDNA-a974	00032_1	TFIIB, GTF2B, SUA7, tfb; transcription initiation factor TFIIB	Transcription initiation factor B	Transcription initiation factor TFIIB, Brf1 subunit/Transcription initiation factor TFIIB	Ca. Nitrosopumilus sediminis AR2	Nitrosopumilales-other	WGS	CP003843.1_661	82.5
OceanDNA-a979	00041_11	TFIIB, GTF2B, SUA7, tfb; transcription initiation factor TFIIB	Transcription initiation factor B	Unannotated	Ca. Nitrosopumilus sediminis AR2	Nitrosopumilales-other	WGS	CP003843.1_661	90.9
OceanDNA-a963	00194_1	INO1, ISYNA1; myo-inositol-1-phosphate synthase [EC:5.5.1.4]	Inositol-1-phosphate synthase (EC 5.5.1.4)	Myo-inositol-1-phosphate synthase	Ca. Nitrosopumilus sediminis AR2	Nitrosopumilales-other	WGS	CP003843.1_689	90.4
MP1527_Bin-62	Contig_23434_3	ABC.PE.P; peptide/nickel transport system permease protein	Oligopeptide ABC transporter, permease protein OppB (TC 3.A.1.5.1)	ABC-type dipeptide/oligopeptide/nickel transport system, permease component	Ca. Nitrosopumilus sediminis AR2	Nitrosopumilales-other	WGS	CP003843.1_771	82.1
OceanDNA-a854	00018_1	cct, ths; archaeal chaperonin	Thermosome subunit	Chaperonin GroEL, HSP60 family	Ca. Nitrososphaera evergladensis SR1	Nitrososphaerales	WGS	CP007174.1_1185	82.4
OceanDNA-a857	00024_7	cct, ths; archaeal chaperonin	Thermosome subunit	Chaperonin GroEL, HSP60 family	Ca. Nitrososphaera evergladensis SR1	Nitrososphaerales	WGS	CP007174.1_1185	85.7
OceanDNA-a905	00176_1	cct, ths; archaeal chaperonin	Thermosome subunit	Chaperonin GroEL, HSP60 family	Ca. Nitrososphaera evergladensis SR1	Nitrososphaerales	WGS	CP007174.1_1185	83.5
OceanDNA-a921	00016_1	cct, ths; archaeal chaperonin	Thermosome subunit	Chaperonin GroEL, HSP60 family	Ca. Nitrososphaera evergladensis SR1	Nitrososphaerales	WGS	CP007174.1_1185	81.8
OceanDNA-a937	00157_3	cct, ths; archaeal chaperonin	Thermosome subunit	Chaperonin GroEL, HSP60 family	Ca. Nitrososphaera evergladensis SR1	Nitrososphaerales	WGS	CP007174.1_1185	82.7
OceanDNA-a943	00055_1	cct, ths; archaeal chaperonin	Thermosome subunit	Unannotated	Ca. Nitrososphaera evergladensis SR1	Nitrososphaerales	WGS	CP007174.1_1185	80.5
OceanDNA-a967	00108_1	cct, ths; archaeal chaperonin	Thermosome subunit	Unannotated	Ca. Nitrososphaera evergladensis SR1	Nitrososphaerales	WGS	CP007174.1_1185	84.8
GOMC.bin.10546	k63_5481527_22	TFIIB, GTF2B, SUA7, tfb; transcription initiation factor TFIIB	Transcription initiation factor B	Transcription initiation factor TFIIB, Brf1 subunit/Transcription initiation factor TFIIB	Ca. Nitrososphaera evergladensis SR1	Nitrososphaerales	WGS	CP007174.1_1461	80.4
OceanDNA-a866	00040_11	TFIIB, GTF2B, SUA7, tfb; transcription initiation factor TFIIB	Transcription initiation factor B	Transcription initiation factor TFIIB, Brf1 subunit/Transcription initiation factor TFIIB	Ca. Nitrososphaera evergladensis SR1	Nitrososphaerales	WGS	CP007174.1_1461	83.3
OceanDNA-a918	00299_3	TFIIB, GTF2B, SUA7, tfb; transcription initiation factor TFIIB	Transcription initiation factor B	Transcription initiation factor TFIIB, Brf1 subunit/Transcription initiation factor TFIIB	Ca. Nitrososphaera evergladensis SR1	Nitrososphaerales	WGS	CP007174.1_1461	83.7
OceanDNA-a933	00069_7	TFIIB, GTF2B, SUA7, tfb; transcription initiation factor TFIIB	Transcription initiation factor B	Transcription initiation factor TFIIB, Brf1 subunit/Transcription initiation factor TFIIB	Ca. Nitrososphaera evergladensis SR1	Nitrososphaerales	WGS	CP007174.1_1461	85.1
OceanDNA-a955	00049_1	TFIIB, GTF2B, SUA7, tfb; transcription initiation factor TFIIB	Transcription initiation factor B	Unannotated	Ca. Nitrososphaera evergladensis SR1	Nitrososphaerales	WGS	CP007174.1_1461	92.6
OceanDNA-a956	00015_6	TFIIB, GTF2B, SUA7, tfb; transcription initiation factor TFIIB	Transcription initiation factor B	Transcription initiation factor TFIIB, Brf1 subunit/Transcription initiation factor TFIIB	Ca. Nitrososphaera evergladensis SR1	Nitrososphaerales	WGS	CP007174.1_1461	80.3
OceanDNA-a959	00027_14	TFIIB, GTF2B, SUA7, tfb; transcription initiation factor TFIIB	Transcription initiation factor B	Transcription initiation factor TFIIB, Brf1 subunit/Transcription initiation factor TFIIB	Ca. Nitrososphaera evergladensis SR1	Nitrososphaerales	WGS	CP007174.1_1461	80.3
OceanDNA-a960	00078_3	TFIIB, GTF2B, SUA7, tfb; transcription initiation factor TFIIB	Transcription initiation factor B	Transcription initiation factor TFIIB, Brf1 subunit/Transcription initiation factor TFIIB	Ca. Nitrososphaera evergladensis SR1	Nitrososphaerales	WGS	CP007174.1_1461	80.3
OceanDNA-a961	00001_10	TFIIB, GTF2B, SUA7, tfb; transcription initiation factor TFIIB	Transcription initiation factor B	Transcription initiation factor TFIIB, Brf1 subunit/Transcription initiation factor TFIIB	Ca. Nitrososphaera evergladensis SR1	Nitrososphaerales	WGS	CP007174.1_1461	80.3
OceanDNA-a963	00119_6	TFIIB, GTF2B, SUA7, tfb; transcription initiation factor TFIIB	Transcription initiation factor B	Transcription initiation factor TFIIB, Brf1 subunit/Transcription initiation factor TFIIB	Ca. Nitrososphaera evergladensis SR1	Nitrososphaerales	WGS	CP007174.1_1461	87.7
OceanDNA-a974	00032_1	TFIIB, GTF2B, SUA7, tfb; transcription initiation factor TFIIB	Transcription initiation factor B	Transcription initiation factor TFIIB, Brf1 subunit/Transcription initiation factor TFIIB	Ca. Nitrososphaera evergladensis SR1	Nitrososphaerales	WGS	CP007174.1_1461	83
OceanDNA-a979	00041_11	TFIIB, GTF2B, SUA7, tfb; transcription initiation factor TFIIB	Transcription initiation factor B	Unannotated	Ca. Nitrososphaera evergladensis SR1	Nitrososphaerales	WGS	CP007174.1_1461	92.7
GOMC.bin.10546	k63_5481527_62	RUXX; small nuclear ribonucleoprotein	hypothetical protein	Unannotated	Ca. Nitrososphaera evergladensis SR1	Nitrososphaerales	WGS	CP007174.1_2140	80.3
GOMC.bin.1285	SAMN10402039_k53_341917_1_2	RUXX; small nuclear ribonucleoprotein	hypothetical protein	Unannotated	Ca. Nitrososphaera evergladensis SR1	Nitrososphaerales	WGS	CP007174.1_2140	80.8
OceanDNA-a856	00029_9	E1.21.98.5; tetraether lipid synthase [EC:1.21.98.5]	MoaA/NifB/PqqE family radical SAM protein MJ0619	7,8-dihydro-6-hydroxymethylpterin dimethyltransferase, radical SAM superfamily enzyme	Ca. Nitrososphaera evergladensis SR1	Nitrososphaerales	WGS	CP007174.1_2297	83.3
SAT139	PAVW01000003.1_11	E1.21.98.5; tetraether lipid synthase [EC:1.21.98.5]	MoaA/NifB/PqqE family radical SAM protein MJ0619	7,8-dihydro-6-hydroxymethylpterin dimethyltransferase, radical SAM superfamily enzyme	Ca. Nitrososphaera evergladensis SR1	Nitrososphaerales	WGS	CP007174.1_2297	81.3
OceanDNA-a888	00093_4	leuC, IPMI-L; 3-isopropylmalate/(R)-2-methylmalate dehydratase large subunit [EC:4.2.1.33 4.2.1.35]	3-isopropylmalate dehydratase large subunit (EC 4.2.1.33)	Homoaconitate hydratase/3-isopropylmalate dehydratase large subunit family protein	Ca. Nitrososphaera evergladensis SR1	Nitrososphaerales	WGS	CP007174.1_2304	91.2
OceanDNA-a891	00048_8	leuC, IPMI-L; 3-isopropylmalate/(R)-2-methylmalate dehydratase large subunit [EC:4.2.1.33 4.2.1.35]	3-isopropylmalate dehydratase large subunit (EC 4.2.1.33)	Homoaconitate hydratase/3-isopropylmalate dehydratase large subunit family protein	Ca. Nitrososphaera evergladensis SR1	Nitrososphaerales	WGS	CP007174.1_2304	82
OceanDNA-a899	00173_3	leuC, IPMI-L; 3-isopropylmalate/(R)-2-methylmalate dehydratase large subunit [EC:4.2.1.33 4.2.1.35]	3-isopropylmalate dehydratase large subunit (EC 4.2.1.33)	Unannotated	Ca. Nitrososphaera evergladensis SR1	Nitrososphaerales	WGS	CP007174.1_2304	93.1
OceanDNA-a900	00051_6	leuC, IPMI-L; 3-isopropylmalate/(R)-2-methylmalate dehydratase large subunit [EC:4.2.1.33 4.2.1.35]	3-isopropylmalate dehydratase large subunit (EC 4.2.1.33)	Unannotated	Ca. Nitrososphaera evergladensis SR1	Nitrososphaerales	WGS	CP007174.1_2304	92.4
OceanDNA-a908	00242_1	leuC, IPMI-L; 3-isopropylmalate/(R)-2-methylmalate dehydratase large subunit [EC:4.2.1.33 4.2.1.35]	3-isopropylmalate dehydratase large subunit (EC 4.2.1.33)	Unannotated	Ca. Nitrososphaera evergladensis SR1	Nitrososphaerales	WGS	CP007174.1_2304	81.2
OceanDNA-a898	00066_1	sufB; Fe-S cluster assembly protein SufB	Iron-sulfur cluster assembly protein SufB	Cysteine desulfurase activator SufB	Ca. Nitrososphaera evergladensis SR1	Nitrososphaerales	WGS	CP007174.1_2630	80.1
GOMC.bin.10546	k63_4204366_11	RP-S12, MRPS12, rpsL; small subunit ribosomal protein S12	SSU ribosomal protein S23e (S12p)	Ribosomal protein S12	Ca. Nitrososphaera evergladensis SR1	Nitrososphaerales	WGS	CP007174.1_2726	81.2
GOMC.bin.1285	SAMN10402039_k53_3224430_1_10	RP-S12, MRPS12, rpsL; small subunit ribosomal protein S12	SSU ribosomal protein S23e (S12p)	Ribosomal protein S12	Ca. Nitrososphaera evergladensis SR1	Nitrososphaerales	WGS	CP007174.1_2726	83.1
OceanDNA-a876	00191_1	RP-S12, MRPS12, rpsL; small subunit ribosomal protein S12	hypothetical protein	Unannotated	Ca. Nitrososphaera evergladensis SR1	Nitrososphaerales	WGS	CP007174.1_2726	88.9
OceanDNA-a932	00198_1	RP-S12, MRPS12, rpsL; small subunit ribosomal protein S12	SSU ribosomal protein S23e (S12p)	Ribosomal protein S12	Ca. Nitrososphaera evergladensis SR1	Nitrososphaerales	WGS	CP007174.1_2726	85.5
OceanDNA-a937	00178_1	RP-S12, MRPS12, rpsL; small subunit ribosomal protein S12	SSU ribosomal protein S23e (S12p)	Ribosomal protein S12	Ca. Nitrososphaera evergladensis SR1	Nitrososphaerales	WGS	CP007174.1_2726	85.2
METAG_FAPCEBDL	TARA_SAMEA2622733_METAG-scaffold_61608_4	RP-S12, MRPS12, rpsL; small subunit ribosomal protein S12	hypothetical protein	Unannotated	Ca. Nitrososphaera evergladensis SR1	Nitrososphaerales	WGS	CP007174.1_2726	89.7
OceanDNA-a914	00096_6	rpoA1; DNA-directed RNA polymerase subunit A [EC:2.7.7.6]	DNA-directed RNA polymerase subunit A (EC 2.7.7.6)	DNA-directed RNA polymerase subunit A	Ca. Nitrososphaera evergladensis SR1	Nitrososphaerales	WGS	CP007174.1_2729	80.6
OceanDNA-a968	00084_1	rpoA1; DNA-directed RNA polymerase subunit A [EC:2.7.7.6]	DNA-directed RNA polymerase subunit A (EC 2.7.7.6)	Unannotated	Ca. Nitrososphaera evergladensis SR1	Nitrososphaerales	WGS	CP007174.1_2729	82.8
OceanDNA-a892	00047_6	rpoB; DNA-directed RNA polymerase subunit B [EC:2.7.7.6]	DNA-directed RNA polymerase subunit B (EC 2.7.7.6)	DNA-directed RNA polymerase subunit B	Ca. Nitrososphaera evergladensis SR1	Nitrososphaerales	WGS	CP007174.1_2730	81.3
OceanDNA-a873	00037_1	EEF1A; elongation factor 1-alpha	Translation elongation factor 1 alpha subunit	Translation elongation factor EF-1 alpha, GTPase	Ca. Nitrososphaera evergladensis SR1	Nitrososphaerales	WGS	CP007174.1_2834	80.2
OceanDNA-a857	00277_1	RP-S11, MRPS11, rpsK; small subunit ribosomal protein S11	SSU ribosomal protein S14e (S11p)	Unannotated	Ca. Nitrososphaera evergladensis SR1	Nitrososphaerales	WGS	CP007174.1_2913	84.7
OceanDNA-a943	00055_1	cct, ths; archaeal chaperonin	Thermosome subunit	Unannotated	Ca. Nitrososphaera evergladensis SR1	Nitrososphaerales	WGS	CP007174.1_3098	80.5
AAIW	1055469_contig_868_12	VCP, CDC48; transitional endoplasmic reticulum ATPase	AAA family ATPase Cdc48	ATPase of the AAA+ class , CDC48 family	Ca. Nitrososphaera evergladensis SR1	Nitrososphaerales	WGS	CP007174.1_3182	83.2
MP1178_Bin-50	Contig_3209_1	VCP, CDC48; transitional endoplasmic reticulum ATPase	AAA family ATPase Cdc48	ATPase of the AAA+ class , CDC48 family	Ca. Nitrososphaera evergladensis SR1	Nitrososphaerales	WGS	CP007174.1_3182	80.3
MP1409_Bin-42	Contig_25358_2	VCP, CDC48; transitional endoplasmic reticulum ATPase	AAA family ATPase Cdc48	ATPase of the AAA+ class , CDC48 family	Ca. Nitrososphaera evergladensis SR1	Nitrososphaerales	WGS	CP007174.1_3182	83.9
OceanDNA-a24	00107_5	VCP, CDC48; transitional endoplasmic reticulum ATPase	AAA family ATPase Cdc48	ATPase of the AAA+ class , CDC48 family	Ca. Nitrososphaera evergladensis SR1	Nitrososphaerales	WGS	CP007174.1_3182	87.8
OceanDNA-a854	00188_1	VCP, CDC48; transitional endoplasmic reticulum ATPase	AAA family ATPase Cdc48	ATPase of the AAA+ class , CDC48 family	Ca. Nitrososphaera evergladensis SR1	Nitrososphaerales	WGS	CP007174.1_3182	82.7
OceanDNA-a856	00008_1	VCP, CDC48; transitional endoplasmic reticulum ATPase	AAA family ATPase Cdc48	ATPase of the AAA+ class , CDC48 family	Ca. Nitrososphaera evergladensis SR1	Nitrososphaerales	WGS	CP007174.1_3182	82.5
OceanDNA-a857	00106_4	VCP, CDC48; transitional endoplasmic reticulum ATPase	Vesicle-fusing ATPase (EC 3.6.4.6)	ATPase of the AAA+ class , CDC48 family	Ca. Nitrososphaera evergladensis SR1	Nitrososphaerales	WGS	CP007174.1_3182	86.2
OceanDNA-a901	00048_5	VCP, CDC48; transitional endoplasmic reticulum ATPase	AAA family ATPase Cdc48	ATPase of the AAA+ class , CDC48 family	Ca. Nitrososphaera evergladensis SR1	Nitrososphaerales	WGS	CP007174.1_3182	81.8
OceanDNA-a905	00100_1	VCP, CDC48; transitional endoplasmic reticulum ATPase	AAA family ATPase Cdc48	ATPase of the AAA+ class , CDC48 family	Ca. Nitrososphaera evergladensis SR1	Nitrososphaerales	WGS	CP007174.1_3182	81.6
METAG_OHMOJBNK	TARA_SAMEA2622568_METAG-scaffold_10602_1	VCP, CDC48; transitional endoplasmic reticulum ATPase	AAA family ATPase Cdc48	ATPase of the AAA+ class , CDC48 family	Ca. Nitrososphaera evergladensis SR1	Nitrososphaerales	WGS	CP007174.1_3182	80.2
OceanDNA-a979	00029_1	EEF2; elongation factor 2	Translation elongation factor 2	Unannotated	Ca. Nitrososphaera evergladensis SR1	Nitrososphaerales	WGS	CP007174.1_797	81.5
GOMC.bin.10546	k63_4204366_11	RP-S12, MRPS12, rpsL; small subunit ribosomal protein S12	SSU ribosomal protein S23e (S12p)	Ribosomal protein S12	Nitrososphaera viennensis EN76	Nitrososphaerales	WGS	CP007536.1_1346	81.2
GOMC.bin.1285	SAMN10402039_k53_3224430_1_10	RP-S12, MRPS12, rpsL; small subunit ribosomal protein S12	SSU ribosomal protein S23e (S12p)	Ribosomal protein S12	Nitrososphaera viennensis EN76	Nitrososphaerales	WGS	CP007536.1_1346	83.1
OceanDNA-a876	00191_1	RP-S12, MRPS12, rpsL; small subunit ribosomal protein S12	hypothetical protein	Unannotated	Nitrososphaera viennensis EN76	Nitrososphaerales	WGS	CP007536.1_1346	88.9
OceanDNA-a932	00198_1	RP-S12, MRPS12, rpsL; small subunit ribosomal protein S12	SSU ribosomal protein S23e (S12p)	Ribosomal protein S12	Nitrososphaera viennensis EN76	Nitrososphaerales	WGS	CP007536.1_1346	85.5
OceanDNA-a937	00178_1	RP-S12, MRPS12, rpsL; small subunit ribosomal protein S12	SSU ribosomal protein S23e (S12p)	Ribosomal protein S12	Nitrososphaera viennensis EN76	Nitrososphaerales	WGS	CP007536.1_1346	85.2
METAG_FAPCEBDL	TARA_SAMEA2622733_METAG-scaffold_61608_4	RP-S12, MRPS12, rpsL; small subunit ribosomal protein S12	hypothetical protein	Unannotated	Nitrososphaera viennensis EN76	Nitrososphaerales	WGS	CP007536.1_1346	89.7
OceanDNA-a914	00096_6	rpoA1; DNA-directed RNA polymerase subunit A [EC:2.7.7.6]	DNA-directed RNA polymerase subunit A (EC 2.7.7.6)	DNA-directed RNA polymerase subunit A	Nitrososphaera viennensis EN76	Nitrososphaerales	WGS	CP007536.1_1349	80.6
OceanDNA-a968	00084_1	rpoA1; DNA-directed RNA polymerase subunit A [EC:2.7.7.6]	DNA-directed RNA polymerase subunit A (EC 2.7.7.6)	Unannotated	Nitrososphaera viennensis EN76	Nitrososphaerales	WGS	CP007536.1_1349	82.8
OceanDNA-a876	00209_2	rpoB; DNA-directed RNA polymerase subunit B [EC:2.7.7.6]	DNA-directed RNA polymerase subunit B (EC 2.7.7.6)	DNA-directed RNA polymerase subunit B	Nitrososphaera viennensis EN76	Nitrososphaerales	WGS	CP007536.1_1350	80.8
OceanDNA-a892	00047_6	rpoB; DNA-directed RNA polymerase subunit B [EC:2.7.7.6]	DNA-directed RNA polymerase subunit B (EC 2.7.7.6)	DNA-directed RNA polymerase subunit B	Nitrososphaera viennensis EN76	Nitrososphaerales	WGS	CP007536.1_1350	82.1
OceanDNA-a873	00037_1	EEF1A; elongation factor 1-alpha	Translation elongation factor 1 alpha subunit	Translation elongation factor EF-1 alpha, GTPase	Nitrososphaera viennensis EN76	Nitrososphaerales	WGS	CP007536.1_1442	80.2
OceanDNA-a857	00277_1	RP-S11, MRPS11, rpsK; small subunit ribosomal protein S11	SSU ribosomal protein S14e (S11p)	Unannotated	Nitrososphaera viennensis EN76	Nitrososphaerales	WGS	CP007536.1_1522	84.7
OceanDNA-a979	00029_1	EEF2; elongation factor 2	Translation elongation factor 2	Unannotated	Nitrososphaera viennensis EN76	Nitrososphaerales	WGS	CP007536.1_1584	81.5
GOMC.bin.10546	k63_5481527_22	TFIIB, GTF2B, SUA7, tfb; transcription initiation factor TFIIB	Transcription initiation factor B	Transcription initiation factor TFIIB, Brf1 subunit/Transcription initiation factor TFIIB	Nitrososphaera viennensis EN76	Nitrososphaerales	WGS	CP007536.1_159	80.4
OceanDNA-a866	00040_11	TFIIB, GTF2B, SUA7, tfb; transcription initiation factor TFIIB	Transcription initiation factor B	Transcription initiation factor TFIIB, Brf1 subunit/Transcription initiation factor TFIIB	Nitrososphaera viennensis EN76	Nitrososphaerales	WGS	CP007536.1_159	83.3
OceanDNA-a918	00299_3	TFIIB, GTF2B, SUA7, tfb; transcription initiation factor TFIIB	Transcription initiation factor B	Transcription initiation factor TFIIB, Brf1 subunit/Transcription initiation factor TFIIB	Nitrososphaera viennensis EN76	Nitrososphaerales	WGS	CP007536.1_159	83.7
OceanDNA-a933	00069_7	TFIIB, GTF2B, SUA7, tfb; transcription initiation factor TFIIB	Transcription initiation factor B	Transcription initiation factor TFIIB, Brf1 subunit/Transcription initiation factor TFIIB	Nitrososphaera viennensis EN76	Nitrososphaerales	WGS	CP007536.1_159	85.1
OceanDNA-a955	00049_1	TFIIB, GTF2B, SUA7, tfb; transcription initiation factor TFIIB	Transcription initiation factor B	Unannotated	Nitrososphaera viennensis EN76	Nitrososphaerales	WGS	CP007536.1_159	92.6
OceanDNA-a956	00015_6	TFIIB, GTF2B, SUA7, tfb; transcription initiation factor TFIIB	Transcription initiation factor B	Transcription initiation factor TFIIB, Brf1 subunit/Transcription initiation factor TFIIB	Nitrososphaera viennensis EN76	Nitrososphaerales	WGS	CP007536.1_159	80.3
OceanDNA-a959	00027_14	TFIIB, GTF2B, SUA7, tfb; transcription initiation factor TFIIB	Transcription initiation factor B	Transcription initiation factor TFIIB, Brf1 subunit/Transcription initiation factor TFIIB	Nitrososphaera viennensis EN76	Nitrososphaerales	WGS	CP007536.1_159	80.3
OceanDNA-a960	00078_3	TFIIB, GTF2B, SUA7, tfb; transcription initiation factor TFIIB	Transcription initiation factor B	Transcription initiation factor TFIIB, Brf1 subunit/Transcription initiation factor TFIIB	Nitrososphaera viennensis EN76	Nitrososphaerales	WGS	CP007536.1_159	80.3
OceanDNA-a961	00001_10	TFIIB, GTF2B, SUA7, tfb; transcription initiation factor TFIIB	Transcription initiation factor B	Transcription initiation factor TFIIB, Brf1 subunit/Transcription initiation factor TFIIB	Nitrososphaera viennensis EN76	Nitrososphaerales	WGS	CP007536.1_159	80.3
OceanDNA-a963	00119_6	TFIIB, GTF2B, SUA7, tfb; transcription initiation factor TFIIB	Transcription initiation factor B	Transcription initiation factor TFIIB, Brf1 subunit/Transcription initiation factor TFIIB	Nitrososphaera viennensis EN76	Nitrososphaerales	WGS	CP007536.1_159	87.7
OceanDNA-a974	00032_1	TFIIB, GTF2B, SUA7, tfb; transcription initiation factor TFIIB	Transcription initiation factor B	Transcription initiation factor TFIIB, Brf1 subunit/Transcription initiation factor TFIIB	Nitrososphaera viennensis EN76	Nitrososphaerales	WGS	CP007536.1_159	83
OceanDNA-a979	00041_11	TFIIB, GTF2B, SUA7, tfb; transcription initiation factor TFIIB	Transcription initiation factor B	Unannotated	Nitrososphaera viennensis EN76	Nitrososphaerales	WGS	CP007536.1_159	92.7
OceanDNA-a921	00016_1	cct, ths; archaeal chaperonin	Thermosome subunit	Chaperonin GroEL, HSP60 family	Nitrososphaera viennensis EN76	Nitrososphaerales	WGS	CP007536.1_1978	83.1
OceanDNA-a937	00157_3	cct, ths; archaeal chaperonin	Thermosome subunit	Chaperonin GroEL, HSP60 family	Nitrososphaera viennensis EN76	Nitrososphaerales	WGS	CP007536.1_1978	82.9
OceanDNA-a854	00018_1	cct, ths; archaeal chaperonin	Thermosome subunit	Chaperonin GroEL, HSP60 family	Nitrososphaera viennensis EN76	Nitrososphaerales	WGS	CP007536.1_2157	80.8
OceanDNA-a857	00024_7	cct, ths; archaeal chaperonin	Thermosome subunit	Chaperonin GroEL, HSP60 family	Nitrososphaera viennensis EN76	Nitrososphaerales	WGS	CP007536.1_2157	85.7
AAIW	1055469_contig_868_12	VCP, CDC48; transitional endoplasmic reticulum ATPase	AAA family ATPase Cdc48	ATPase of the AAA+ class , CDC48 family	Nitrososphaera viennensis EN76	Nitrososphaerales	WGS	CP007536.1_2342	83.2
MP1178_Bin-50	Contig_3209_1	VCP, CDC48; transitional endoplasmic reticulum ATPase	AAA family ATPase Cdc48	ATPase of the AAA+ class , CDC48 family	Nitrososphaera viennensis EN76	Nitrososphaerales	WGS	CP007536.1_2342	80.3
MP1409_Bin-42	Contig_25358_2	VCP, CDC48; transitional endoplasmic reticulum ATPase	AAA family ATPase Cdc48	ATPase of the AAA+ class , CDC48 family	Nitrososphaera viennensis EN76	Nitrososphaerales	WGS	CP007536.1_2342	83.9
OceanDNA-a24	00107_5	VCP, CDC48; transitional endoplasmic reticulum ATPase	AAA family ATPase Cdc48	ATPase of the AAA+ class , CDC48 family	Nitrososphaera viennensis EN76	Nitrososphaerales	WGS	CP007536.1_2342	87.8
OceanDNA-a854	00188_1	VCP, CDC48; transitional endoplasmic reticulum ATPase	AAA family ATPase Cdc48	ATPase of the AAA+ class , CDC48 family	Nitrososphaera viennensis EN76	Nitrososphaerales	WGS	CP007536.1_2342	82.7
OceanDNA-a856	00008_1	VCP, CDC48; transitional endoplasmic reticulum ATPase	AAA family ATPase Cdc48	ATPase of the AAA+ class , CDC48 family	Nitrososphaera viennensis EN76	Nitrososphaerales	WGS	CP007536.1_2342	82.5
OceanDNA-a857	00106_4	VCP, CDC48; transitional endoplasmic reticulum ATPase	Vesicle-fusing ATPase (EC 3.6.4.6)	ATPase of the AAA+ class , CDC48 family	Nitrososphaera viennensis EN76	Nitrososphaerales	WGS	CP007536.1_2342	86.2
OceanDNA-a901	00048_5	VCP, CDC48; transitional endoplasmic reticulum ATPase	AAA family ATPase Cdc48	ATPase of the AAA+ class , CDC48 family	Nitrososphaera viennensis EN76	Nitrososphaerales	WGS	CP007536.1_2342	81.8
OceanDNA-a905	00100_1	VCP, CDC48; transitional endoplasmic reticulum ATPase	AAA family ATPase Cdc48	ATPase of the AAA+ class , CDC48 family	Nitrososphaera viennensis EN76	Nitrososphaerales	WGS	CP007536.1_2342	81.6
METAG_OHMOJBNK	TARA_SAMEA2622568_METAG-scaffold_10602_1	VCP, CDC48; transitional endoplasmic reticulum ATPase	AAA family ATPase Cdc48	ATPase of the AAA+ class , CDC48 family	Nitrososphaera viennensis EN76	Nitrososphaerales	WGS	CP007536.1_2342	80.2
OceanDNA-a876	00041_1	cct, ths; archaeal chaperonin	Thermosome subunit	Chaperonin GroEL, HSP60 family	Nitrososphaera viennensis EN76	Nitrososphaerales	WGS	CP007536.1_2417	81
OceanDNA-a943	00055_1	cct, ths; archaeal chaperonin	Thermosome subunit	Unannotated	Nitrososphaera viennensis EN76	Nitrososphaerales	WGS	CP007536.1_2417	80.5
OceanDNA-a854	00018_1	cct, ths; archaeal chaperonin	Thermosome subunit	Chaperonin GroEL, HSP60 family	Nitrososphaera viennensis EN76	Nitrososphaerales	WGS	CP007536.1_2907	82.4
OceanDNA-a857	00024_7	cct, ths; archaeal chaperonin	Thermosome subunit	Chaperonin GroEL, HSP60 family	Nitrososphaera viennensis EN76	Nitrososphaerales	WGS	CP007536.1_2907	85.7
OceanDNA-a905	00176_1	cct, ths; archaeal chaperonin	Thermosome subunit	Chaperonin GroEL, HSP60 family	Nitrososphaera viennensis EN76	Nitrososphaerales	WGS	CP007536.1_2907	83.5
OceanDNA-a921	00016_1	cct, ths; archaeal chaperonin	Thermosome subunit	Chaperonin GroEL, HSP60 family	Nitrososphaera viennensis EN76	Nitrososphaerales	WGS	CP007536.1_2907	81.8
OceanDNA-a937	00157_3	cct, ths; archaeal chaperonin	Thermosome subunit	Chaperonin GroEL, HSP60 family	Nitrososphaera viennensis EN76	Nitrososphaerales	WGS	CP007536.1_2907	82.7
OceanDNA-a943	00055_1	cct, ths; archaeal chaperonin	Thermosome subunit	Unannotated	Nitrososphaera viennensis EN76	Nitrososphaerales	WGS	CP007536.1_2907	80.5
OceanDNA-a967	00108_1	cct, ths; archaeal chaperonin	Thermosome subunit	Unannotated	Nitrososphaera viennensis EN76	Nitrososphaerales	WGS	CP007536.1_2907	84.8
OceanDNA-a888	00093_4	leuC, IPMI-L; 3-isopropylmalate/(R)-2-methylmalate dehydratase large subunit [EC:4.2.1.33 4.2.1.35]	3-isopropylmalate dehydratase large subunit (EC 4.2.1.33)	Homoaconitate hydratase/3-isopropylmalate dehydratase large subunit family protein	Nitrososphaera viennensis EN76	Nitrososphaerales	WGS	CP007536.1_750	90.1
OceanDNA-a899	00173_3	leuC, IPMI-L; 3-isopropylmalate/(R)-2-methylmalate dehydratase large subunit [EC:4.2.1.33 4.2.1.35]	3-isopropylmalate dehydratase large subunit (EC 4.2.1.33)	Unannotated	Nitrososphaera viennensis EN76	Nitrososphaerales	WGS	CP007536.1_750	89.7
OceanDNA-a900	00051_6	leuC, IPMI-L; 3-isopropylmalate/(R)-2-methylmalate dehydratase large subunit [EC:4.2.1.33 4.2.1.35]	3-isopropylmalate dehydratase large subunit (EC 4.2.1.33)	Unannotated	Nitrososphaera viennensis EN76	Nitrososphaerales	WGS	CP007536.1_750	89.4
OceanDNA-a856	00029_9	E1.21.98.5; tetraether lipid synthase [EC:1.21.98.5]	MoaA/NifB/PqqE family radical SAM protein MJ0619	7,8-dihydro-6-hydroxymethylpterin dimethyltransferase, radical SAM superfamily enzyme	Nitrososphaera viennensis EN76	Nitrososphaerales	WGS	CP007536.1_758	83.3
SAT139	PAVW01000003.1_11	E1.21.98.5; tetraether lipid synthase [EC:1.21.98.5]	MoaA/NifB/PqqE family radical SAM protein MJ0619	7,8-dihydro-6-hydroxymethylpterin dimethyltransferase, radical SAM superfamily enzyme	Nitrososphaera viennensis EN76	Nitrososphaerales	WGS	CP007536.1_758	81.5
OceanDNA-a24	00107_5	VCP, CDC48; transitional endoplasmic reticulum ATPase	AAA family ATPase Cdc48	ATPase of the AAA+ class , CDC48 family	Nitrososphaera viennensis EN76	Nitrososphaerales	WGS	CP007536.1_806	81.3
GOMC.bin.10546	k63_5481527_62	RUXX; small nuclear ribonucleoprotein	hypothetical protein	Unannotated	Nitrososphaera viennensis EN76	Nitrososphaerales	WGS	CP007536.1_879	80.3
GOMC.bin.1285	SAMN10402039_k53_341917_1_2	RUXX; small nuclear ribonucleoprotein	hypothetical protein	Unannotated	Nitrososphaera viennensis EN76	Nitrososphaerales	WGS	CP007536.1_879	80.8
AAIW	1055469_contig_868_12	VCP, CDC48; transitional endoplasmic reticulum ATPase	AAA family ATPase Cdc48	ATPase of the AAA+ class , CDC48 family	Ca. Nitrosotenuis cloacae SAT1	Nitrosopumilales-other	WGS	CP011097.2_109	82.7
MP1409_Bin-42	Contig_25358_2	VCP, CDC48; transitional endoplasmic reticulum ATPase	AAA family ATPase Cdc48	ATPase of the AAA+ class , CDC48 family	Ca. Nitrosotenuis cloacae SAT1	Nitrosopumilales-other	WGS	CP011097.2_109	83.6
OceanDNA-a24	00107_5	VCP, CDC48; transitional endoplasmic reticulum ATPase	AAA family ATPase Cdc48	ATPase of the AAA+ class , CDC48 family	Ca. Nitrosotenuis cloacae SAT1	Nitrosopumilales-other	WGS	CP011097.2_109	85.4
OceanDNA-a857	00106_4	VCP, CDC48; transitional endoplasmic reticulum ATPase	Vesicle-fusing ATPase (EC 3.6.4.6)	ATPase of the AAA+ class , CDC48 family	Ca. Nitrosotenuis cloacae SAT1	Nitrosopumilales-other	WGS	CP011097.2_109	84.7
OceanDNA-a901	00048_5	VCP, CDC48; transitional endoplasmic reticulum ATPase	AAA family ATPase Cdc48	ATPase of the AAA+ class , CDC48 family	Ca. Nitrosotenuis cloacae SAT1	Nitrosopumilales-other	WGS	CP011097.2_109	81.8
OceanDNA-a905	00100_1	VCP, CDC48; transitional endoplasmic reticulum ATPase	AAA family ATPase Cdc48	ATPase of the AAA+ class , CDC48 family	Ca. Nitrosotenuis cloacae SAT1	Nitrosopumilales-other	WGS	CP011097.2_109	81.3
OceanDNA-a888	00093_4	leuC, IPMI-L; 3-isopropylmalate/(R)-2-methylmalate dehydratase large subunit [EC:4.2.1.33 4.2.1.35]	3-isopropylmalate dehydratase large subunit (EC 4.2.1.33)	Homoaconitate hydratase/3-isopropylmalate dehydratase large subunit family protein	Ca. Nitrosotenuis cloacae SAT1	Nitrosopumilales-other	WGS	CP011097.2_1409	90.1
OceanDNA-a899	00173_3	leuC, IPMI-L; 3-isopropylmalate/(R)-2-methylmalate dehydratase large subunit [EC:4.2.1.33 4.2.1.35]	3-isopropylmalate dehydratase large subunit (EC 4.2.1.33)	Unannotated	Ca. Nitrosotenuis cloacae SAT1	Nitrosopumilales-other	WGS	CP011097.2_1409	91.4
OceanDNA-a900	00051_6	leuC, IPMI-L; 3-isopropylmalate/(R)-2-methylmalate dehydratase large subunit [EC:4.2.1.33 4.2.1.35]	3-isopropylmalate dehydratase large subunit (EC 4.2.1.33)	Unannotated	Ca. Nitrosotenuis cloacae SAT1	Nitrosopumilales-other	WGS	CP011097.2_1409	91
OceanDNA-a963	00194_1	INO1, ISYNA1; myo-inositol-1-phosphate synthase [EC:5.5.1.4]	Inositol-1-phosphate synthase (EC 5.5.1.4)	Myo-inositol-1-phosphate synthase	Ca. Nitrosotenuis cloacae SAT1	Nitrosopumilales-other	WGS	CP011097.2_1421	87.3
METAG_FCBJNKBN	TARA_SAMEA2619970_METAG-scaffold_4836_12	INO1, ISYNA1; myo-inositol-1-phosphate synthase [EC:5.5.1.4]	Inositol-1-phosphate synthase (EC 5.5.1.4)	Myo-inositol-1-phosphate synthase	Ca. Nitrosotenuis cloacae SAT1	Nitrosopumilales-other	WGS	CP011097.2_1421	81.4
OceanDNA-a854	00018_1	cct, ths; archaeal chaperonin	Thermosome subunit	Chaperonin GroEL, HSP60 family	Ca. Nitrosotenuis cloacae SAT1	Nitrosopumilales-other	WGS	CP011097.2_1557	80.5
OceanDNA-a981	00006_1	nrdD; ribonucleoside-triphosphate reductase (formate) [EC:1.1.98.6]	Ribonucleotide reductase of class III (anaerobic), large subunit (EC 1.17.4.2)	Unannotated	Ca. Nitrosotenuis cloacae SAT1	Nitrosopumilales-other	WGS	CP011097.2_1703	84.1
OceanDNA-a857	00277_1	RP-S11, MRPS11, rpsK; small subunit ribosomal protein S11	SSU ribosomal protein S14e (S11p)	Unannotated	Ca. Nitrosotenuis cloacae SAT1	Nitrosopumilales-other	WGS	CP011097.2_443	81.4
MP1527_Bin-62	Contig_20545_3	COX10, ctaB, cyoE; heme o synthase [EC:2.5.1.141]	Heme O synthase, protoheme IX farnesyltransferase, COX10-CtaB	Polyprenyltransferase (cytochrome oxidase assembly factor)	Ca. Nitrosotenuis cloacae SAT1	Nitrosopumilales-other	WGS	CP011097.2_626	81.6
OceanDNA-a873	00037_1	EEF1A; elongation factor 1-alpha	Translation elongation factor 1 alpha subunit	Translation elongation factor EF-1 alpha, GTPase	Ca. Nitrosotenuis cloacae SAT1	Nitrosopumilales-other	WGS	CP011097.2_817	81.6
OceanDNA-a914	00096_6	rpoA1; DNA-directed RNA polymerase subunit A [EC:2.7.7.6]	DNA-directed RNA polymerase subunit A (EC 2.7.7.6)	DNA-directed RNA polymerase subunit A	Nitrosocosmicus oleophilus MY3	Nitrososphaerales	WGS	CP012850.1_1921	80.4
GOMC.bin.10546	k63_4204366_11	RP-S12, MRPS12, rpsL; small subunit ribosomal protein S12	SSU ribosomal protein S23e (S12p)	Ribosomal protein S12	Nitrosocosmicus oleophilus MY3	Nitrososphaerales	WGS	CP012850.1_1924	81.4
GOMC.bin.1285	SAMN10402039_k53_3224430_1_10	RP-S12, MRPS12, rpsL; small subunit ribosomal protein S12	SSU ribosomal protein S23e (S12p)	Ribosomal protein S12	Nitrosocosmicus oleophilus MY3	Nitrososphaerales	WGS	CP012850.1_1924	84.6
OceanDNA-a932	00198_1	RP-S12, MRPS12, rpsL; small subunit ribosomal protein S12	SSU ribosomal protein S23e (S12p)	Ribosomal protein S12	Nitrosocosmicus oleophilus MY3	Nitrososphaerales	WGS	CP012850.1_1924	83.1
OceanDNA-a937	00178_1	RP-S12, MRPS12, rpsL; small subunit ribosomal protein S12	SSU ribosomal protein S23e (S12p)	Ribosomal protein S12	Nitrosocosmicus oleophilus MY3	Nitrososphaerales	WGS	CP012850.1_1924	83.5
METAG_FAPCEBDL	TARA_SAMEA2622733_METAG-scaffold_61608_4	RP-S12, MRPS12, rpsL; small subunit ribosomal protein S12	hypothetical protein	Unannotated	Nitrosocosmicus oleophilus MY3	Nitrososphaerales	WGS	CP012850.1_1924	84.5
ASW8bin1	JACAFS010000011.1_4	TFIIB, GTF2B, SUA7, tfb; transcription initiation factor TFIIB	Transcription initiation factor B	Transcription initiation factor TFIIB, Brf1 subunit/Transcription initiation factor TFIIB	Nitrosocosmicus oleophilus MY3	Nitrososphaerales	WGS	CP012850.1_2236	80.1
GOMC.bin.10546	k63_5481527_22	TFIIB, GTF2B, SUA7, tfb; transcription initiation factor TFIIB	Transcription initiation factor B	Transcription initiation factor TFIIB, Brf1 subunit/Transcription initiation factor TFIIB	Nitrosocosmicus oleophilus MY3	Nitrososphaerales	WGS	CP012850.1_2236	81.4
NADW	1055472_contig_161_4	TFIIB, GTF2B, SUA7, tfb; transcription initiation factor TFIIB	Transcription initiation factor B	Transcription initiation factor TFIIB, Brf1 subunit/Transcription initiation factor TFIIB	Nitrosocosmicus oleophilus MY3	Nitrososphaerales	WGS	CP012850.1_2236	80.1
MAG1	c_000000168488_36	TFIIB, GTF2B, SUA7, tfb; transcription initiation factor TFIIB	Transcription initiation factor B	Transcription initiation factor TFIIB, Brf1 subunit/Transcription initiation factor TFIIB	Nitrosocosmicus oleophilus MY3	Nitrososphaerales	WGS	CP012850.1_2236	80.1
MP0313_Bin-27	Contig_12_32	TFIIB, GTF2B, SUA7, tfb; transcription initiation factor TFIIB	Transcription initiation factor B	Transcription initiation factor TFIIB, Brf1 subunit/Transcription initiation factor TFIIB	Nitrosocosmicus oleophilus MY3	Nitrososphaerales	WGS	CP012850.1_2236	80.1
MP0886_Bin-84	Contig_2120_12	TFIIB, GTF2B, SUA7, tfb; transcription initiation factor TFIIB	Transcription initiation factor B	Transcription initiation factor TFIIB, Brf1 subunit/Transcription initiation factor TFIIB	Nitrosocosmicus oleophilus MY3	Nitrososphaerales	WGS	CP012850.1_2236	80.1
MP1166_Bin-54	Contig_250_13	TFIIB, GTF2B, SUA7, tfb; transcription initiation factor TFIIB	Transcription initiation factor B	Transcription initiation factor TFIIB, Brf1 subunit/Transcription initiation factor TFIIB	Nitrosocosmicus oleophilus MY3	Nitrososphaerales	WGS	CP012850.1_2236	80.1
MP1178_Bin-50	Contig_1712_5	TFIIB, GTF2B, SUA7, tfb; transcription initiation factor TFIIB	Transcription initiation factor B	Transcription initiation factor TFIIB, Brf1 subunit/Transcription initiation factor TFIIB	Nitrosocosmicus oleophilus MY3	Nitrososphaerales	WGS	CP012850.1_2236	80.1
MP1419_Bin-45	Contig_2608_14	TFIIB, GTF2B, SUA7, tfb; transcription initiation factor TFIIB	Transcription initiation factor B	Transcription initiation factor TFIIB, Brf1 subunit/Transcription initiation factor TFIIB	Nitrosocosmicus oleophilus MY3	Nitrososphaerales	WGS	CP012850.1_2236	80.1
OceanDNA-a866	00040_11	TFIIB, GTF2B, SUA7, tfb; transcription initiation factor TFIIB	Transcription initiation factor B	Transcription initiation factor TFIIB, Brf1 subunit/Transcription initiation factor TFIIB	Nitrosocosmicus oleophilus MY3	Nitrososphaerales	WGS	CP012850.1_2236	82.5
OceanDNA-a872	00045_2	TFIIB, GTF2B, SUA7, tfb; transcription initiation factor TFIIB	Transcription initiation factor B	Transcription initiation factor TFIIB, Brf1 subunit/Transcription initiation factor TFIIB	Nitrosocosmicus oleophilus MY3	Nitrososphaerales	WGS	CP012850.1_2236	80.1
OceanDNA-a873	00264_1	TFIIB, GTF2B, SUA7, tfb; transcription initiation factor TFIIB	Transcription initiation factor B	Transcription initiation factor TFIIB, Brf1 subunit/Transcription initiation factor TFIIB	Nitrosocosmicus oleophilus MY3	Nitrososphaerales	WGS	CP012850.1_2236	80.1
OceanDNA-a876	00108_5	TFIIB, GTF2B, SUA7, tfb; transcription initiation factor TFIIB	Transcription initiation factor B	Transcription initiation factor TFIIB, Brf1 subunit/Transcription initiation factor TFIIB	Nitrosocosmicus oleophilus MY3	Nitrososphaerales	WGS	CP012850.1_2236	80.1
OceanDNA-a879	00002_7	TFIIB, GTF2B, SUA7, tfb; transcription initiation factor TFIIB	Transcription initiation factor B	Transcription initiation factor TFIIB, Brf1 subunit/Transcription initiation factor TFIIB	Nitrosocosmicus oleophilus MY3	Nitrososphaerales	WGS	CP012850.1_2236	80.1
OceanDNA-a886	00036_9	TFIIB, GTF2B, SUA7, tfb; transcription initiation factor TFIIB	Transcription initiation factor B	Transcription initiation factor TFIIB, Brf1 subunit/Transcription initiation factor TFIIB	Nitrosocosmicus oleophilus MY3	Nitrososphaerales	WGS	CP012850.1_2236	80.1
OceanDNA-a889	00017_2	TFIIB, GTF2B, SUA7, tfb; transcription initiation factor TFIIB	Transcription initiation factor B	Transcription initiation factor TFIIB, Brf1 subunit/Transcription initiation factor TFIIB	Nitrosocosmicus oleophilus MY3	Nitrososphaerales	WGS	CP012850.1_2236	80.1
OceanDNA-a890	00010_20	TFIIB, GTF2B, SUA7, tfb; transcription initiation factor TFIIB	Transcription initiation factor B	Transcription initiation factor TFIIB, Brf1 subunit/Transcription initiation factor TFIIB	Nitrosocosmicus oleophilus MY3	Nitrososphaerales	WGS	CP012850.1_2236	80.1
OceanDNA-a891	00001_19	TFIIB, GTF2B, SUA7, tfb; transcription initiation factor TFIIB	Transcription initiation factor B	Transcription initiation factor TFIIB, Brf1 subunit/Transcription initiation factor TFIIB	Nitrosocosmicus oleophilus MY3	Nitrososphaerales	WGS	CP012850.1_2236	80.1
OceanDNA-a892	00009_14	TFIIB, GTF2B, SUA7, tfb; transcription initiation factor TFIIB	Transcription initiation factor B	Transcription initiation factor TFIIB, Brf1 subunit/Transcription initiation factor TFIIB	Nitrosocosmicus oleophilus MY3	Nitrososphaerales	WGS	CP012850.1_2236	80.1
OceanDNA-a894	00113_2	TFIIB, GTF2B, SUA7, tfb; transcription initiation factor TFIIB	Transcription initiation factor B	Transcription initiation factor TFIIB, Brf1 subunit/Transcription initiation factor TFIIB	Nitrosocosmicus oleophilus MY3	Nitrososphaerales	WGS	CP012850.1_2236	80.4
OceanDNA-a898	00120_4	TFIIB, GTF2B, SUA7, tfb; transcription initiation factor TFIIB	Transcription initiation factor B	Transcription initiation factor TFIIB, Brf1 subunit/Transcription initiation factor TFIIB	Nitrosocosmicus oleophilus MY3	Nitrososphaerales	WGS	CP012850.1_2236	80.1
OceanDNA-a899	00104_2	TFIIB, GTF2B, SUA7, tfb; transcription initiation factor TFIIB	Transcription initiation factor B	Transcription initiation factor TFIIB, Brf1 subunit/Transcription initiation factor TFIIB	Nitrosocosmicus oleophilus MY3	Nitrososphaerales	WGS	CP012850.1_2236	80.1
OceanDNA-a901	00127_4	TFIIB, GTF2B, SUA7, tfb; transcription initiation factor TFIIB	Transcription initiation factor B	Transcription initiation factor TFIIB, Brf1 subunit/Transcription initiation factor TFIIB	Nitrosocosmicus oleophilus MY3	Nitrososphaerales	WGS	CP012850.1_2236	80.1
OceanDNA-a905	00003_9	TFIIB, GTF2B, SUA7, tfb; transcription initiation factor TFIIB	Transcription initiation factor B	Transcription initiation factor TFIIB, Brf1 subunit/Transcription initiation factor TFIIB	Nitrosocosmicus oleophilus MY3	Nitrososphaerales	WGS	CP012850.1_2236	80.1
OceanDNA-a908	00086_5	TFIIB, GTF2B, SUA7, tfb; transcription initiation factor TFIIB	Transcription initiation factor B	Transcription initiation factor TFIIB, Brf1 subunit/Transcription initiation factor TFIIB	Nitrosocosmicus oleophilus MY3	Nitrososphaerales	WGS	CP012850.1_2236	80.1
OceanDNA-a912	00042_7	TFIIB, GTF2B, SUA7, tfb; transcription initiation factor TFIIB	Transcription initiation factor B	Transcription initiation factor TFIIB, Brf1 subunit/Transcription initiation factor TFIIB	Nitrosocosmicus oleophilus MY3	Nitrososphaerales	WGS	CP012850.1_2236	80.1
OceanDNA-a914	00065_2	TFIIB, GTF2B, SUA7, tfb; transcription initiation factor TFIIB	Transcription initiation factor B	Transcription initiation factor TFIIB, Brf1 subunit/Transcription initiation factor TFIIB	Nitrosocosmicus oleophilus MY3	Nitrososphaerales	WGS	CP012850.1_2236	80.1
OceanDNA-a918	00299_3	TFIIB, GTF2B, SUA7, tfb; transcription initiation factor TFIIB	Transcription initiation factor B	Transcription initiation factor TFIIB, Brf1 subunit/Transcription initiation factor TFIIB	Nitrosocosmicus oleophilus MY3	Nitrososphaerales	WGS	CP012850.1_2236	83.7
OceanDNA-a924	00002_37	TFIIB, GTF2B, SUA7, tfb; transcription initiation factor TFIIB	Transcription initiation factor B	Transcription initiation factor TFIIB, Brf1 subunit/Transcription initiation factor TFIIB	Nitrosocosmicus oleophilus MY3	Nitrososphaerales	WGS	CP012850.1_2236	80.1
OceanDNA-a926	00007_11	TFIIB, GTF2B, SUA7, tfb; transcription initiation factor TFIIB	Transcription initiation factor B	Transcription initiation factor TFIIB, Brf1 subunit/Transcription initiation factor TFIIB	Nitrosocosmicus oleophilus MY3	Nitrososphaerales	WGS	CP012850.1_2236	80.1
OceanDNA-a932	00015_5	TFIIB, GTF2B, SUA7, tfb; transcription initiation factor TFIIB	Transcription initiation factor B	Transcription initiation factor TFIIB, Brf1 subunit/Transcription initiation factor TFIIB	Nitrosocosmicus oleophilus MY3	Nitrososphaerales	WGS	CP012850.1_2236	80.4
OceanDNA-a933	00069_7	TFIIB, GTF2B, SUA7, tfb; transcription initiation factor TFIIB	Transcription initiation factor B	Transcription initiation factor TFIIB, Brf1 subunit/Transcription initiation factor TFIIB	Nitrosocosmicus oleophilus MY3	Nitrososphaerales	WGS	CP012850.1_2236	85.1
OceanDNA-a944	00138_1	TFIIB, GTF2B, SUA7, tfb; transcription initiation factor TFIIB	Transcription initiation factor B	Transcription initiation factor TFIIB, Brf1 subunit/Transcription initiation factor TFIIB	Nitrosocosmicus oleophilus MY3	Nitrososphaerales	WGS	CP012850.1_2236	80.1
OceanDNA-a945	00257_1	TFIIB, GTF2B, SUA7, tfb; transcription initiation factor TFIIB	Transcription initiation factor B	Transcription initiation factor TFIIB, Brf1 subunit/Transcription initiation factor TFIIB	Nitrosocosmicus oleophilus MY3	Nitrososphaerales	WGS	CP012850.1_2236	80.5
OceanDNA-a955	00049_1	TFIIB, GTF2B, SUA7, tfb; transcription initiation factor TFIIB	Transcription initiation factor B	Unannotated	Nitrosocosmicus oleophilus MY3	Nitrososphaerales	WGS	CP012850.1_2236	92.6
OceanDNA-a963	00119_6	TFIIB, GTF2B, SUA7, tfb; transcription initiation factor TFIIB	Transcription initiation factor B	Transcription initiation factor TFIIB, Brf1 subunit/Transcription initiation factor TFIIB	Nitrosocosmicus oleophilus MY3	Nitrososphaerales	WGS	CP012850.1_2236	86.4
OceanDNA-a974	00032_1	TFIIB, GTF2B, SUA7, tfb; transcription initiation factor TFIIB	Transcription initiation factor B	Transcription initiation factor TFIIB, Brf1 subunit/Transcription initiation factor TFIIB	Nitrosocosmicus oleophilus MY3	Nitrososphaerales	WGS	CP012850.1_2236	83
OceanDNA-a979	00041_11	TFIIB, GTF2B, SUA7, tfb; transcription initiation factor TFIIB	Transcription initiation factor B	Unannotated	Nitrosocosmicus oleophilus MY3	Nitrososphaerales	WGS	CP012850.1_2236	92.7
METAG_FAPCEBDL	TARA_SAMEA2622733_METAG-scaffold_9852_6	TFIIB, GTF2B, SUA7, tfb; transcription initiation factor TFIIB	Transcription initiation factor B	Transcription initiation factor TFIIB, Brf1 subunit/Transcription initiation factor TFIIB	Nitrosocosmicus oleophilus MY3	Nitrososphaerales	WGS	CP012850.1_2236	80.4
METAG_FAHBIDMO	TARA_SAMEA2623756_METAG-scaffold_7185_8	TFIIB, GTF2B, SUA7, tfb; transcription initiation factor TFIIB	Transcription initiation factor B	Transcription initiation factor TFIIB, Brf1 subunit/Transcription initiation factor TFIIB	Nitrosocosmicus oleophilus MY3	Nitrososphaerales	WGS	CP012850.1_2236	80.4
UBA223	DAHJ01000025.1_34	TFIIB, GTF2B, SUA7, tfb; transcription initiation factor TFIIB	Transcription initiation factor B	Transcription initiation factor TFIIB, Brf1 subunit/Transcription initiation factor TFIIB	Nitrosocosmicus oleophilus MY3	Nitrososphaerales	WGS	CP012850.1_2236	80.1
UBA57	DABY01000007.1_32	TFIIB, GTF2B, SUA7, tfb; transcription initiation factor TFIIB	Transcription initiation factor B	Transcription initiation factor TFIIB, Brf1 subunit/Transcription initiation factor TFIIB	Nitrosocosmicus oleophilus MY3	Nitrososphaerales	WGS	CP012850.1_2236	80.1
OceanDNA-a979	00029_1	EEF2; elongation factor 2	Translation elongation factor 2	Unannotated	Nitrosocosmicus oleophilus MY3	Nitrososphaerales	WGS	CP012850.1_2613	84.6
OceanDNA-a873	00037_1	EEF1A; elongation factor 1-alpha	Translation elongation factor 1 alpha subunit	Translation elongation factor EF-1 alpha, GTPase	Nitrosocosmicus oleophilus MY3	Nitrososphaerales	WGS	CP012850.1_2928	81.1
OceanDNA-a876	00041_1	cct, ths; archaeal chaperonin	Thermosome subunit	Chaperonin GroEL, HSP60 family	Nitrosocosmicus oleophilus MY3	Nitrososphaerales	WGS	CP012850.1_3279	80.4
OceanDNA-a880	00154_3	cct, ths; archaeal chaperonin	Thermosome subunit	Unannotated	Nitrosocosmicus oleophilus MY3	Nitrososphaerales	WGS	CP012850.1_3279	83.1
OceanDNA-a905	00176_1	cct, ths; archaeal chaperonin	Thermosome subunit	Chaperonin GroEL, HSP60 family	Nitrosocosmicus oleophilus MY3	Nitrososphaerales	WGS	CP012850.1_3279	85.2
OceanDNA-a921	00016_1	cct, ths; archaeal chaperonin	Thermosome subunit	Chaperonin GroEL, HSP60 family	Nitrosocosmicus oleophilus MY3	Nitrososphaerales	WGS	CP012850.1_3279	83.2
OceanDNA-a937	00157_3	cct, ths; archaeal chaperonin	Thermosome subunit	Chaperonin GroEL, HSP60 family	Nitrosocosmicus oleophilus MY3	Nitrososphaerales	WGS	CP012850.1_3279	83.9
OceanDNA-a943	00055_1	cct, ths; archaeal chaperonin	Thermosome subunit	Unannotated	Nitrosocosmicus oleophilus MY3	Nitrososphaerales	WGS	CP012850.1_3279	83.1
OceanDNA-a967	00108_1	cct, ths; archaeal chaperonin	Thermosome subunit	Unannotated	Nitrosocosmicus oleophilus MY3	Nitrososphaerales	WGS	CP012850.1_3279	82.4
AAIW	1055469_contig_868_12	VCP, CDC48; transitional endoplasmic reticulum ATPase	AAA family ATPase Cdc48	ATPase of the AAA+ class , CDC48 family	Nitrosocosmicus oleophilus MY3	Nitrososphaerales	WGS	CP012850.1_3496	83.4
MP1409_Bin-42	Contig_25358_2	VCP, CDC48; transitional endoplasmic reticulum ATPase	AAA family ATPase Cdc48	ATPase of the AAA+ class , CDC48 family	Nitrosocosmicus oleophilus MY3	Nitrososphaerales	WGS	CP012850.1_3496	82.1
OceanDNA-a24	00107_5	VCP, CDC48; transitional endoplasmic reticulum ATPase	AAA family ATPase Cdc48	ATPase of the AAA+ class , CDC48 family	Nitrosocosmicus oleophilus MY3	Nitrososphaerales	WGS	CP012850.1_3496	87.1
OceanDNA-a854	00188_1	VCP, CDC48; transitional endoplasmic reticulum ATPase	AAA family ATPase Cdc48	ATPase of the AAA+ class , CDC48 family	Nitrosocosmicus oleophilus MY3	Nitrososphaerales	WGS	CP012850.1_3496	81.4
OceanDNA-a856	00008_1	VCP, CDC48; transitional endoplasmic reticulum ATPase	AAA family ATPase Cdc48	ATPase of the AAA+ class , CDC48 family	Nitrosocosmicus oleophilus MY3	Nitrososphaerales	WGS	CP012850.1_3496	81.8
OceanDNA-a857	00106_4	VCP, CDC48; transitional endoplasmic reticulum ATPase	Vesicle-fusing ATPase (EC 3.6.4.6)	ATPase of the AAA+ class , CDC48 family	Nitrosocosmicus oleophilus MY3	Nitrososphaerales	WGS	CP012850.1_3496	85.9
OceanDNA-a901	00048_5	VCP, CDC48; transitional endoplasmic reticulum ATPase	AAA family ATPase Cdc48	ATPase of the AAA+ class , CDC48 family	Nitrosocosmicus oleophilus MY3	Nitrososphaerales	WGS	CP012850.1_3496	81.4
OceanDNA-a905	00100_1	VCP, CDC48; transitional endoplasmic reticulum ATPase	AAA family ATPase Cdc48	ATPase of the AAA+ class , CDC48 family	Nitrosocosmicus oleophilus MY3	Nitrososphaerales	WGS	CP012850.1_3496	81.2
OceanDNA-a876	00041_1	cct, ths; archaeal chaperonin	Thermosome subunit	Chaperonin GroEL, HSP60 family	Nitrosocosmicus oleophilus MY3	Nitrososphaerales	WGS	CP012850.1_3700	80.4
OceanDNA-a857	00277_1	RP-S11, MRPS11, rpsK; small subunit ribosomal protein S11	SSU ribosomal protein S14e (S11p)	Unannotated	Nitrosocosmicus oleophilus MY3	Nitrososphaerales	WGS	CP012850.1_473	83.1
AAIW	1055469_contig_868_12	VCP, CDC48; transitional endoplasmic reticulum ATPase	AAA family ATPase Cdc48	ATPase of the AAA+ class , CDC48 family	Nitrosocosmicus oleophilus MY3	Nitrososphaerales	WGS	CP012850.1_779	82.5
MP1409_Bin-42	Contig_25358_2	VCP, CDC48; transitional endoplasmic reticulum ATPase	AAA family ATPase Cdc48	ATPase of the AAA+ class , CDC48 family	Nitrosocosmicus oleophilus MY3	Nitrososphaerales	WGS	CP012850.1_779	80.7
OceanDNA-a24	00107_5	VCP, CDC48; transitional endoplasmic reticulum ATPase	AAA family ATPase Cdc48	ATPase of the AAA+ class , CDC48 family	Nitrosocosmicus oleophilus MY3	Nitrososphaerales	WGS	CP012850.1_779	85.5
OceanDNA-a854	00188_1	VCP, CDC48; transitional endoplasmic reticulum ATPase	AAA family ATPase Cdc48	ATPase of the AAA+ class , CDC48 family	Nitrosocosmicus oleophilus MY3	Nitrososphaerales	WGS	CP012850.1_779	80.9
OceanDNA-a856	00008_1	VCP, CDC48; transitional endoplasmic reticulum ATPase	AAA family ATPase Cdc48	ATPase of the AAA+ class , CDC48 family	Nitrosocosmicus oleophilus MY3	Nitrososphaerales	WGS	CP012850.1_779	81.2
OceanDNA-a857	00106_4	VCP, CDC48; transitional endoplasmic reticulum ATPase	Vesicle-fusing ATPase (EC 3.6.4.6)	ATPase of the AAA+ class , CDC48 family	Nitrosocosmicus oleophilus MY3	Nitrososphaerales	WGS	CP012850.1_779	84.2
OceanDNA-a901	00048_5	VCP, CDC48; transitional endoplasmic reticulum ATPase	AAA family ATPase Cdc48	ATPase of the AAA+ class , CDC48 family	Nitrosocosmicus oleophilus MY3	Nitrososphaerales	WGS	CP012850.1_779	81.4
OceanDNA-a905	00100_1	VCP, CDC48; transitional endoplasmic reticulum ATPase	AAA family ATPase Cdc48	ATPase of the AAA+ class , CDC48 family	Nitrosocosmicus oleophilus MY3	Nitrososphaerales	WGS	CP012850.1_779	81.1
OceanDNA-a888	00093_4	leuC, IPMI-L; 3-isopropylmalate/(R)-2-methylmalate dehydratase large subunit [EC:4.2.1.33 4.2.1.35]	3-isopropylmalate dehydratase large subunit (EC 4.2.1.33)	Homoaconitate hydratase/3-isopropylmalate dehydratase large subunit family protein	Nitrosocosmicus oleophilus MY3	Nitrososphaerales	WGS	CP012850.1_822	85.7
OceanDNA-a891	00048_8	leuC, IPMI-L; 3-isopropylmalate/(R)-2-methylmalate dehydratase large subunit [EC:4.2.1.33 4.2.1.35]	3-isopropylmalate dehydratase large subunit (EC 4.2.1.33)	Homoaconitate hydratase/3-isopropylmalate dehydratase large subunit family protein	Nitrosocosmicus oleophilus MY3	Nitrososphaerales	WGS	CP012850.1_822	80.5
OceanDNA-a899	00173_3	leuC, IPMI-L; 3-isopropylmalate/(R)-2-methylmalate dehydratase large subunit [EC:4.2.1.33 4.2.1.35]	3-isopropylmalate dehydratase large subunit (EC 4.2.1.33)	Unannotated	Nitrosocosmicus oleophilus MY3	Nitrososphaerales	WGS	CP012850.1_822	87.9
OceanDNA-a900	00051_6	leuC, IPMI-L; 3-isopropylmalate/(R)-2-methylmalate dehydratase large subunit [EC:4.2.1.33 4.2.1.35]	3-isopropylmalate dehydratase large subunit (EC 4.2.1.33)	Unannotated	Nitrosocosmicus oleophilus MY3	Nitrososphaerales	WGS	CP012850.1_822	86.4
OceanDNA-a981	00006_1	nrdD; ribonucleoside-triphosphate reductase (formate) [EC:1.1.98.6]	Ribonucleotide reductase of class III (anaerobic), large subunit (EC 1.17.4.2)	Unannotated	Nitrosocosmicus oleophilus MY3	Nitrososphaerales	WGS	CP012850.1_880	81
SAT139	PAVW01000003.1_11	E1.21.98.5; tetraether lipid synthase [EC:1.21.98.5]	MoaA/NifB/PqqE family radical SAM protein MJ0619	7,8-dihydro-6-hydroxymethylpterin dimethyltransferase, radical SAM superfamily enzyme	Nitrosocosmicus oleophilus MY3	Nitrososphaerales	WGS	CP012850.1_888	81
OceanDNA-a905	00176_1	cct, ths; archaeal chaperonin	Thermosome subunit	Chaperonin GroEL, HSP60 family	Ca. Nitrosocaldus islandicus 3F	Ca. Nitrosocaldales	WGS	CP024014.1_1002	82.3
OceanDNA-a943	00055_1	cct, ths; archaeal chaperonin	Thermosome subunit	Unannotated	Ca. Nitrosocaldus islandicus 3F	Ca. Nitrosocaldales	WGS	CP024014.1_1002	80.5
OceanDNA-a918	00187_3	dnaK, HSPA9; molecular chaperone DnaK	Chaperone protein DnaK	Unannotated	Ca. Nitrosocaldus islandicus 3F	Ca. Nitrosocaldales	WGS	CP024014.1_109	82.4
OceanDNA-a858	00066_7	TFIIB, GTF2B, SUA7, tfb; transcription initiation factor TFIIB	Transcription initiation factor B	Transcription initiation factor TFIIB, Brf1 subunit/Transcription initiation factor TFIIB	Ca. Nitrosocaldus islandicus 3F	Ca. Nitrosocaldales	WGS	CP024014.1_1114	81.4
OceanDNA-a866	00040_11	TFIIB, GTF2B, SUA7, tfb; transcription initiation factor TFIIB	Transcription initiation factor B	Transcription initiation factor TFIIB, Brf1 subunit/Transcription initiation factor TFIIB	Ca. Nitrosocaldus islandicus 3F	Ca. Nitrosocaldales	WGS	CP024014.1_1114	83.3
OceanDNA-a918	00299_3	TFIIB, GTF2B, SUA7, tfb; transcription initiation factor TFIIB	Transcription initiation factor B	Transcription initiation factor TFIIB, Brf1 subunit/Transcription initiation factor TFIIB	Ca. Nitrosocaldus islandicus 3F	Ca. Nitrosocaldales	WGS	CP024014.1_1114	84.4
OceanDNA-a933	00069_7	TFIIB, GTF2B, SUA7, tfb; transcription initiation factor TFIIB	Transcription initiation factor B	Transcription initiation factor TFIIB, Brf1 subunit/Transcription initiation factor TFIIB	Ca. Nitrosocaldus islandicus 3F	Ca. Nitrosocaldales	WGS	CP024014.1_1114	85.1
OceanDNA-a955	00049_1	TFIIB, GTF2B, SUA7, tfb; transcription initiation factor TFIIB	Transcription initiation factor B	Unannotated	Ca. Nitrosocaldus islandicus 3F	Ca. Nitrosocaldales	WGS	CP024014.1_1114	94.4
OceanDNA-a963	00119_6	TFIIB, GTF2B, SUA7, tfb; transcription initiation factor TFIIB	Transcription initiation factor B	Transcription initiation factor TFIIB, Brf1 subunit/Transcription initiation factor TFIIB	Ca. Nitrosocaldus islandicus 3F	Ca. Nitrosocaldales	WGS	CP024014.1_1114	86.4
OceanDNA-a974	00032_1	TFIIB, GTF2B, SUA7, tfb; transcription initiation factor TFIIB	Transcription initiation factor B	Transcription initiation factor TFIIB, Brf1 subunit/Transcription initiation factor TFIIB	Ca. Nitrosocaldus islandicus 3F	Ca. Nitrosocaldales	WGS	CP024014.1_1114	82.5
OceanDNA-a979	00041_11	TFIIB, GTF2B, SUA7, tfb; transcription initiation factor TFIIB	Transcription initiation factor B	Unannotated	Ca. Nitrosocaldus islandicus 3F	Ca. Nitrosocaldales	WGS	CP024014.1_1114	90.9
OceanDNA-a857	00250_5	EIF5B; translation initiation factor 5B	Translation initiation factor 2	Unannotated	Ca. Nitrosocaldus islandicus 3F	Ca. Nitrosocaldales	WGS	CP024014.1_1312	80.3
OceanDNA-a857	00277_1	RP-S11, MRPS11, rpsK; small subunit ribosomal protein S11	SSU ribosomal protein S14e (S11p)	Unannotated	Ca. Nitrosocaldus islandicus 3F	Ca. Nitrosocaldales	WGS	CP024014.1_1330	84.7
OceanDNA-a870	00005_32	RP-S11, MRPS11, rpsK; small subunit ribosomal protein S11	SSU ribosomal protein S14e (S11p)	Ribosomal protein S11	Ca. Nitrosocaldus islandicus 3F	Ca. Nitrosocaldales	WGS	CP024014.1_1330	81.1
OceanDNA-a952	00030_13	uppS, cpdS; tritrans,polycis-undecaprenyl-diphosphate synthase [geranylgeran	Undecaprenyl diphosphate synthase (geranylgeranyl diphosphate specific) (EC 2.5.1.89)	Unannotated	Ca. Nitrosocaldus islandicus 3F	Ca. Nitrosocaldales	WGS	CP024014.1_1358	82.5
GOMC.bin.1285	SAMN10402039_k53_3224430_1_10	RP-S12, MRPS12, rpsL; small subunit ribosomal protein S12	SSU ribosomal protein S23e (S12p)	Ribosomal protein S12	Ca. Nitrosocaldus islandicus 3F	Ca. Nitrosocaldales	WGS	CP024014.1_1572	80.8
OceanDNA-a854	00018_1	cct, ths; archaeal chaperonin	Thermosome subunit	Chaperonin GroEL, HSP60 family	Ca. Nitrosocaldus islandicus 3F	Ca. Nitrosocaldales	WGS	CP024014.1_1753	84.7
OceanDNA-a857	00024_7	cct, ths; archaeal chaperonin	Thermosome subunit	Chaperonin GroEL, HSP60 family	Ca. Nitrosocaldus islandicus 3F	Ca. Nitrosocaldales	WGS	CP024014.1_1753	84.5
OceanDNA-a921	00016_1	cct, ths; archaeal chaperonin	Thermosome subunit	Chaperonin GroEL, HSP60 family	Ca. Nitrosocaldus islandicus 3F	Ca. Nitrosocaldales	WGS	CP024014.1_1753	80.2
OceanDNA-a937	00157_3	cct, ths; archaeal chaperonin	Thermosome subunit	Chaperonin GroEL, HSP60 family	Ca. Nitrosocaldus islandicus 3F	Ca. Nitrosocaldales	WGS	CP024014.1_1753	80.4
OceanDNA-a943	00055_1	cct, ths; archaeal chaperonin	Thermosome subunit	Unannotated	Ca. Nitrosocaldus islandicus 3F	Ca. Nitrosocaldales	WGS	CP024014.1_1753	84.4
OceanDNA-a962	00001_7	cct, ths; archaeal chaperonin	Thermosome subunit	Chaperonin GroEL, HSP60 family	Ca. Nitrosocaldus islandicus 3F	Ca. Nitrosocaldales	WGS	CP024014.1_1753	81.1
SAT139	PAVW01000003.1_11	E1.21.98.5; tetraether lipid synthase [EC:1.21.98.5]	MoaA/NifB/PqqE family radical SAM protein MJ0619	7,8-dihydro-6-hydroxymethylpterin dimethyltransferase, radical SAM superfamily enzyme	Ca. Nitrosocaldus islandicus 3F	Ca. Nitrosocaldales	WGS	CP024014.1_213	80.7
AAIW	1055469_contig_868_12	VCP, CDC48; transitional endoplasmic reticulum ATPase	AAA family ATPase Cdc48	ATPase of the AAA+ class , CDC48 family	Ca. Nitrosocaldus islandicus 3F	Ca. Nitrosocaldales	WGS	CP024014.1_231	82.7
MP1409_Bin-42	Contig_25358_2	VCP, CDC48; transitional endoplasmic reticulum ATPase	AAA family ATPase Cdc48	ATPase of the AAA+ class , CDC48 family	Ca. Nitrosocaldus islandicus 3F	Ca. Nitrosocaldales	WGS	CP024014.1_231	83.7
OceanDNA-a24	00107_5	VCP, CDC48; transitional endoplasmic reticulum ATPase	AAA family ATPase Cdc48	ATPase of the AAA+ class , CDC48 family	Ca. Nitrosocaldus islandicus 3F	Ca. Nitrosocaldales	WGS	CP024014.1_231	85
OceanDNA-a854	00188_1	VCP, CDC48; transitional endoplasmic reticulum ATPase	AAA family ATPase Cdc48	ATPase of the AAA+ class , CDC48 family	Ca. Nitrosocaldus islandicus 3F	Ca. Nitrosocaldales	WGS	CP024014.1_231	81.6
OceanDNA-a856	00008_1	VCP, CDC48; transitional endoplasmic reticulum ATPase	AAA family ATPase Cdc48	ATPase of the AAA+ class , CDC48 family	Ca. Nitrosocaldus islandicus 3F	Ca. Nitrosocaldales	WGS	CP024014.1_231	81.9
OceanDNA-a857	00106_4	VCP, CDC48; transitional endoplasmic reticulum ATPase	Vesicle-fusing ATPase (EC 3.6.4.6)	ATPase of the AAA+ class , CDC48 family	Ca. Nitrosocaldus islandicus 3F	Ca. Nitrosocaldales	WGS	CP024014.1_231	83.8
OceanDNA-a901	00048_5	VCP, CDC48; transitional endoplasmic reticulum ATPase	AAA family ATPase Cdc48	ATPase of the AAA+ class , CDC48 family	Ca. Nitrosocaldus islandicus 3F	Ca. Nitrosocaldales	WGS	CP024014.1_231	81.9
OceanDNA-a905	00100_1	VCP, CDC48; transitional endoplasmic reticulum ATPase	AAA family ATPase Cdc48	ATPase of the AAA+ class , CDC48 family	Ca. Nitrosocaldus islandicus 3F	Ca. Nitrosocaldales	WGS	CP024014.1_231	81.4
OceanDNA-a857	00344_2	ATPVB, ntpB, atpB; V/A-type H+/Na+-transporting ATPase subunit B	V-type ATP synthase subunit B (EC 3.6.3.14)	Archaeal/vacuolar-type H+-ATPase subunit B	Ca. Nitrosocaldus islandicus 3F	Ca. Nitrosocaldales	WGS	CP024014.1_84	80.4
OceanDNA-a888	00093_4	leuC, IPMI-L; 3-isopropylmalate/(R)-2-methylmalate dehydratase large subunit [EC:4.2.1.33 4.2.1.35]	3-isopropylmalate dehydratase large subunit (EC 4.2.1.33)	Homoaconitate hydratase/3-isopropylmalate dehydratase large subunit family protein	Ca. Nitrosotenuis aquarius AQ6f	Nitrosopumilales-other	WGS	CP024808.1_1005	87.9
OceanDNA-a899	00173_3	leuC, IPMI-L; 3-isopropylmalate/(R)-2-methylmalate dehydratase large subunit [EC:4.2.1.33 4.2.1.35]	3-isopropylmalate dehydratase large subunit (EC 4.2.1.33)	Unannotated	Ca. Nitrosotenuis aquarius AQ6f	Nitrosopumilales-other	WGS	CP024808.1_1005	87.9
OceanDNA-a900	00051_6	leuC, IPMI-L; 3-isopropylmalate/(R)-2-methylmalate dehydratase large subunit [EC:4.2.1.33 4.2.1.35]	3-isopropylmalate dehydratase large subunit (EC 4.2.1.33)	Unannotated	Ca. Nitrosotenuis aquarius AQ6f	Nitrosopumilales-other	WGS	CP024808.1_1005	88.1
OceanDNA-a963	00194_1	INO1, ISYNA1; myo-inositol-1-phosphate synthase [EC:5.5.1.4]	Inositol-1-phosphate synthase (EC 5.5.1.4)	Myo-inositol-1-phosphate synthase	Ca. Nitrosotenuis aquarius AQ6f	Nitrosopumilales-other	WGS	CP024808.1_1017	86.6
METAG_FCBJNKBN	TARA_SAMEA2619970_METAG-scaffold_4836_12	INO1, ISYNA1; myo-inositol-1-phosphate synthase [EC:5.5.1.4]	Inositol-1-phosphate synthase (EC 5.5.1.4)	Myo-inositol-1-phosphate synthase	Ca. Nitrosotenuis aquarius AQ6f	Nitrosopumilales-other	WGS	CP024808.1_1017	81.8
AAIW	1055469_contig_868_12	VCP, CDC48; transitional endoplasmic reticulum ATPase	AAA family ATPase Cdc48	ATPase of the AAA+ class , CDC48 family	Ca. Nitrosotenuis aquarius AQ6f	Nitrosopumilales-other	WGS	CP024808.1_1337	82.7
MP1409_Bin-42	Contig_25358_2	VCP, CDC48; transitional endoplasmic reticulum ATPase	AAA family ATPase Cdc48	ATPase of the AAA+ class , CDC48 family	Ca. Nitrosotenuis aquarius AQ6f	Nitrosopumilales-other	WGS	CP024808.1_1337	83.6
OceanDNA-a24	00107_5	VCP, CDC48; transitional endoplasmic reticulum ATPase	AAA family ATPase Cdc48	ATPase of the AAA+ class , CDC48 family	Ca. Nitrosotenuis aquarius AQ6f	Nitrosopumilales-other	WGS	CP024808.1_1337	85.4
OceanDNA-a857	00106_4	VCP, CDC48; transitional endoplasmic reticulum ATPase	Vesicle-fusing ATPase (EC 3.6.4.6)	ATPase of the AAA+ class , CDC48 family	Ca. Nitrosotenuis aquarius AQ6f	Nitrosopumilales-other	WGS	CP024808.1_1337	84.7
OceanDNA-a901	00048_5	VCP, CDC48; transitional endoplasmic reticulum ATPase	AAA family ATPase Cdc48	ATPase of the AAA+ class , CDC48 family	Ca. Nitrosotenuis aquarius AQ6f	Nitrosopumilales-other	WGS	CP024808.1_1337	81.8
OceanDNA-a905	00100_1	VCP, CDC48; transitional endoplasmic reticulum ATPase	AAA family ATPase Cdc48	ATPase of the AAA+ class , CDC48 family	Ca. Nitrosotenuis aquarius AQ6f	Nitrosopumilales-other	WGS	CP024808.1_1337	81.3
OceanDNA-a981	00006_1	nrdD; ribonucleoside-triphosphate reductase (formate) [EC:1.1.98.6]	Ribonucleotide reductase of class III (anaerobic), large subunit (EC 1.17.4.2)	Unannotated	Ca. Nitrosotenuis aquarius AQ6f	Nitrosopumilales-other	WGS	CP024808.1_1639	84.1
MP1527_Bin-62	Contig_20545_3	COX10, ctaB, cyoE; heme o synthase [EC:2.5.1.141]	Heme O synthase, protoheme IX farnesyltransferase, COX10-CtaB	Polyprenyltransferase (cytochrome oxidase assembly factor)	Ca. Nitrosotenuis aquarius AQ6f	Nitrosopumilales-other	WGS	CP024808.1_173	81.4
OceanDNA-a854	00018_1	cct, ths; archaeal chaperonin	Thermosome subunit	Chaperonin GroEL, HSP60 family	Ca. Nitrosotenuis aquarius AQ6f	Nitrosopumilales-other	WGS	CP024808.1_1790	81.2
OceanDNA-a857	00277_1	RP-S11, MRPS11, rpsK; small subunit ribosomal protein S11	SSU ribosomal protein S14e (S11p)	Unannotated	Ca. Nitrosotenuis aquarius AQ6f	Nitrosopumilales-other	WGS	CP024808.1_1999	81.4
OceanDNA-a873	00037_1	EEF1A; elongation factor 1-alpha	Translation elongation factor 1 alpha subunit	Translation elongation factor EF-1 alpha, GTPase	Ca. Nitrosotenuis aquarius AQ6f	Nitrosopumilales-other	WGS	CP024808.1_344	81.6
OceanDNA-a857	00024_7	cct, ths; archaeal chaperonin	Thermosome subunit	Chaperonin GroEL, HSP60 family	Ca. Nitrosotenuis aquarius AQ6f	Nitrosopumilales-other	WGS	CP024808.1_964	84.1
AAIW	1055469_contig_868_12	VCP, CDC48; transitional endoplasmic reticulum ATPase	AAA family ATPase Cdc48	ATPase of the AAA+ class , CDC48 family	Nitrosopumilus ureiphilus PS0	Nitrosopumilales-other	WGS	CP026995.1_105	82.4
MP1178_Bin-50	Contig_3209_1	VCP, CDC48; transitional endoplasmic reticulum ATPase	AAA family ATPase Cdc48	ATPase of the AAA+ class , CDC48 family	Nitrosopumilus ureiphilus PS0	Nitrosopumilales-other	WGS	CP026995.1_105	80.1
MP1409_Bin-42	Contig_25358_2	VCP, CDC48; transitional endoplasmic reticulum ATPase	AAA family ATPase Cdc48	ATPase of the AAA+ class , CDC48 family	Nitrosopumilus ureiphilus PS0	Nitrosopumilales-other	WGS	CP026995.1_105	82.9
OceanDNA-a24	00107_5	VCP, CDC48; transitional endoplasmic reticulum ATPase	AAA family ATPase Cdc48	ATPase of the AAA+ class , CDC48 family	Nitrosopumilus ureiphilus PS0	Nitrosopumilales-other	WGS	CP026995.1_105	84.3
OceanDNA-a857	00106_4	VCP, CDC48; transitional endoplasmic reticulum ATPase	Vesicle-fusing ATPase (EC 3.6.4.6)	ATPase of the AAA+ class , CDC48 family	Nitrosopumilus ureiphilus PS0	Nitrosopumilales-other	WGS	CP026995.1_105	84.3
OceanDNA-a901	00048_5	VCP, CDC48; transitional endoplasmic reticulum ATPase	AAA family ATPase Cdc48	ATPase of the AAA+ class , CDC48 family	Nitrosopumilus ureiphilus PS0	Nitrosopumilales-other	WGS	CP026995.1_105	81.6
OceanDNA-a905	00100_1	VCP, CDC48; transitional endoplasmic reticulum ATPase	AAA family ATPase Cdc48	ATPase of the AAA+ class , CDC48 family	Nitrosopumilus ureiphilus PS0	Nitrosopumilales-other	WGS	CP026995.1_105	81
MP1527_Bin-62	Contig_23434_3	ABC.PE.P; peptide/nickel transport system permease protein	Oligopeptide ABC transporter, permease protein OppB (TC 3.A.1.5.1)	ABC-type dipeptide/oligopeptide/nickel transport system, permease component	Nitrosopumilus ureiphilus PS0	Nitrosopumilales-other	WGS	CP026995.1_1100	83.6
OceanDNA-a856	00029_9	E1.21.98.5; tetraether lipid synthase [EC:1.21.98.5]	MoaA/NifB/PqqE family radical SAM protein MJ0619	7,8-dihydro-6-hydroxymethylpterin dimethyltransferase, radical SAM superfamily enzyme	Nitrosopumilus ureiphilus PS0	Nitrosopumilales-other	WGS	CP026995.1_125	81.3
OceanDNA-a883	00031_8	Unannotated	hypothetical protein	Uncharacterized protein	Nitrosopumilus ureiphilus PS0	Nitrosopumilales-other	WGS	CP026995.1_1569	91.4
OceanDNA-a888	00126_1	Unannotated	hypothetical protein	Uncharacterized protein	Nitrosopumilus ureiphilus PS0	Nitrosopumilales-other	WGS	CP026995.1_1569	90.4
OceanDNA-a891	00069_3	Unannotated	hypothetical protein	Uncharacterized protein	Nitrosopumilus ureiphilus PS0	Nitrosopumilales-other	WGS	CP026995.1_1569	90.4
OceanDNA-a924	00012_33	Unannotated	hypothetical protein	Uncharacterized protein	Nitrosopumilus ureiphilus PS0	Nitrosopumilales-other	WGS	CP026995.1_1569	80.9
OceanDNA-a873	00037_1	EEF1A; elongation factor 1-alpha	Translation elongation factor 1 alpha subunit	Translation elongation factor EF-1 alpha, GTPase	Nitrosopumilus ureiphilus PS0	Nitrosopumilales-other	WGS	CP026995.1_1661	81.6
MP1527_Bin-62	Contig_20545_3	COX10, ctaB, cyoE; heme o synthase [EC:2.5.1.141]	Heme O synthase, protoheme IX farnesyltransferase, COX10-CtaB	Polyprenyltransferase (cytochrome oxidase assembly factor)	Nitrosopumilus ureiphilus PS0	Nitrosopumilales-other	WGS	CP026995.1_1927	80.1
OceanDNA-a857	00277_1	RP-S11, MRPS11, rpsK; small subunit ribosomal protein S11	SSU ribosomal protein S14e (S11p)	Unannotated	Nitrosopumilus ureiphilus PS0	Nitrosopumilales-other	WGS	CP026995.1_2269	81.4
OceanDNA-a854	00018_1	cct, ths; archaeal chaperonin	Thermosome subunit	Chaperonin GroEL, HSP60 family	Nitrosopumilus ureiphilus PS0	Nitrosopumilales-other	WGS	CP026995.1_2405	80.5
OceanDNA-a981	00006_1	nrdD; ribonucleoside-triphosphate reductase (formate) [EC:1.1.98.6]	Ribonucleotide reductase of class III (anaerobic), large subunit (EC 1.17.4.2)	Unannotated	Nitrosopumilus ureiphilus PS0	Nitrosopumilales-other	WGS	CP026995.1_2492	84.1
MAG2	c_000000061835_1	ATPVB, ntpB, atpB; V/A-type H+/Na+-transporting ATPase subunit B	V-type ATP synthase subunit B (EC 3.6.3.14)	Archaeal/vacuolar-type H+-ATPase subunit B	Nitrosopumilus ureiphilus PS0	Nitrosopumilales-other	WGS	CP026995.1_2518	82.8
OceanDNA-a967	00108_1	cct, ths; archaeal chaperonin	Thermosome subunit	Unannotated	Nitrosopumilus ureiphilus PS0	Nitrosopumilales-other	WGS	CP026995.1_2631	80.3
MP1527_Bin-62	Contig_29907_1	GCH1, folE; GTP cyclohydrolase IA [EC:3.5.4.16]	GTP cyclohydrolase I (EC 3.5.4.16) type 1	GTP cyclohydrolase I	Nitrosopumilus ureiphilus PS0	Nitrosopumilales-other	WGS	CP026995.1_38	80.5
MP0315_Bin-25	Contig_7688_6	ETF1, ERF1; peptide chain release factor subunit 1	hypothetical protein	Peptide chain release factor eRF1	Nitrosopumilus ureiphilus PS0	Nitrosopumilales-other	WGS	CP026995.1_622	83.3
OceanDNA-a972	00043_1	ETF1, ERF1; peptide chain release factor subunit 1	hypothetical protein	Unannotated	Nitrosopumilus ureiphilus PS0	Nitrosopumilales-other	WGS	CP026995.1_622	83.1
OceanDNA-a873	00287_1	leuC, IPMI-L; 3-isopropylmalate/(R)-2-methylmalate dehydratase large subunit [EC:4.2.1.33 4.2.1.35]	3-isopropylmalate dehydratase large subunit (EC 4.2.1.33)	Unannotated	Nitrosopumilus ureiphilus PS0	Nitrosopumilales-other	WGS	CP026995.1_626	82.8
OceanDNA-a875	00270_2	leuC, IPMI-L; 3-isopropylmalate/(R)-2-methylmalate dehydratase large subunit [EC:4.2.1.33 4.2.1.35]	3-isopropylmalate dehydratase large subunit (EC 4.2.1.33)	Unannotated	Nitrosopumilus ureiphilus PS0	Nitrosopumilales-other	WGS	CP026995.1_626	86.2
OceanDNA-a888	00093_4	leuC, IPMI-L; 3-isopropylmalate/(R)-2-methylmalate dehydratase large subunit [EC:4.2.1.33 4.2.1.35]	3-isopropylmalate dehydratase large subunit (EC 4.2.1.33)	Homoaconitate hydratase/3-isopropylmalate dehydratase large subunit family protein	Nitrosopumilus ureiphilus PS0	Nitrosopumilales-other	WGS	CP026995.1_626	87
OceanDNA-a897	00367_2	leuC, IPMI-L; 3-isopropylmalate/(R)-2-methylmalate dehydratase large subunit [EC:4.2.1.33 4.2.1.35]	3-isopropylmalate dehydratase large subunit (EC 4.2.1.33)	Homoaconitate hydratase/3-isopropylmalate dehydratase large subunit family protein	Nitrosopumilus ureiphilus PS0	Nitrosopumilales-other	WGS	CP026995.1_626	80.2
OceanDNA-a899	00173_3	leuC, IPMI-L; 3-isopropylmalate/(R)-2-methylmalate dehydratase large subunit [EC:4.2.1.33 4.2.1.35]	3-isopropylmalate dehydratase large subunit (EC 4.2.1.33)	Unannotated	Nitrosopumilus ureiphilus PS0	Nitrosopumilales-other	WGS	CP026995.1_626	88.1
OceanDNA-a900	00051_6	leuC, IPMI-L; 3-isopropylmalate/(R)-2-methylmalate dehydratase large subunit [EC:4.2.1.33 4.2.1.35]	3-isopropylmalate dehydratase large subunit (EC 4.2.1.33)	Unannotated	Nitrosopumilus ureiphilus PS0	Nitrosopumilales-other	WGS	CP026995.1_626	86.8
OceanDNA-a908	00242_1	leuC, IPMI-L; 3-isopropylmalate/(R)-2-methylmalate dehydratase large subunit [EC:4.2.1.33 4.2.1.35]	3-isopropylmalate dehydratase large subunit (EC 4.2.1.33)	Unannotated	Nitrosopumilus ureiphilus PS0	Nitrosopumilales-other	WGS	CP026995.1_626	87.7
OceanDNA-a933	00174_2	leuC, IPMI-L; 3-isopropylmalate/(R)-2-methylmalate dehydratase large subunit [EC:4.2.1.33 4.2.1.35]	3-isopropylmalate dehydratase large subunit (EC 4.2.1.33)	Homoaconitate hydratase/3-isopropylmalate dehydratase large subunit family protein	Nitrosopumilus ureiphilus PS0	Nitrosopumilales-other	WGS	CP026995.1_626	86
OceanDNA-a866	00040_11	TFIIB, GTF2B, SUA7, tfb; transcription initiation factor TFIIB	Transcription initiation factor B	Transcription initiation factor TFIIB, Brf1 subunit/Transcription initiation factor TFIIB	Nitrosopumilus ureiphilus PS0	Nitrosopumilales-other	WGS	CP026995.1_941	82.5
OceanDNA-a918	00299_3	TFIIB, GTF2B, SUA7, tfb; transcription initiation factor TFIIB	Transcription initiation factor B	Transcription initiation factor TFIIB, Brf1 subunit/Transcription initiation factor TFIIB	Nitrosopumilus ureiphilus PS0	Nitrosopumilales-other	WGS	CP026995.1_941	81
OceanDNA-a933	00069_7	TFIIB, GTF2B, SUA7, tfb; transcription initiation factor TFIIB	Transcription initiation factor B	Transcription initiation factor TFIIB, Brf1 subunit/Transcription initiation factor TFIIB	Nitrosopumilus ureiphilus PS0	Nitrosopumilales-other	WGS	CP026995.1_941	84.5
OceanDNA-a963	00119_6	TFIIB, GTF2B, SUA7, tfb; transcription initiation factor TFIIB	Transcription initiation factor B	Transcription initiation factor TFIIB, Brf1 subunit/Transcription initiation factor TFIIB	Nitrosopumilus ureiphilus PS0	Nitrosopumilales-other	WGS	CP026995.1_941	82.7
OceanDNA-a974	00032_1	TFIIB, GTF2B, SUA7, tfb; transcription initiation factor TFIIB	Transcription initiation factor B	Transcription initiation factor TFIIB, Brf1 subunit/Transcription initiation factor TFIIB	Nitrosopumilus ureiphilus PS0	Nitrosopumilales-other	WGS	CP026995.1_941	82
OceanDNA-a979	00041_11	TFIIB, GTF2B, SUA7, tfb; transcription initiation factor TFIIB	Transcription initiation factor B	Unannotated	Nitrosopumilus ureiphilus PS0	Nitrosopumilales-other	WGS	CP026995.1_941	90.9
OceanDNA-a963	00194_1	INO1, ISYNA1; myo-inositol-1-phosphate synthase [EC:5.5.1.4]	Inositol-1-phosphate synthase (EC 5.5.1.4)	Myo-inositol-1-phosphate synthase	Nitrosopumilus ureiphilus PS0	Nitrosopumilales-other	WGS	CP026995.1_969	88.9
METAG_FCBJNKBN	TARA_SAMEA2619970_METAG-scaffold_4836_12	INO1, ISYNA1; myo-inositol-1-phosphate synthase [EC:5.5.1.4]	Inositol-1-phosphate synthase (EC 5.5.1.4)	Myo-inositol-1-phosphate synthase	Nitrosopumilus ureiphilus PS0	Nitrosopumilales-other	WGS	CP026995.1_969	80.6
OceanDNA-a905	00176_1	cct, ths; archaeal chaperonin	Thermosome subunit	Chaperonin GroEL, HSP60 family	Ca. Nitrosomirales sp. 3300043178_97	Ca. Nitrosomirales	MAG	Ga0484860_0000191_104	82.9
OceanDNA-a921	00016_1	cct, ths; archaeal chaperonin	Thermosome subunit	Chaperonin GroEL, HSP60 family	Ca. Nitrosomirales sp. 3300043178_97	Ca. Nitrosomirales	MAG	Ga0484860_0000191_104	80.4
OceanDNA-a937	00157_3	cct, ths; archaeal chaperonin	Thermosome subunit	Chaperonin GroEL, HSP60 family	Ca. Nitrosomirales sp. 3300043178_97	Ca. Nitrosomirales	MAG	Ga0484860_0000191_104	81.4
OceanDNA-a967	00108_1	cct, ths; archaeal chaperonin	Thermosome subunit	Unannotated	Ca. Nitrosomirales sp. 3300043178_97	Ca. Nitrosomirales	MAG	Ga0484860_0000191_104	83.1
OceanDNA-a857	00008_1	ATPVB, ntpB, atpB; V/A-type H+/Na+-transporting ATPase subunit B	V-type ATP synthase subunit B (EC 3.6.3.14)	Archaeal/vacuolar-type H+-ATPase subunit B	Ca. Nitrosomirales sp. 3300043178_97	Ca. Nitrosomirales	MAG	Ga0484860_0000191_56	80.6
OceanDNA-a981	00006_1	nrdD; ribonucleoside-triphosphate reductase (formate) [EC:1.1.98.6]	Ribonucleotide reductase of class III (anaerobic), large subunit (EC 1.17.4.2)	Unannotated	Ca. Nitrosomirales sp. 3300043178_97	Ca. Nitrosomirales	MAG	Ga0484860_0000191_74	86.4
OceanDNA-a905	00176_1	cct, ths; archaeal chaperonin	Thermosome subunit	Chaperonin GroEL, HSP60 family	Ca. Nitrosomirales sp. 3300043178_97	Ca. Nitrosomirales	MAG	Ga0484860_0001370_16	84
OceanDNA-a967	00108_1	cct, ths; archaeal chaperonin	Thermosome subunit	Unannotated	Ca. Nitrosomirales sp. 3300043178_97	Ca. Nitrosomirales	MAG	Ga0484860_0001370_16	81.7
OceanDNA-a959	00035_13	RUXX; small nuclear ribonucleoprotein	Putative snRNP Sm-like protein	Unannotated	Ca. Nitrosomirales sp. 3300043178_97	Ca. Nitrosomirales	MAG	Ga0484860_0001514_3	80.3
AAIW	1055469_contig_868_12	VCP, CDC48; transitional endoplasmic reticulum ATPase	AAA family ATPase Cdc48	ATPase of the AAA+ class , CDC48 family	Ca. Nitrosomirales sp. 3300043178_97	Ca. Nitrosomirales	MAG	Ga0484860_0001598_25	83
MP1409_Bin-42	Contig_25358_2	VCP, CDC48; transitional endoplasmic reticulum ATPase	AAA family ATPase Cdc48	ATPase of the AAA+ class , CDC48 family	Ca. Nitrosomirales sp. 3300043178_97	Ca. Nitrosomirales	MAG	Ga0484860_0001598_25	82.9
OceanDNA-a24	00107_5	VCP, CDC48; transitional endoplasmic reticulum ATPase	AAA family ATPase Cdc48	ATPase of the AAA+ class , CDC48 family	Ca. Nitrosomirales sp. 3300043178_97	Ca. Nitrosomirales	MAG	Ga0484860_0001598_25	87.5
OceanDNA-a854	00188_1	VCP, CDC48; transitional endoplasmic reticulum ATPase	AAA family ATPase Cdc48	ATPase of the AAA+ class , CDC48 family	Ca. Nitrosomirales sp. 3300043178_97	Ca. Nitrosomirales	MAG	Ga0484860_0001598_25	82.1
OceanDNA-a856	00008_1	VCP, CDC48; transitional endoplasmic reticulum ATPase	AAA family ATPase Cdc48	ATPase of the AAA+ class , CDC48 family	Ca. Nitrosomirales sp. 3300043178_97	Ca. Nitrosomirales	MAG	Ga0484860_0001598_25	82.2
OceanDNA-a857	00106_4	VCP, CDC48; transitional endoplasmic reticulum ATPase	Vesicle-fusing ATPase (EC 3.6.4.6)	ATPase of the AAA+ class , CDC48 family	Ca. Nitrosomirales sp. 3300043178_97	Ca. Nitrosomirales	MAG	Ga0484860_0001598_25	85.8
OceanDNA-a901	00048_5	VCP, CDC48; transitional endoplasmic reticulum ATPase	AAA family ATPase Cdc48	ATPase of the AAA+ class , CDC48 family	Ca. Nitrosomirales sp. 3300043178_97	Ca. Nitrosomirales	MAG	Ga0484860_0001598_25	81.6
OceanDNA-a905	00100_1	VCP, CDC48; transitional endoplasmic reticulum ATPase	AAA family ATPase Cdc48	ATPase of the AAA+ class , CDC48 family	Ca. Nitrosomirales sp. 3300043178_97	Ca. Nitrosomirales	MAG	Ga0484860_0001598_25	81.3
GOMC.bin.10546	k63_4204366_11	RP-S12, MRPS12, rpsL; small subunit ribosomal protein S12	SSU ribosomal protein S23e (S12p)	Ribosomal protein S12	Ca. Nitrosomirales sp. 3300043178_97	Ca. Nitrosomirales	MAG	Ga0484860_0004765_12	82.6
GOMC.bin.1285	SAMN10402039_k53_3224430_1_10	RP-S12, MRPS12, rpsL; small subunit ribosomal protein S12	SSU ribosomal protein S23e (S12p)	Ribosomal protein S12	Ca. Nitrosomirales sp. 3300043178_97	Ca. Nitrosomirales	MAG	Ga0484860_0004765_12	82.3
OceanDNA-a932	00198_1	RP-S12, MRPS12, rpsL; small subunit ribosomal protein S12	SSU ribosomal protein S23e (S12p)	Ribosomal protein S12	Ca. Nitrosomirales sp. 3300043178_97	Ca. Nitrosomirales	MAG	Ga0484860_0004765_12	83.1
OceanDNA-a937	00178_1	RP-S12, MRPS12, rpsL; small subunit ribosomal protein S12	SSU ribosomal protein S23e (S12p)	Ribosomal protein S12	Ca. Nitrosomirales sp. 3300043178_97	Ca. Nitrosomirales	MAG	Ga0484860_0004765_12	83.9
METAG_FAPCEBDL	TARA_SAMEA2622733_METAG-scaffold_61608_4	RP-S12, MRPS12, rpsL; small subunit ribosomal protein S12	hypothetical protein	Unannotated	Ca. Nitrosomirales sp. 3300043178_97	Ca. Nitrosomirales	MAG	Ga0484860_0004765_12	86.2
OceanDNA-a898	00211_1	rpoA1; DNA-directed RNA polymerase subunit A [EC:2.7.7.6]	DNA-directed RNA polymerase subunit A (EC 2.7.7.6)	DNA-directed RNA polymerase subunit A	Ca. Nitrosomirales sp. 3300043178_97	Ca. Nitrosomirales	MAG	Ga0484860_0004765_7	81.8
OceanDNA-a968	00084_1	rpoA1; DNA-directed RNA polymerase subunit A [EC:2.7.7.6]	DNA-directed RNA polymerase subunit A (EC 2.7.7.6)	Unannotated	Ca. Nitrosomirales sp. 3300043178_97	Ca. Nitrosomirales	MAG	Ga0484860_0004765_7	84.1
OceanDNA-a873	00037_1	EEF1A; elongation factor 1-alpha	Translation elongation factor 1 alpha subunit	Translation elongation factor EF-1 alpha, GTPase	Ca. Nitrosomirales sp. 3300043178_97	Ca. Nitrosomirales	MAG	Ga0484860_0006020_10	80.2
GOMC.bin.10546	k63_5481527_22	TFIIB, GTF2B, SUA7, tfb; transcription initiation factor TFIIB	Transcription initiation factor B	Transcription initiation factor TFIIB, Brf1 subunit/Transcription initiation factor TFIIB	Ca. Nitrosomirales sp. 3300043178_97	Ca. Nitrosomirales	MAG	Ga0484860_0007322_10	80.4
OceanDNA-a858	00066_7	TFIIB, GTF2B, SUA7, tfb; transcription initiation factor TFIIB	Transcription initiation factor B	Transcription initiation factor TFIIB, Brf1 subunit/Transcription initiation factor TFIIB	Ca. Nitrosomirales sp. 3300043178_97	Ca. Nitrosomirales	MAG	Ga0484860_0007322_10	80.3
OceanDNA-a866	00040_11	TFIIB, GTF2B, SUA7, tfb; transcription initiation factor TFIIB	Transcription initiation factor B	Transcription initiation factor TFIIB, Brf1 subunit/Transcription initiation factor TFIIB	Ca. Nitrosomirales sp. 3300043178_97	Ca. Nitrosomirales	MAG	Ga0484860_0007322_10	82.5
OceanDNA-a876	00108_5	TFIIB, GTF2B, SUA7, tfb; transcription initiation factor TFIIB	Transcription initiation factor B	Transcription initiation factor TFIIB, Brf1 subunit/Transcription initiation factor TFIIB	Ca. Nitrosomirales sp. 3300043178_97	Ca. Nitrosomirales	MAG	Ga0484860_0007322_10	80.1
OceanDNA-a918	00299_3	TFIIB, GTF2B, SUA7, tfb; transcription initiation factor TFIIB	Transcription initiation factor B	Transcription initiation factor TFIIB, Brf1 subunit/Transcription initiation factor TFIIB	Ca. Nitrosomirales sp. 3300043178_97	Ca. Nitrosomirales	MAG	Ga0484860_0007322_10	83
OceanDNA-a933	00069_7	TFIIB, GTF2B, SUA7, tfb; transcription initiation factor TFIIB	Transcription initiation factor B	Transcription initiation factor TFIIB, Brf1 subunit/Transcription initiation factor TFIIB	Ca. Nitrosomirales sp. 3300043178_97	Ca. Nitrosomirales	MAG	Ga0484860_0007322_10	85.1
OceanDNA-a955	00049_1	TFIIB, GTF2B, SUA7, tfb; transcription initiation factor TFIIB	Transcription initiation factor B	Unannotated	Ca. Nitrosomirales sp. 3300043178_97	Ca. Nitrosomirales	MAG	Ga0484860_0007322_10	94.4
OceanDNA-a956	00015_6	TFIIB, GTF2B, SUA7, tfb; transcription initiation factor TFIIB	Transcription initiation factor B	Transcription initiation factor TFIIB, Brf1 subunit/Transcription initiation factor TFIIB	Ca. Nitrosomirales sp. 3300043178_97	Ca. Nitrosomirales	MAG	Ga0484860_0007322_10	80.3
OceanDNA-a960	00078_3	TFIIB, GTF2B, SUA7, tfb; transcription initiation factor TFIIB	Transcription initiation factor B	Transcription initiation factor TFIIB, Brf1 subunit/Transcription initiation factor TFIIB	Ca. Nitrosomirales sp. 3300043178_97	Ca. Nitrosomirales	MAG	Ga0484860_0007322_10	80.6
OceanDNA-a961	00001_10	TFIIB, GTF2B, SUA7, tfb; transcription initiation factor TFIIB	Transcription initiation factor B	Transcription initiation factor TFIIB, Brf1 subunit/Transcription initiation factor TFIIB	Ca. Nitrosomirales sp. 3300043178_97	Ca. Nitrosomirales	MAG	Ga0484860_0007322_10	80.6
OceanDNA-a963	00119_6	TFIIB, GTF2B, SUA7, tfb; transcription initiation factor TFIIB	Transcription initiation factor B	Transcription initiation factor TFIIB, Brf1 subunit/Transcription initiation factor TFIIB	Ca. Nitrosomirales sp. 3300043178_97	Ca. Nitrosomirales	MAG	Ga0484860_0007322_10	87.7
OceanDNA-a974	00032_1	TFIIB, GTF2B, SUA7, tfb; transcription initiation factor TFIIB	Transcription initiation factor B	Transcription initiation factor TFIIB, Brf1 subunit/Transcription initiation factor TFIIB	Ca. Nitrosomirales sp. 3300043178_97	Ca. Nitrosomirales	MAG	Ga0484860_0007322_10	82.5
OceanDNA-a979	00041_11	TFIIB, GTF2B, SUA7, tfb; transcription initiation factor TFIIB	Transcription initiation factor B	Unannotated	Ca. Nitrosomirales sp. 3300043178_97	Ca. Nitrosomirales	MAG	Ga0484860_0007322_10	92.7
OceanDNA-a856	00210_2	RP-S11, MRPS11, rpsK; small subunit ribosomal protein S11	SSU ribosomal protein S14e (S11p)	Ribosomal protein S11	Ca. Nitrosomirales sp. 3300043178_97	Ca. Nitrosomirales	MAG	Ga0484860_0008544_9	80.5
OceanDNA-a857	00277_1	RP-S11, MRPS11, rpsK; small subunit ribosomal protein S11	SSU ribosomal protein S14e (S11p)	Unannotated	Ca. Nitrosomirales sp. 3300043178_97	Ca. Nitrosomirales	MAG	Ga0484860_0008544_9	84.7
OceanDNA-a861	00064_3	RP-S11, MRPS11, rpsK; small subunit ribosomal protein S11	SSU ribosomal protein S14e (S11p)	Ribosomal protein S11	Ca. Nitrosomirales sp. 3300043178_97	Ca. Nitrosomirales	MAG	Ga0484860_0008544_9	81
OceanDNA-a870	00005_32	RP-S11, MRPS11, rpsK; small subunit ribosomal protein S11	SSU ribosomal protein S14e (S11p)	Ribosomal protein S11	Ca. Nitrosomirales sp. 3300043178_97	Ca. Nitrosomirales	MAG	Ga0484860_0008544_9	80.3
SAT139	PAVW01000003.1_9	lasT; tRNA/rRNA methyltransferase [EC:2.1.1.-]	hypothetical protein	tRNA C32,U32 (ribose-2'-O)-methylase TrmJ or a related methyltransferase	Ca. Nitrosomirales sp. 3300043178_97	Ca. Nitrosomirales	MAG	Ga0484860_0010548_11	80.1
SAT139	PAVW01000003.1_13	troR, sirR, scaR, mntR; DtxR family transcriptional regulator, Mn-dependent transcriptional regulator	Mn-dependent transcriptional regulator MntR	Mn-dependent transcriptional regulator (DtxR family)	Ca. Nitrosomirales sp. 3300043178_97	Ca. Nitrosomirales	MAG	Ga0484860_0010548_7	86.8
OceanDNA-a856	00029_9	E1.21.98.5; tetraether lipid synthase [EC:1.21.98.5]	MoaA/NifB/PqqE family radical SAM protein MJ0619	7,8-dihydro-6-hydroxymethylpterin dimethyltransferase, radical SAM superfamily enzyme	Ca. Nitrosomirales sp. 3300043178_97	Ca. Nitrosomirales	MAG	Ga0484860_0010548_9	80.6
SAT139	PAVW01000003.1_11	E1.21.98.5; tetraether lipid synthase [EC:1.21.98.5]	MoaA/NifB/PqqE family radical SAM protein MJ0619	7,8-dihydro-6-hydroxymethylpterin dimethyltransferase, radical SAM superfamily enzyme	Ca. Nitrosomirales sp. 3300043178_97	Ca. Nitrosomirales	MAG	Ga0484860_0010548_9	92.2
OceanDNA-a968	00084_1	rpoA1; DNA-directed RNA polymerase subunit A [EC:2.7.7.6]	DNA-directed RNA polymerase subunit A (EC 2.7.7.6)	Unannotated	Ca. Nitrosomirales sp. 3300043179_36	Ca. Nitrosomirales	MAG	Ga0484862_0000543_12	81
GOMC.bin.10546	k63_4204366_11	RP-S12, MRPS12, rpsL; small subunit ribosomal protein S12	SSU ribosomal protein S23e (S12p)	Ribosomal protein S12	Ca. Nitrosomirales sp. 3300043179_36	Ca. Nitrosomirales	MAG	Ga0484862_0000543_17	81.2
MP2813_Bin-16	Contig_1090_7	RP-S12, MRPS12, rpsL; small subunit ribosomal protein S12	SSU ribosomal protein S23e (S12p)	Ribosomal protein S12	Ca. Nitrosomirales sp. 3300043179_36	Ca. Nitrosomirales	MAG	Ga0484862_0000543_17	80.3
OceanDNA-a876	00191_1	RP-S12, MRPS12, rpsL; small subunit ribosomal protein S12	hypothetical protein	Unannotated	Ca. Nitrosomirales sp. 3300043179_36	Ca. Nitrosomirales	MAG	Ga0484862_0000543_17	87
OceanDNA-a932	00198_1	RP-S12, MRPS12, rpsL; small subunit ribosomal protein S12	SSU ribosomal protein S23e (S12p)	Ribosomal protein S12	Ca. Nitrosomirales sp. 3300043179_36	Ca. Nitrosomirales	MAG	Ga0484862_0000543_17	84.3
OceanDNA-a937	00178_1	RP-S12, MRPS12, rpsL; small subunit ribosomal protein S12	SSU ribosomal protein S23e (S12p)	Ribosomal protein S12	Ca. Nitrosomirales sp. 3300043179_36	Ca. Nitrosomirales	MAG	Ga0484862_0000543_17	84.3
OceanDNA-a977	00186_4	RP-S12, MRPS12, rpsL; small subunit ribosomal protein S12	SSU ribosomal protein S23e (S12p)	Ribosomal protein S12	Ca. Nitrosomirales sp. 3300043179_36	Ca. Nitrosomirales	MAG	Ga0484862_0000543_17	80.3
OceanDNA-a978	00021_6	RP-S12, MRPS12, rpsL; small subunit ribosomal protein S12	SSU ribosomal protein S23e (S12p)	Ribosomal protein S12	Ca. Nitrosomirales sp. 3300043179_36	Ca. Nitrosomirales	MAG	Ga0484862_0000543_17	80.3
OceanDNA-a981	00020_6	RP-S12, MRPS12, rpsL; small subunit ribosomal protein S12	SSU ribosomal protein S23e (S12p)	Ribosomal protein S12	Ca. Nitrosomirales sp. 3300043179_36	Ca. Nitrosomirales	MAG	Ga0484862_0000543_17	80.3
METAG_FAPCEBDL	TARA_SAMEA2622733_METAG-scaffold_61608_4	RP-S12, MRPS12, rpsL; small subunit ribosomal protein S12	hypothetical protein	Unannotated	Ca. Nitrosomirales sp. 3300043179_36	Ca. Nitrosomirales	MAG	Ga0484862_0000543_17	87.9
OceanDNA-a905	00176_1	cct, ths; archaeal chaperonin	Thermosome subunit	Chaperonin GroEL, HSP60 family	Ca. Nitrosomirales sp. 3300043179_36	Ca. Nitrosomirales	MAG	Ga0484862_0000911_25	84
OceanDNA-a921	00016_1	cct, ths; archaeal chaperonin	Thermosome subunit	Chaperonin GroEL, HSP60 family	Ca. Nitrosomirales sp. 3300043179_36	Ca. Nitrosomirales	MAG	Ga0484862_0000911_25	81.2
OceanDNA-a937	00157_3	cct, ths; archaeal chaperonin	Thermosome subunit	Chaperonin GroEL, HSP60 family	Ca. Nitrosomirales sp. 3300043179_36	Ca. Nitrosomirales	MAG	Ga0484862_0000911_25	81.2
OceanDNA-a967	00108_1	cct, ths; archaeal chaperonin	Thermosome subunit	Unannotated	Ca. Nitrosomirales sp. 3300043179_36	Ca. Nitrosomirales	MAG	Ga0484862_0000911_25	80.3
SAT139	PAVW01000003.1_13	troR, sirR, scaR, mntR; DtxR family transcriptional regulator, Mn-dependent transcriptional regulator	Mn-dependent transcriptional regulator MntR	Mn-dependent transcriptional regulator (DtxR family)	Ca. Nitrosomirales sp. 3300043179_36	Ca. Nitrosomirales	MAG	Ga0484862_0001907_5	81.6
SAT139	PAVW01000003.1_11	E1.21.98.5; tetraether lipid synthase [EC:1.21.98.5]	MoaA/NifB/PqqE family radical SAM protein MJ0619	7,8-dihydro-6-hydroxymethylpterin dimethyltransferase, radical SAM superfamily enzyme	Ca. Nitrosomirales sp. 3300043179_36	Ca. Nitrosomirales	MAG	Ga0484862_0001907_7	92
OceanDNA-a857	00024_7	cct, ths; archaeal chaperonin	Thermosome subunit	Chaperonin GroEL, HSP60 family	Ca. Nitrosomirales sp. 3300043179_36	Ca. Nitrosomirales	MAG	Ga0484862_0002352_9	80.2
OceanDNA-a880	00154_3	cct, ths; archaeal chaperonin	Thermosome subunit	Unannotated	Ca. Nitrosomirales sp. 3300043179_36	Ca. Nitrosomirales	MAG	Ga0484862_0002352_9	83.1
OceanDNA-a905	00176_1	cct, ths; archaeal chaperonin	Thermosome subunit	Chaperonin GroEL, HSP60 family	Ca. Nitrosomirales sp. 3300043179_36	Ca. Nitrosomirales	MAG	Ga0484862_0002352_9	84
OceanDNA-a943	00055_1	cct, ths; archaeal chaperonin	Thermosome subunit	Unannotated	Ca. Nitrosomirales sp. 3300043179_36	Ca. Nitrosomirales	MAG	Ga0484862_0002352_9	83.1
OceanDNA-a967	00108_1	cct, ths; archaeal chaperonin	Thermosome subunit	Unannotated	Ca. Nitrosomirales sp. 3300043179_36	Ca. Nitrosomirales	MAG	Ga0484862_0002352_9	80.3
AAIW	1055469_contig_868_12	VCP, CDC48; transitional endoplasmic reticulum ATPase	AAA family ATPase Cdc48	ATPase of the AAA+ class , CDC48 family	Ca. Nitrosomirales sp. 3300043179_36	Ca. Nitrosomirales	MAG	Ga0484862_0002383_14	82.4
MP1409_Bin-42	Contig_25358_2	VCP, CDC48; transitional endoplasmic reticulum ATPase	AAA family ATPase Cdc48	ATPase of the AAA+ class , CDC48 family	Ca. Nitrosomirales sp. 3300043179_36	Ca. Nitrosomirales	MAG	Ga0484862_0002383_14	83.6
OceanDNA-a24	00107_5	VCP, CDC48; transitional endoplasmic reticulum ATPase	AAA family ATPase Cdc48	ATPase of the AAA+ class , CDC48 family	Ca. Nitrosomirales sp. 3300043179_36	Ca. Nitrosomirales	MAG	Ga0484862_0002383_14	86.8
OceanDNA-a854	00188_1	VCP, CDC48; transitional endoplasmic reticulum ATPase	AAA family ATPase Cdc48	ATPase of the AAA+ class , CDC48 family	Ca. Nitrosomirales sp. 3300043179_36	Ca. Nitrosomirales	MAG	Ga0484862_0002383_14	81.4
OceanDNA-a856	00008_1	VCP, CDC48; transitional endoplasmic reticulum ATPase	AAA family ATPase Cdc48	ATPase of the AAA+ class , CDC48 family	Ca. Nitrosomirales sp. 3300043179_36	Ca. Nitrosomirales	MAG	Ga0484862_0002383_14	81.4
OceanDNA-a857	00106_4	VCP, CDC48; transitional endoplasmic reticulum ATPase	Vesicle-fusing ATPase (EC 3.6.4.6)	ATPase of the AAA+ class , CDC48 family	Ca. Nitrosomirales sp. 3300043179_36	Ca. Nitrosomirales	MAG	Ga0484862_0002383_14	87
OceanDNA-a901	00048_5	VCP, CDC48; transitional endoplasmic reticulum ATPase	AAA family ATPase Cdc48	ATPase of the AAA+ class , CDC48 family	Ca. Nitrosomirales sp. 3300043179_36	Ca. Nitrosomirales	MAG	Ga0484862_0002383_14	81
OceanDNA-a905	00100_1	VCP, CDC48; transitional endoplasmic reticulum ATPase	AAA family ATPase Cdc48	ATPase of the AAA+ class , CDC48 family	Ca. Nitrosomirales sp. 3300043179_36	Ca. Nitrosomirales	MAG	Ga0484862_0002383_14	80.7
OceanDNA-a873	00037_1	EEF1A; elongation factor 1-alpha	Translation elongation factor 1 alpha subunit	Translation elongation factor EF-1 alpha, GTPase	Ca. Nitrosomirales sp. 3300043179_36	Ca. Nitrosomirales	MAG	Ga0484862_0003696_1	81.1
GOMC.bin.10546	k63_5481527_22	TFIIB, GTF2B, SUA7, tfb; transcription initiation factor TFIIB	Transcription initiation factor B	Transcription initiation factor TFIIB, Brf1 subunit/Transcription initiation factor TFIIB	Ca. Nitrosomirales sp. 3300043179_36	Ca. Nitrosomirales	MAG	Ga0484862_0005217_4	80.1
OceanDNA-a866	00040_11	TFIIB, GTF2B, SUA7, tfb; transcription initiation factor TFIIB	Transcription initiation factor B	Transcription initiation factor TFIIB, Brf1 subunit/Transcription initiation factor TFIIB	Ca. Nitrosomirales sp. 3300043179_36	Ca. Nitrosomirales	MAG	Ga0484862_0005217_4	84.2
OceanDNA-a918	00299_3	TFIIB, GTF2B, SUA7, tfb; transcription initiation factor TFIIB	Transcription initiation factor B	Transcription initiation factor TFIIB, Brf1 subunit/Transcription initiation factor TFIIB	Ca. Nitrosomirales sp. 3300043179_36	Ca. Nitrosomirales	MAG	Ga0484862_0005217_4	83.7
OceanDNA-a933	00069_7	TFIIB, GTF2B, SUA7, tfb; transcription initiation factor TFIIB	Transcription initiation factor B	Transcription initiation factor TFIIB, Brf1 subunit/Transcription initiation factor TFIIB	Ca. Nitrosomirales sp. 3300043179_36	Ca. Nitrosomirales	MAG	Ga0484862_0005217_4	85.1
OceanDNA-a955	00049_1	TFIIB, GTF2B, SUA7, tfb; transcription initiation factor TFIIB	Transcription initiation factor B	Unannotated	Ca. Nitrosomirales sp. 3300043179_36	Ca. Nitrosomirales	MAG	Ga0484862_0005217_4	94.4
OceanDNA-a956	00015_6	TFIIB, GTF2B, SUA7, tfb; transcription initiation factor TFIIB	Transcription initiation factor B	Transcription initiation factor TFIIB, Brf1 subunit/Transcription initiation factor TFIIB	Ca. Nitrosomirales sp. 3300043179_36	Ca. Nitrosomirales	MAG	Ga0484862_0005217_4	81
OceanDNA-a959	00027_14	TFIIB, GTF2B, SUA7, tfb; transcription initiation factor TFIIB	Transcription initiation factor B	Transcription initiation factor TFIIB, Brf1 subunit/Transcription initiation factor TFIIB	Ca. Nitrosomirales sp. 3300043179_36	Ca. Nitrosomirales	MAG	Ga0484862_0005217_4	81
OceanDNA-a960	00078_3	TFIIB, GTF2B, SUA7, tfb; transcription initiation factor TFIIB	Transcription initiation factor B	Transcription initiation factor TFIIB, Brf1 subunit/Transcription initiation factor TFIIB	Ca. Nitrosomirales sp. 3300043179_36	Ca. Nitrosomirales	MAG	Ga0484862_0005217_4	81
OceanDNA-a961	00001_10	TFIIB, GTF2B, SUA7, tfb; transcription initiation factor TFIIB	Transcription initiation factor B	Transcription initiation factor TFIIB, Brf1 subunit/Transcription initiation factor TFIIB	Ca. Nitrosomirales sp. 3300043179_36	Ca. Nitrosomirales	MAG	Ga0484862_0005217_4	81
OceanDNA-a962	00017_12	TFIIB, GTF2B, SUA7, tfb; transcription initiation factor TFIIB	Transcription initiation factor B	Transcription initiation factor TFIIB, Brf1 subunit/Transcription initiation factor TFIIB	Ca. Nitrosomirales sp. 3300043179_36	Ca. Nitrosomirales	MAG	Ga0484862_0005217_4	80.3
OceanDNA-a963	00119_6	TFIIB, GTF2B, SUA7, tfb; transcription initiation factor TFIIB	Transcription initiation factor B	Transcription initiation factor TFIIB, Brf1 subunit/Transcription initiation factor TFIIB	Ca. Nitrosomirales sp. 3300043179_36	Ca. Nitrosomirales	MAG	Ga0484862_0005217_4	88.9
OceanDNA-a966	00021_3	TFIIB, GTF2B, SUA7, tfb; transcription initiation factor TFIIB	Transcription initiation factor B	Transcription initiation factor TFIIB, Brf1 subunit/Transcription initiation factor TFIIB	Ca. Nitrosomirales sp. 3300043179_36	Ca. Nitrosomirales	MAG	Ga0484862_0005217_4	80.3
OceanDNA-a967	00004_18	TFIIB, GTF2B, SUA7, tfb; transcription initiation factor TFIIB	Transcription initiation factor B	Transcription initiation factor TFIIB, Brf1 subunit/Transcription initiation factor TFIIB	Ca. Nitrosomirales sp. 3300043179_36	Ca. Nitrosomirales	MAG	Ga0484862_0005217_4	80.3
OceanDNA-a974	00032_1	TFIIB, GTF2B, SUA7, tfb; transcription initiation factor TFIIB	Transcription initiation factor B	Transcription initiation factor TFIIB, Brf1 subunit/Transcription initiation factor TFIIB	Ca. Nitrosomirales sp. 3300043179_36	Ca. Nitrosomirales	MAG	Ga0484862_0005217_4	82.5
OceanDNA-a979	00041_11	TFIIB, GTF2B, SUA7, tfb; transcription initiation factor TFIIB	Transcription initiation factor B	Unannotated	Ca. Nitrosomirales sp. 3300043179_36	Ca. Nitrosomirales	MAG	Ga0484862_0005217_4	92.7
GOMC.bin.10546	k63_4204366_11	RP-S12, MRPS12, rpsL; small subunit ribosomal protein S12	SSU ribosomal protein S23e (S12p)	Ribosomal protein S12	Ca. Nitrosomirales sp. 3300037479_69	Ca. Nitrosomirales	MAG	Ga0394879_0004556_36	81.9
OceanDNA-a876	00191_1	RP-S12, MRPS12, rpsL; small subunit ribosomal protein S12	hypothetical protein	Unannotated	Ca. Nitrosomirales sp. 3300037479_69	Ca. Nitrosomirales	MAG	Ga0394879_0004556_36	88.9
OceanDNA-a932	00198_1	RP-S12, MRPS12, rpsL; small subunit ribosomal protein S12	SSU ribosomal protein S23e (S12p)	Ribosomal protein S12	Ca. Nitrosomirales sp. 3300037479_69	Ca. Nitrosomirales	MAG	Ga0394879_0004556_36	85.5
OceanDNA-a937	00178_1	RP-S12, MRPS12, rpsL; small subunit ribosomal protein S12	SSU ribosomal protein S23e (S12p)	Ribosomal protein S12	Ca. Nitrosomirales sp. 3300037479_69	Ca. Nitrosomirales	MAG	Ga0394879_0004556_36	83.5
METAG_FAPCEBDL	TARA_SAMEA2622733_METAG-scaffold_61608_4	RP-S12, MRPS12, rpsL; small subunit ribosomal protein S12	hypothetical protein	Unannotated	Ca. Nitrosomirales sp. 3300037479_69	Ca. Nitrosomirales	MAG	Ga0394879_0004556_36	89.7
OceanDNA-a857	00008_1	ATPVB, ntpB, atpB; V/A-type H+/Na+-transporting ATPase subunit B	V-type ATP synthase subunit B (EC 3.6.3.14)	Archaeal/vacuolar-type H+-ATPase subunit B	Ca. Nitrosomirales sp. 3300037479_69	Ca. Nitrosomirales	MAG	Ga0394879_0009538_2	80.3
MAG1	c_000000168488_1	ATPVA, ntpA, atpA; V/A-type H+/Na+-transporting ATPase subunit A [EC:7.1.2.2 7.2.2.1]	V-type ATP synthase subunit A (EC 3.6.3.14)	Archaeal/vacuolar-type H+-ATPase subunit A	Ca. Nitrosomirales sp. 3300037479_69	Ca. Nitrosomirales	MAG	Ga0394879_0012546_1	80.1
OceanDNA-a969	00161_2	ATPVA, ntpA, atpA; V/A-type H+/Na+-transporting ATPase subunit A [EC:7.1.2.2 7.2.2.1]	V-type ATP synthase subunit A (EC 3.6.3.14)	Archaeal/vacuolar-type H+-ATPase subunit A	Ca. Nitrosomirales sp. 3300037479_69	Ca. Nitrosomirales	MAG	Ga0394879_0012546_1	80.1
METAG_FCBJNKBN	TARA_SAMEA2619970_METAG-scaffold_3301_19	ATPVA, ntpA, atpA; V/A-type H+/Na+-transporting ATPase subunit A [EC:7.1.2.2 7.2.2.1]	V-type ATP synthase subunit A (EC 3.6.3.14)	Archaeal/vacuolar-type H+-ATPase subunit A	Ca. Nitrosomirales sp. 3300037479_69	Ca. Nitrosomirales	MAG	Ga0394879_0012546_1	81
AAIW	1055469_contig_868_12	VCP, CDC48; transitional endoplasmic reticulum ATPase	AAA family ATPase Cdc48	ATPase of the AAA+ class , CDC48 family	Ca. Nitrosomirales sp. 3300037479_69	Ca. Nitrosomirales	MAG	Ga0394879_0016864_14	82.1
MP1409_Bin-42	Contig_25358_2	VCP, CDC48; transitional endoplasmic reticulum ATPase	AAA family ATPase Cdc48	ATPase of the AAA+ class , CDC48 family	Ca. Nitrosomirales sp. 3300037479_69	Ca. Nitrosomirales	MAG	Ga0394879_0016864_14	83.3
OceanDNA-a24	00107_5	VCP, CDC48; transitional endoplasmic reticulum ATPase	AAA family ATPase Cdc48	ATPase of the AAA+ class , CDC48 family	Ca. Nitrosomirales sp. 3300037479_69	Ca. Nitrosomirales	MAG	Ga0394879_0016864_14	86.1
OceanDNA-a854	00188_1	VCP, CDC48; transitional endoplasmic reticulum ATPase	AAA family ATPase Cdc48	ATPase of the AAA+ class , CDC48 family	Ca. Nitrosomirales sp. 3300037479_69	Ca. Nitrosomirales	MAG	Ga0394879_0016864_14	80.7
OceanDNA-a856	00008_1	VCP, CDC48; transitional endoplasmic reticulum ATPase	AAA family ATPase Cdc48	ATPase of the AAA+ class , CDC48 family	Ca. Nitrosomirales sp. 3300037479_69	Ca. Nitrosomirales	MAG	Ga0394879_0016864_14	80.4
OceanDNA-a857	00106_4	VCP, CDC48; transitional endoplasmic reticulum ATPase	Vesicle-fusing ATPase (EC 3.6.4.6)	ATPase of the AAA+ class , CDC48 family	Ca. Nitrosomirales sp. 3300037479_69	Ca. Nitrosomirales	MAG	Ga0394879_0016864_14	86.2
OceanDNA-a901	00048_5	VCP, CDC48; transitional endoplasmic reticulum ATPase	AAA family ATPase Cdc48	ATPase of the AAA+ class , CDC48 family	Ca. Nitrosomirales sp. 3300037479_69	Ca. Nitrosomirales	MAG	Ga0394879_0016864_14	80.7
OceanDNA-a905	00100_1	VCP, CDC48; transitional endoplasmic reticulum ATPase	AAA family ATPase Cdc48	ATPase of the AAA+ class , CDC48 family	Ca. Nitrosomirales sp. 3300037479_69	Ca. Nitrosomirales	MAG	Ga0394879_0016864_14	80.5
OceanDNA-a873	00037_1	EEF1A; elongation factor 1-alpha	Translation elongation factor 1 alpha subunit	Translation elongation factor EF-1 alpha, GTPase	Ca. Nitrosomirales sp. 3300037479_69	Ca. Nitrosomirales	MAG	Ga0394879_0018141_7	80.2
SAT139	PAVW01000003.1_11	E1.21.98.5; tetraether lipid synthase [EC:1.21.98.5]	MoaA/NifB/PqqE family radical SAM protein MJ0619	7,8-dihydro-6-hydroxymethylpterin dimethyltransferase, radical SAM superfamily enzyme	Ca. Nitrosomirales sp. 3300037479_69	Ca. Nitrosomirales	MAG	Ga0394879_0022457_12	92.3
OceanDNA-a892	00047_6	rpoB; DNA-directed RNA polymerase subunit B [EC:2.7.7.6]	DNA-directed RNA polymerase subunit B (EC 2.7.7.6)	DNA-directed RNA polymerase subunit B	Ca. Nitrosomirales sp. 3300037479_69	Ca. Nitrosomirales	MAG	Ga0394879_0032113_5	81.3
OceanDNA-a905	00176_1	cct, ths; archaeal chaperonin	Thermosome subunit	Chaperonin GroEL, HSP60 family	Ca. Nitrosomirales sp. 3300037479_69	Ca. Nitrosomirales	MAG	Ga0394879_0033503_10	81.5
OceanDNA-a866	00040_11	TFIIB, GTF2B, SUA7, tfb; transcription initiation factor TFIIB	Transcription initiation factor B	Transcription initiation factor TFIIB, Brf1 subunit/Transcription initiation factor TFIIB	Ca. Nitrosomirales sp. 3300037479_69	Ca. Nitrosomirales	MAG	Ga0394879_0035462_5	83.3
OceanDNA-a918	00299_3	TFIIB, GTF2B, SUA7, tfb; transcription initiation factor TFIIB	Transcription initiation factor B	Transcription initiation factor TFIIB, Brf1 subunit/Transcription initiation factor TFIIB	Ca. Nitrosomirales sp. 3300037479_69	Ca. Nitrosomirales	MAG	Ga0394879_0035462_5	83
OceanDNA-a933	00069_7	TFIIB, GTF2B, SUA7, tfb; transcription initiation factor TFIIB	Transcription initiation factor B	Transcription initiation factor TFIIB, Brf1 subunit/Transcription initiation factor TFIIB	Ca. Nitrosomirales sp. 3300037479_69	Ca. Nitrosomirales	MAG	Ga0394879_0035462_5	84.5
OceanDNA-a955	00049_1	TFIIB, GTF2B, SUA7, tfb; transcription initiation factor TFIIB	Transcription initiation factor B	Unannotated	Ca. Nitrosomirales sp. 3300037479_69	Ca. Nitrosomirales	MAG	Ga0394879_0035462_5	92.6
OceanDNA-a963	00119_6	TFIIB, GTF2B, SUA7, tfb; transcription initiation factor TFIIB	Transcription initiation factor B	Transcription initiation factor TFIIB, Brf1 subunit/Transcription initiation factor TFIIB	Ca. Nitrosomirales sp. 3300037479_69	Ca. Nitrosomirales	MAG	Ga0394879_0035462_5	87.7
OceanDNA-a974	00032_1	TFIIB, GTF2B, SUA7, tfb; transcription initiation factor TFIIB	Transcription initiation factor B	Transcription initiation factor TFIIB, Brf1 subunit/Transcription initiation factor TFIIB	Ca. Nitrosomirales sp. 3300037479_69	Ca. Nitrosomirales	MAG	Ga0394879_0035462_5	82
OceanDNA-a979	00041_11	TFIIB, GTF2B, SUA7, tfb; transcription initiation factor TFIIB	Transcription initiation factor B	Unannotated	Ca. Nitrosomirales sp. 3300037479_69	Ca. Nitrosomirales	MAG	Ga0394879_0035462_5	90.9
OceanDNA-a959	00035_13	RUXX; small nuclear ribonucleoprotein	Putative snRNP Sm-like protein	Unannotated	Ca. Nitrosomirales sp. 3300037465_91	Ca. Nitrosomirales	MAG	Ga0394876_0008831_29	80.3
OceanDNA-a905	00176_1	cct, ths; archaeal chaperonin	Thermosome subunit	Chaperonin GroEL, HSP60 family	Ca. Nitrosomirales sp. 3300037465_91	Ca. Nitrosomirales	MAG	Ga0394876_0014627_14	84
OceanDNA-a967	00108_1	cct, ths; archaeal chaperonin	Thermosome subunit	Unannotated	Ca. Nitrosomirales sp. 3300037465_91	Ca. Nitrosomirales	MAG	Ga0394876_0014627_14	81.7
OceanDNA-a857	00008_1	ATPVB, ntpB, atpB; V/A-type H+/Na+-transporting ATPase subunit B	V-type ATP synthase subunit B (EC 3.6.3.14)	Archaeal/vacuolar-type H+-ATPase subunit B	Ca. Nitrosomirales sp. 3300037465_91	Ca. Nitrosomirales	MAG	Ga0394876_0017819_15	80.6
OceanDNA-a873	00037_1	EEF1A; elongation factor 1-alpha	Translation elongation factor 1 alpha subunit	Translation elongation factor EF-1 alpha, GTPase	Ca. Nitrosomirales sp. 3300037465_91	Ca. Nitrosomirales	MAG	Ga0394876_0022769_7	80.2
GOMC.bin.10546	k63_4204366_11	RP-S12, MRPS12, rpsL; small subunit ribosomal protein S12	SSU ribosomal protein S23e (S12p)	Ribosomal protein S12	Ca. Nitrosomirales sp. 3300037465_91	Ca. Nitrosomirales	MAG	Ga0394876_0028357_6	82.6
GOMC.bin.1285	SAMN10402039_k53_3224430_1_10	RP-S12, MRPS12, rpsL; small subunit ribosomal protein S12	SSU ribosomal protein S23e (S12p)	Ribosomal protein S12	Ca. Nitrosomirales sp. 3300037465_91	Ca. Nitrosomirales	MAG	Ga0394876_0028357_6	82.3
OceanDNA-a932	00198_1	RP-S12, MRPS12, rpsL; small subunit ribosomal protein S12	SSU ribosomal protein S23e (S12p)	Ribosomal protein S12	Ca. Nitrosomirales sp. 3300037465_91	Ca. Nitrosomirales	MAG	Ga0394876_0028357_6	83.1
OceanDNA-a937	00178_1	RP-S12, MRPS12, rpsL; small subunit ribosomal protein S12	SSU ribosomal protein S23e (S12p)	Ribosomal protein S12	Ca. Nitrosomirales sp. 3300037465_91	Ca. Nitrosomirales	MAG	Ga0394876_0028357_6	83.9
METAG_FAPCEBDL	TARA_SAMEA2622733_METAG-scaffold_61608_4	RP-S12, MRPS12, rpsL; small subunit ribosomal protein S12	hypothetical protein	Unannotated	Ca. Nitrosomirales sp. 3300037465_91	Ca. Nitrosomirales	MAG	Ga0394876_0028357_6	86.2
OceanDNA-a981	00006_1	nrdD; ribonucleoside-triphosphate reductase (formate) [EC:1.1.98.6]	Ribonucleotide reductase of class III (anaerobic), large subunit (EC 1.17.4.2)	Unannotated	Ca. Nitrosomirales sp. 3300037465_91	Ca. Nitrosomirales	MAG	Ga0394876_0039017_4	86.4
GOMC.bin.10546	k63_5481527_22	TFIIB, GTF2B, SUA7, tfb; transcription initiation factor TFIIB	Transcription initiation factor B	Transcription initiation factor TFIIB, Brf1 subunit/Transcription initiation factor TFIIB	Ca. Nitrosomirales sp. 3300037465_91	Ca. Nitrosomirales	MAG	Ga0394876_0041126_7	80.4
OceanDNA-a858	00066_7	TFIIB, GTF2B, SUA7, tfb; transcription initiation factor TFIIB	Transcription initiation factor B	Transcription initiation factor TFIIB, Brf1 subunit/Transcription initiation factor TFIIB	Ca. Nitrosomirales sp. 3300037465_91	Ca. Nitrosomirales	MAG	Ga0394876_0041126_7	80.3
OceanDNA-a866	00040_11	TFIIB, GTF2B, SUA7, tfb; transcription initiation factor TFIIB	Transcription initiation factor B	Transcription initiation factor TFIIB, Brf1 subunit/Transcription initiation factor TFIIB	Ca. Nitrosomirales sp. 3300037465_91	Ca. Nitrosomirales	MAG	Ga0394876_0041126_7	82.5
OceanDNA-a876	00108_5	TFIIB, GTF2B, SUA7, tfb; transcription initiation factor TFIIB	Transcription initiation factor B	Transcription initiation factor TFIIB, Brf1 subunit/Transcription initiation factor TFIIB	Ca. Nitrosomirales sp. 3300037465_91	Ca. Nitrosomirales	MAG	Ga0394876_0041126_7	80.1
OceanDNA-a918	00299_3	TFIIB, GTF2B, SUA7, tfb; transcription initiation factor TFIIB	Transcription initiation factor B	Transcription initiation factor TFIIB, Brf1 subunit/Transcription initiation factor TFIIB	Ca. Nitrosomirales sp. 3300037465_91	Ca. Nitrosomirales	MAG	Ga0394876_0041126_7	83
OceanDNA-a933	00069_7	TFIIB, GTF2B, SUA7, tfb; transcription initiation factor TFIIB	Transcription initiation factor B	Transcription initiation factor TFIIB, Brf1 subunit/Transcription initiation factor TFIIB	Ca. Nitrosomirales sp. 3300037465_91	Ca. Nitrosomirales	MAG	Ga0394876_0041126_7	85.1
OceanDNA-a955	00049_1	TFIIB, GTF2B, SUA7, tfb; transcription initiation factor TFIIB	Transcription initiation factor B	Unannotated	Ca. Nitrosomirales sp. 3300037465_91	Ca. Nitrosomirales	MAG	Ga0394876_0041126_7	94.4
OceanDNA-a956	00015_6	TFIIB, GTF2B, SUA7, tfb; transcription initiation factor TFIIB	Transcription initiation factor B	Transcription initiation factor TFIIB, Brf1 subunit/Transcription initiation factor TFIIB	Ca. Nitrosomirales sp. 3300037465_91	Ca. Nitrosomirales	MAG	Ga0394876_0041126_7	80.3
OceanDNA-a960	00078_3	TFIIB, GTF2B, SUA7, tfb; transcription initiation factor TFIIB	Transcription initiation factor B	Transcription initiation factor TFIIB, Brf1 subunit/Transcription initiation factor TFIIB	Ca. Nitrosomirales sp. 3300037465_91	Ca. Nitrosomirales	MAG	Ga0394876_0041126_7	80.6
OceanDNA-a961	00001_10	TFIIB, GTF2B, SUA7, tfb; transcription initiation factor TFIIB	Transcription initiation factor B	Transcription initiation factor TFIIB, Brf1 subunit/Transcription initiation factor TFIIB	Ca. Nitrosomirales sp. 3300037465_91	Ca. Nitrosomirales	MAG	Ga0394876_0041126_7	80.6
OceanDNA-a963	00119_6	TFIIB, GTF2B, SUA7, tfb; transcription initiation factor TFIIB	Transcription initiation factor B	Transcription initiation factor TFIIB, Brf1 subunit/Transcription initiation factor TFIIB	Ca. Nitrosomirales sp. 3300037465_91	Ca. Nitrosomirales	MAG	Ga0394876_0041126_7	87.7
OceanDNA-a974	00032_1	TFIIB, GTF2B, SUA7, tfb; transcription initiation factor TFIIB	Transcription initiation factor B	Transcription initiation factor TFIIB, Brf1 subunit/Transcription initiation factor TFIIB	Ca. Nitrosomirales sp. 3300037465_91	Ca. Nitrosomirales	MAG	Ga0394876_0041126_7	82.5
OceanDNA-a979	00041_11	TFIIB, GTF2B, SUA7, tfb; transcription initiation factor TFIIB	Transcription initiation factor B	Unannotated	Ca. Nitrosomirales sp. 3300037465_91	Ca. Nitrosomirales	MAG	Ga0394876_0041126_7	92.7
SAT139	PAVW01000003.1_13	troR, sirR, scaR, mntR; DtxR family transcriptional regulator, Mn-dependent transcriptional regulator	Mn-dependent transcriptional regulator MntR	Mn-dependent transcriptional regulator (DtxR family)	Ca. Nitrosomirales sp. 3300037465_91	Ca. Nitrosomirales	MAG	Ga0394876_0043355_6	86.8
OceanDNA-a856	00029_9	E1.21.98.5; tetraether lipid synthase [EC:1.21.98.5]	MoaA/NifB/PqqE family radical SAM protein MJ0619	7,8-dihydro-6-hydroxymethylpterin dimethyltransferase, radical SAM superfamily enzyme	Ca. Nitrosomirales sp. 3300037465_91	Ca. Nitrosomirales	MAG	Ga0394876_0043355_8	80.8
SAT139	PAVW01000003.1_11	E1.21.98.5; tetraether lipid synthase [EC:1.21.98.5]	MoaA/NifB/PqqE family radical SAM protein MJ0619	7,8-dihydro-6-hydroxymethylpterin dimethyltransferase, radical SAM superfamily enzyme	Ca. Nitrosomirales sp. 3300037465_91	Ca. Nitrosomirales	MAG	Ga0394876_0043355_8	91.6
OceanDNA-a905	00176_1	cct, ths; archaeal chaperonin	Thermosome subunit	Chaperonin GroEL, HSP60 family	Ca. Nitrosomirales sp. 3300037465_91	Ca. Nitrosomirales	MAG	Ga0394876_0082903_2	82.9
OceanDNA-a921	00016_1	cct, ths; archaeal chaperonin	Thermosome subunit	Chaperonin GroEL, HSP60 family	Ca. Nitrosomirales sp. 3300037465_91	Ca. Nitrosomirales	MAG	Ga0394876_0082903_2	80.4
OceanDNA-a937	00157_3	cct, ths; archaeal chaperonin	Thermosome subunit	Chaperonin GroEL, HSP60 family	Ca. Nitrosomirales sp. 3300037465_91	Ca. Nitrosomirales	MAG	Ga0394876_0082903_2	81.4
OceanDNA-a967	00108_1	cct, ths; archaeal chaperonin	Thermosome subunit	Unannotated	Ca. Nitrosomirales sp. 3300037465_91	Ca. Nitrosomirales	MAG	Ga0394876_0082903_2	83.1
AAIW	1055469_contig_868_12	VCP, CDC48; transitional endoplasmic reticulum ATPase	AAA family ATPase Cdc48	ATPase of the AAA+ class , CDC48 family	Ca. Nitrosomirales sp. 3300037465_91	Ca. Nitrosomirales	MAG	Ga0394876_0131975_1	83
MP0315_Bin-25	Contig_235_1	VCP, CDC48; transitional endoplasmic reticulum ATPase	AAA family ATPase Cdc48	ATPase of the AAA+ class , CDC48 family	Ca. Nitrosomirales sp. 3300037465_91	Ca. Nitrosomirales	MAG	Ga0394876_0131975_1	80.4
MP1409_Bin-42	Contig_25358_2	VCP, CDC48; transitional endoplasmic reticulum ATPase	AAA family ATPase Cdc48	ATPase of the AAA+ class , CDC48 family	Ca. Nitrosomirales sp. 3300037465_91	Ca. Nitrosomirales	MAG	Ga0394876_0131975_1	82.9
OceanDNA-a24	00107_5	VCP, CDC48; transitional endoplasmic reticulum ATPase	AAA family ATPase Cdc48	ATPase of the AAA+ class , CDC48 family	Ca. Nitrosomirales sp. 3300037465_91	Ca. Nitrosomirales	MAG	Ga0394876_0131975_1	87.5
OceanDNA-a854	00188_1	VCP, CDC48; transitional endoplasmic reticulum ATPase	AAA family ATPase Cdc48	ATPase of the AAA+ class , CDC48 family	Ca. Nitrosomirales sp. 3300037465_91	Ca. Nitrosomirales	MAG	Ga0394876_0131975_1	82.2
OceanDNA-a856	00008_1	VCP, CDC48; transitional endoplasmic reticulum ATPase	AAA family ATPase Cdc48	ATPase of the AAA+ class , CDC48 family	Ca. Nitrosomirales sp. 3300037465_91	Ca. Nitrosomirales	MAG	Ga0394876_0131975_1	82.4
OceanDNA-a857	00106_4	VCP, CDC48; transitional endoplasmic reticulum ATPase	Vesicle-fusing ATPase (EC 3.6.4.6)	ATPase of the AAA+ class , CDC48 family	Ca. Nitrosomirales sp. 3300037465_91	Ca. Nitrosomirales	MAG	Ga0394876_0131975_1	85.8
OceanDNA-a901	00048_5	VCP, CDC48; transitional endoplasmic reticulum ATPase	AAA family ATPase Cdc48	ATPase of the AAA+ class , CDC48 family	Ca. Nitrosomirales sp. 3300037465_91	Ca. Nitrosomirales	MAG	Ga0394876_0131975_1	81.6
OceanDNA-a905	00100_1	VCP, CDC48; transitional endoplasmic reticulum ATPase	AAA family ATPase Cdc48	ATPase of the AAA+ class , CDC48 family	Ca. Nitrosomirales sp. 3300037465_91	Ca. Nitrosomirales	MAG	Ga0394876_0131975_1	81.3
METAG_FCBJNKBN	TARA_SAMEA2619970_METAG-scaffold_3876_11	VCP, CDC48; transitional endoplasmic reticulum ATPase	AAA family ATPase Cdc48	ATPase of the AAA+ class , CDC48 family	Ca. Nitrosomirales sp. 3300037465_91	Ca. Nitrosomirales	MAG	Ga0394876_0131975_1	82.4
AAIW	1055469_contig_868_12	VCP, CDC48; transitional endoplasmic reticulum ATPase	AAA family ATPase Cdc48	ATPase of the AAA+ class , CDC48 family	Ca. Nitrosomirales sp. 3300043269_27	Ca. Nitrosomirales	MAG	Ga0484938_000303_17	83.2
MP1409_Bin-42	Contig_25358_2	VCP, CDC48; transitional endoplasmic reticulum ATPase	AAA family ATPase Cdc48	ATPase of the AAA+ class , CDC48 family	Ca. Nitrosomirales sp. 3300043269_27	Ca. Nitrosomirales	MAG	Ga0484938_000303_17	83.3
OceanDNA-a24	00107_5	VCP, CDC48; transitional endoplasmic reticulum ATPase	AAA family ATPase Cdc48	ATPase of the AAA+ class , CDC48 family	Ca. Nitrosomirales sp. 3300043269_27	Ca. Nitrosomirales	MAG	Ga0484938_000303_17	87.2
OceanDNA-a854	00188_1	VCP, CDC48; transitional endoplasmic reticulum ATPase	AAA family ATPase Cdc48	ATPase of the AAA+ class , CDC48 family	Ca. Nitrosomirales sp. 3300043269_27	Ca. Nitrosomirales	MAG	Ga0484938_000303_17	82.1
OceanDNA-a856	00008_1	VCP, CDC48; transitional endoplasmic reticulum ATPase	AAA family ATPase Cdc48	ATPase of the AAA+ class , CDC48 family	Ca. Nitrosomirales sp. 3300043269_27	Ca. Nitrosomirales	MAG	Ga0484938_000303_17	82
OceanDNA-a857	00106_4	VCP, CDC48; transitional endoplasmic reticulum ATPase	Vesicle-fusing ATPase (EC 3.6.4.6)	ATPase of the AAA+ class , CDC48 family	Ca. Nitrosomirales sp. 3300043269_27	Ca. Nitrosomirales	MAG	Ga0484938_000303_17	85.4
OceanDNA-a901	00048_5	VCP, CDC48; transitional endoplasmic reticulum ATPase	AAA family ATPase Cdc48	ATPase of the AAA+ class , CDC48 family	Ca. Nitrosomirales sp. 3300043269_27	Ca. Nitrosomirales	MAG	Ga0484938_000303_17	81.8
OceanDNA-a905	00100_1	VCP, CDC48; transitional endoplasmic reticulum ATPase	AAA family ATPase Cdc48	ATPase of the AAA+ class , CDC48 family	Ca. Nitrosomirales sp. 3300043269_27	Ca. Nitrosomirales	MAG	Ga0484938_000303_17	81.6
SAT139	PAVW01000003.1_13	troR, sirR, scaR, mntR; DtxR family transcriptional regulator, Mn-dependent transcriptional regulator	Mn-dependent transcriptional regulator MntR	Mn-dependent transcriptional regulator (DtxR family)	Ca. Nitrosomirales sp. 3300043269_27	Ca. Nitrosomirales	MAG	Ga0484938_000303_2	84.9
OceanDNA-a866	00040_11	TFIIB, GTF2B, SUA7, tfb; transcription initiation factor TFIIB	Transcription initiation factor B	Transcription initiation factor TFIIB, Brf1 subunit/Transcription initiation factor TFIIB	Ca. Nitrosomirales sp. 3300043269_27	Ca. Nitrosomirales	MAG	Ga0484938_001207_12	82.5
OceanDNA-a918	00299_3	TFIIB, GTF2B, SUA7, tfb; transcription initiation factor TFIIB	Transcription initiation factor B	Transcription initiation factor TFIIB, Brf1 subunit/Transcription initiation factor TFIIB	Ca. Nitrosomirales sp. 3300043269_27	Ca. Nitrosomirales	MAG	Ga0484938_001207_12	82.3
OceanDNA-a933	00069_7	TFIIB, GTF2B, SUA7, tfb; transcription initiation factor TFIIB	Transcription initiation factor B	Transcription initiation factor TFIIB, Brf1 subunit/Transcription initiation factor TFIIB	Ca. Nitrosomirales sp. 3300043269_27	Ca. Nitrosomirales	MAG	Ga0484938_001207_12	83.9
OceanDNA-a955	00049_1	TFIIB, GTF2B, SUA7, tfb; transcription initiation factor TFIIB	Transcription initiation factor B	Unannotated	Ca. Nitrosomirales sp. 3300043269_27	Ca. Nitrosomirales	MAG	Ga0484938_001207_12	94.4
OceanDNA-a960	00078_3	TFIIB, GTF2B, SUA7, tfb; transcription initiation factor TFIIB	Transcription initiation factor B	Transcription initiation factor TFIIB, Brf1 subunit/Transcription initiation factor TFIIB	Ca. Nitrosomirales sp. 3300043269_27	Ca. Nitrosomirales	MAG	Ga0484938_001207_12	80.6
OceanDNA-a961	00001_10	TFIIB, GTF2B, SUA7, tfb; transcription initiation factor TFIIB	Transcription initiation factor B	Transcription initiation factor TFIIB, Brf1 subunit/Transcription initiation factor TFIIB	Ca. Nitrosomirales sp. 3300043269_27	Ca. Nitrosomirales	MAG	Ga0484938_001207_12	80.6
OceanDNA-a963	00119_6	TFIIB, GTF2B, SUA7, tfb; transcription initiation factor TFIIB	Transcription initiation factor B	Transcription initiation factor TFIIB, Brf1 subunit/Transcription initiation factor TFIIB	Ca. Nitrosomirales sp. 3300043269_27	Ca. Nitrosomirales	MAG	Ga0484938_001207_12	87.7
OceanDNA-a974	00032_1	TFIIB, GTF2B, SUA7, tfb; transcription initiation factor TFIIB	Transcription initiation factor B	Transcription initiation factor TFIIB, Brf1 subunit/Transcription initiation factor TFIIB	Ca. Nitrosomirales sp. 3300043269_27	Ca. Nitrosomirales	MAG	Ga0484938_001207_12	81.4
OceanDNA-a979	00041_11	TFIIB, GTF2B, SUA7, tfb; transcription initiation factor TFIIB	Transcription initiation factor B	Unannotated	Ca. Nitrosomirales sp. 3300043269_27	Ca. Nitrosomirales	MAG	Ga0484938_001207_12	92.7
SAT139	PAVW01000003.1_2	fno; 8-hydroxy-5-deazaflavin:NADPH oxidoreductase [EC:1.5.1.40]	hypothetical protein	Predicted dinucleotide-binding enzyme	Ca. Nitrosomirales sp. 3300043269_27	Ca. Nitrosomirales	MAG	Ga0484938_002869_4	82.7
SAT139	PAVW01000003.1_1	alaA; alanine-synthesizing transaminase [EC:2.6.1.66 2.6.1.2]	hypothetical protein	Unannotated	Ca. Nitrosomirales sp. 3300043269_27	Ca. Nitrosomirales	MAG	Ga0484938_002869_7	83.5
OceanDNA-a905	00098_1	rpoB; DNA-directed RNA polymerase subunit B [EC:2.7.7.6]	DNA-directed RNA polymerase subunit B (EC 2.7.7.6)	DNA-directed RNA polymerase subunit B	Ca. Nitrosomirales sp. 3300043269_27	Ca. Nitrosomirales	MAG	Ga0484938_007700_1	86.7
OceanDNA-a866	00040_11	TFIIB, GTF2B, SUA7, tfb; transcription initiation factor TFIIB	Transcription initiation factor B	Transcription initiation factor TFIIB, Brf1 subunit/Transcription initiation factor TFIIB	Ca. Nitrosomirales sp. 3300043179_23	Ca. Nitrosomirales	MAG	Ga0484862_0001298_30	82.5
OceanDNA-a918	00299_3	TFIIB, GTF2B, SUA7, tfb; transcription initiation factor TFIIB	Transcription initiation factor B	Transcription initiation factor TFIIB, Brf1 subunit/Transcription initiation factor TFIIB	Ca. Nitrosomirales sp. 3300043179_23	Ca. Nitrosomirales	MAG	Ga0484862_0001298_30	82.6
OceanDNA-a933	00069_7	TFIIB, GTF2B, SUA7, tfb; transcription initiation factor TFIIB	Transcription initiation factor B	Transcription initiation factor TFIIB, Brf1 subunit/Transcription initiation factor TFIIB	Ca. Nitrosomirales sp. 3300043179_23	Ca. Nitrosomirales	MAG	Ga0484862_0001298_30	82.6
OceanDNA-a955	00049_1	TFIIB, GTF2B, SUA7, tfb; transcription initiation factor TFIIB	Transcription initiation factor B	Unannotated	Ca. Nitrosomirales sp. 3300043179_23	Ca. Nitrosomirales	MAG	Ga0484862_0001298_30	94.4
OceanDNA-a963	00119_6	TFIIB, GTF2B, SUA7, tfb; transcription initiation factor TFIIB	Transcription initiation factor B	Transcription initiation factor TFIIB, Brf1 subunit/Transcription initiation factor TFIIB	Ca. Nitrosomirales sp. 3300043179_23	Ca. Nitrosomirales	MAG	Ga0484862_0001298_30	87.7
OceanDNA-a974	00032_1	TFIIB, GTF2B, SUA7, tfb; transcription initiation factor TFIIB	Transcription initiation factor B	Transcription initiation factor TFIIB, Brf1 subunit/Transcription initiation factor TFIIB	Ca. Nitrosomirales sp. 3300043179_23	Ca. Nitrosomirales	MAG	Ga0484862_0001298_30	81.7
OceanDNA-a979	00041_11	TFIIB, GTF2B, SUA7, tfb; transcription initiation factor TFIIB	Transcription initiation factor B	Unannotated	Ca. Nitrosomirales sp. 3300043179_23	Ca. Nitrosomirales	MAG	Ga0484862_0001298_30	92.7
OceanDNA-a898	00211_1	rpoA1; DNA-directed RNA polymerase subunit A [EC:2.7.7.6]	DNA-directed RNA polymerase subunit A (EC 2.7.7.6)	DNA-directed RNA polymerase subunit A	Ca. Nitrosomirales sp. 3300043179_23	Ca. Nitrosomirales	MAG	Ga0484862_0002747_1	82.8
OceanDNA-a968	00084_1	rpoA1; DNA-directed RNA polymerase subunit A [EC:2.7.7.6]	DNA-directed RNA polymerase subunit A (EC 2.7.7.6)	Unannotated	Ca. Nitrosomirales sp. 3300043179_23	Ca. Nitrosomirales	MAG	Ga0484862_0002747_1	84.1
AAIW	1055469_contig_868_12	VCP, CDC48; transitional endoplasmic reticulum ATPase	AAA family ATPase Cdc48	ATPase of the AAA+ class , CDC48 family	Ca. Nitrosomirales sp. 3300043179_23	Ca. Nitrosomirales	MAG	Ga0484862_0003726_7	83.2
MP1409_Bin-42	Contig_25358_2	VCP, CDC48; transitional endoplasmic reticulum ATPase	AAA family ATPase Cdc48	ATPase of the AAA+ class , CDC48 family	Ca. Nitrosomirales sp. 3300043179_23	Ca. Nitrosomirales	MAG	Ga0484862_0003726_7	83.3
OceanDNA-a24	00107_5	VCP, CDC48; transitional endoplasmic reticulum ATPase	AAA family ATPase Cdc48	ATPase of the AAA+ class , CDC48 family	Ca. Nitrosomirales sp. 3300043179_23	Ca. Nitrosomirales	MAG	Ga0484862_0003726_7	87.2
OceanDNA-a854	00188_1	VCP, CDC48; transitional endoplasmic reticulum ATPase	AAA family ATPase Cdc48	ATPase of the AAA+ class , CDC48 family	Ca. Nitrosomirales sp. 3300043179_23	Ca. Nitrosomirales	MAG	Ga0484862_0003726_7	82.1
OceanDNA-a856	00008_1	VCP, CDC48; transitional endoplasmic reticulum ATPase	AAA family ATPase Cdc48	ATPase of the AAA+ class , CDC48 family	Ca. Nitrosomirales sp. 3300043179_23	Ca. Nitrosomirales	MAG	Ga0484862_0003726_7	82
OceanDNA-a857	00106_4	VCP, CDC48; transitional endoplasmic reticulum ATPase	Vesicle-fusing ATPase (EC 3.6.4.6)	ATPase of the AAA+ class , CDC48 family	Ca. Nitrosomirales sp. 3300043179_23	Ca. Nitrosomirales	MAG	Ga0484862_0003726_7	85.4
OceanDNA-a901	00048_5	VCP, CDC48; transitional endoplasmic reticulum ATPase	AAA family ATPase Cdc48	ATPase of the AAA+ class , CDC48 family	Ca. Nitrosomirales sp. 3300043179_23	Ca. Nitrosomirales	MAG	Ga0484862_0003726_7	81.8
OceanDNA-a905	00100_1	VCP, CDC48; transitional endoplasmic reticulum ATPase	AAA family ATPase Cdc48	ATPase of the AAA+ class , CDC48 family	Ca. Nitrosomirales sp. 3300043179_23	Ca. Nitrosomirales	MAG	Ga0484862_0003726_7	81.6
SAT139	PAVW01000003.1_2	fno; 8-hydroxy-5-deazaflavin:NADPH oxidoreductase [EC:1.5.1.40]	hypothetical protein	Predicted dinucleotide-binding enzyme	Ca. Nitrosomirales sp. 3300043179_23	Ca. Nitrosomirales	MAG	Ga0484862_0005081_11	82.7
SAT139	PAVW01000003.1_1	alaA; alanine-synthesizing transaminase [EC:2.6.1.66 2.6.1.2]	hypothetical protein	Unannotated	Ca. Nitrosomirales sp. 3300043179_23	Ca. Nitrosomirales	MAG	Ga0484862_0005081_8	83.5
GOMC.bin.1285	SAMN10402039_k53_174478_1_5	EEF2; elongation factor 2	Translation elongation factor 2	Translation elongation factor G, EF-G (GTPase)	Ca. Nitrosomirales sp. 3300043179_23	Ca. Nitrosomirales	MAG	Ga0484862_0036696_1	80.8
OceanDNA-a856	00029_9	E1.21.98.5; tetraether lipid synthase [EC:1.21.98.5]	MoaA/NifB/PqqE family radical SAM protein MJ0619	7,8-dihydro-6-hydroxymethylpterin dimethyltransferase, radical SAM superfamily enzyme	Ca. Nitrosopumilus piranensis D3C	Nitrosopumilales-other	WGS	CP010868.1_103	82.9
OceanDNA-a873	00037_1	EEF1A; elongation factor 1-alpha	Translation elongation factor 1 alpha subunit	Translation elongation factor EF-1 alpha, GTPase	Ca. Nitrosopumilus piranensis D3C	Nitrosopumilales-other	WGS	CP010868.1_1111	83.3
OceanDNA-a958	00027_13	EEF1A; elongation factor 1-alpha	Translation elongation factor 1 alpha subunit	Translation elongation factor EF-1 alpha, GTPase	Ca. Nitrosopumilus piranensis D3C	Nitrosopumilales-other	WGS	CP010868.1_1111	80.7
AAIW	1055469_contig_868_12	VCP, CDC48; transitional endoplasmic reticulum ATPase	AAA family ATPase Cdc48	ATPase of the AAA+ class , CDC48 family	Ca. Nitrosopumilus piranensis D3C	Nitrosopumilales-other	WGS	CP010868.1_116	82.7
MP1178_Bin-50	Contig_3209_1	VCP, CDC48; transitional endoplasmic reticulum ATPase	AAA family ATPase Cdc48	ATPase of the AAA+ class , CDC48 family	Ca. Nitrosopumilus piranensis D3C	Nitrosopumilales-other	WGS	CP010868.1_116	80.1
MP1409_Bin-42	Contig_25358_2	VCP, CDC48; transitional endoplasmic reticulum ATPase	AAA family ATPase Cdc48	ATPase of the AAA+ class , CDC48 family	Ca. Nitrosopumilus piranensis D3C	Nitrosopumilales-other	WGS	CP010868.1_116	83.3
OceanDNA-a24	00107_5	VCP, CDC48; transitional endoplasmic reticulum ATPase	AAA family ATPase Cdc48	ATPase of the AAA+ class , CDC48 family	Ca. Nitrosopumilus piranensis D3C	Nitrosopumilales-other	WGS	CP010868.1_116	84.8
OceanDNA-a857	00106_4	VCP, CDC48; transitional endoplasmic reticulum ATPase	Vesicle-fusing ATPase (EC 3.6.4.6)	ATPase of the AAA+ class , CDC48 family	Ca. Nitrosopumilus piranensis D3C	Nitrosopumilales-other	WGS	CP010868.1_116	84.7
OceanDNA-a901	00048_5	VCP, CDC48; transitional endoplasmic reticulum ATPase	AAA family ATPase Cdc48	ATPase of the AAA+ class , CDC48 family	Ca. Nitrosopumilus piranensis D3C	Nitrosopumilales-other	WGS	CP010868.1_116	81.3
OceanDNA-a905	00100_1	VCP, CDC48; transitional endoplasmic reticulum ATPase	AAA family ATPase Cdc48	ATPase of the AAA+ class , CDC48 family	Ca. Nitrosopumilus piranensis D3C	Nitrosopumilales-other	WGS	CP010868.1_116	80.7
MP1527_Bin-62	Contig_23434_3	ABC.PE.P; peptide/nickel transport system permease protein	Oligopeptide ABC transporter, permease protein OppB (TC 3.A.1.5.1)	ABC-type dipeptide/oligopeptide/nickel transport system, permease component	Ca. Nitrosopumilus piranensis D3C	Nitrosopumilales-other	WGS	CP010868.1_1498	83
OceanDNA-a963	00194_1	INO1, ISYNA1; myo-inositol-1-phosphate synthase [EC:5.5.1.4]	Inositol-1-phosphate synthase (EC 5.5.1.4)	Myo-inositol-1-phosphate synthase	Ca. Nitrosopumilus piranensis D3C	Nitrosopumilales-other	WGS	CP010868.1_1591	90.4
OceanDNA-a866	00040_11	TFIIB, GTF2B, SUA7, tfb; transcription initiation factor TFIIB	Transcription initiation factor B	Transcription initiation factor TFIIB, Brf1 subunit/Transcription initiation factor TFIIB	Ca. Nitrosopumilus piranensis D3C	Nitrosopumilales-other	WGS	CP010868.1_1617	82.5
OceanDNA-a918	00299_3	TFIIB, GTF2B, SUA7, tfb; transcription initiation factor TFIIB	Transcription initiation factor B	Transcription initiation factor TFIIB, Brf1 subunit/Transcription initiation factor TFIIB	Ca. Nitrosopumilus piranensis D3C	Nitrosopumilales-other	WGS	CP010868.1_1617	81
OceanDNA-a933	00069_7	TFIIB, GTF2B, SUA7, tfb; transcription initiation factor TFIIB	Transcription initiation factor B	Transcription initiation factor TFIIB, Brf1 subunit/Transcription initiation factor TFIIB	Ca. Nitrosopumilus piranensis D3C	Nitrosopumilales-other	WGS	CP010868.1_1617	84.5
OceanDNA-a963	00119_6	TFIIB, GTF2B, SUA7, tfb; transcription initiation factor TFIIB	Transcription initiation factor B	Transcription initiation factor TFIIB, Brf1 subunit/Transcription initiation factor TFIIB	Ca. Nitrosopumilus piranensis D3C	Nitrosopumilales-other	WGS	CP010868.1_1617	82.7
OceanDNA-a974	00032_1	TFIIB, GTF2B, SUA7, tfb; transcription initiation factor TFIIB	Transcription initiation factor B	Transcription initiation factor TFIIB, Brf1 subunit/Transcription initiation factor TFIIB	Ca. Nitrosopumilus piranensis D3C	Nitrosopumilales-other	WGS	CP010868.1_1617	82
OceanDNA-a979	00041_11	TFIIB, GTF2B, SUA7, tfb; transcription initiation factor TFIIB	Transcription initiation factor B	Unannotated	Ca. Nitrosopumilus piranensis D3C	Nitrosopumilales-other	WGS	CP010868.1_1617	90.9
OceanDNA-a888	00093_4	leuC, IPMI-L; 3-isopropylmalate/(R)-2-methylmalate dehydratase large subunit [EC:4.2.1.33 4.2.1.35]	3-isopropylmalate dehydratase large subunit (EC 4.2.1.33)	Homoaconitate hydratase/3-isopropylmalate dehydratase large subunit family protein	Ca. Nitrosopumilus piranensis D3C	Nitrosopumilales-other	WGS	CP010868.1_1906	87
OceanDNA-a891	00048_8	leuC, IPMI-L; 3-isopropylmalate/(R)-2-methylmalate dehydratase large subunit [EC:4.2.1.33 4.2.1.35]	3-isopropylmalate dehydratase large subunit (EC 4.2.1.33)	Homoaconitate hydratase/3-isopropylmalate dehydratase large subunit family protein	Ca. Nitrosopumilus piranensis D3C	Nitrosopumilales-other	WGS	CP010868.1_1906	82.8
OceanDNA-a899	00173_3	leuC, IPMI-L; 3-isopropylmalate/(R)-2-methylmalate dehydratase large subunit [EC:4.2.1.33 4.2.1.35]	3-isopropylmalate dehydratase large subunit (EC 4.2.1.33)	Unannotated	Ca. Nitrosopumilus piranensis D3C	Nitrosopumilales-other	WGS	CP010868.1_1906	88.1
OceanDNA-a900	00051_6	leuC, IPMI-L; 3-isopropylmalate/(R)-2-methylmalate dehydratase large subunit [EC:4.2.1.33 4.2.1.35]	3-isopropylmalate dehydratase large subunit (EC 4.2.1.33)	Unannotated	Ca. Nitrosopumilus piranensis D3C	Nitrosopumilales-other	WGS	CP010868.1_1906	86.8
OceanDNA-a908	00242_1	leuC, IPMI-L; 3-isopropylmalate/(R)-2-methylmalate dehydratase large subunit [EC:4.2.1.33 4.2.1.35]	3-isopropylmalate dehydratase large subunit (EC 4.2.1.33)	Unannotated	Ca. Nitrosopumilus piranensis D3C	Nitrosopumilales-other	WGS	CP010868.1_1906	81
OceanDNA-a933	00174_2	leuC, IPMI-L; 3-isopropylmalate/(R)-2-methylmalate dehydratase large subunit [EC:4.2.1.33 4.2.1.35]	3-isopropylmalate dehydratase large subunit (EC 4.2.1.33)	Homoaconitate hydratase/3-isopropylmalate dehydratase large subunit family protein	Ca. Nitrosopumilus piranensis D3C	Nitrosopumilales-other	WGS	CP010868.1_1906	80.9
OceanDNA-a944	00080_5	leuC, IPMI-L; 3-isopropylmalate/(R)-2-methylmalate dehydratase large subunit [EC:4.2.1.33 4.2.1.35]	3-isopropylmalate dehydratase large subunit (EC 4.2.1.33)	Homoaconitate hydratase/3-isopropylmalate dehydratase large subunit family protein	Ca. Nitrosopumilus piranensis D3C	Nitrosopumilales-other	WGS	CP010868.1_1906	81.9
OceanDNA-a857	00277_1	RP-S11, MRPS11, rpsK; small subunit ribosomal protein S11	SSU ribosomal protein S14e (S11p)	Unannotated	Ca. Nitrosopumilus piranensis D3C	Nitrosopumilales-other	WGS	CP010868.1_2076	81.4
MP1527_Bin-62	Contig_29907_1	GCH1, folE; GTP cyclohydrolase IA [EC:3.5.4.16]	GTP cyclohydrolase I (EC 3.5.4.16) type 1	GTP cyclohydrolase I	Ca. Nitrosopumilus piranensis D3C	Nitrosopumilales-other	WGS	CP010868.1_295	80.5
MAG2	c_000000061835_1	ATPVB, ntpB, atpB; V/A-type H+/Na+-transporting ATPase subunit B	V-type ATP synthase subunit B (EC 3.6.3.14)	Archaeal/vacuolar-type H+-ATPase subunit B	Ca. Nitrosopumilus piranensis D3C	Nitrosopumilales-other	WGS	CP010868.1_342	80.7
OceanDNA-a981	00006_1	nrdD; ribonucleoside-triphosphate reductase (formate) [EC:1.1.98.6]	Ribonucleotide reductase of class III (anaerobic), large subunit (EC 1.17.4.2)	Unannotated	Ca. Nitrosopumilus piranensis D3C	Nitrosopumilales-other	WGS	CP010868.1_417	84.1
OceanDNA-a854	00018_1	cct, ths; archaeal chaperonin	Thermosome subunit	Chaperonin GroEL, HSP60 family	Ca. Nitrosopumilus piranensis D3C	Nitrosopumilales-other	WGS	CP010868.1_472	82.8
MP1527_Bin-62	Contig_20545_3	COX10, ctaB, cyoE; heme o synthase [EC:2.5.1.141]	Heme O synthase, protoheme IX farnesyltransferase, COX10-CtaB	Polyprenyltransferase (cytochrome oxidase assembly factor)	Ca. Nitrosopumilus piranensis D3C	Nitrosopumilales-other	WGS	CP010868.1_885	80.1
OceanDNA-a948	00045_1	ATPVA, ntpA, atpA; V/A-type H+/Na+-transporting ATPase subunit A [EC:7.1.2.2 7.2.2.1]	V-type ATP synthase subunit A (EC 3.6.3.14)	Unannotated	Nitrososphaera sp. UBA210	Nitrososphaerales	MAG	DADA01000014.1_94	80.9
SAT139	PAVW01000003.1_11	E1.21.98.5; tetraether lipid synthase [EC:1.21.98.5]	MoaA/NifB/PqqE family radical SAM protein MJ0619	7,8-dihydro-6-hydroxymethylpterin dimethyltransferase, radical SAM superfamily enzyme	Nitrososphaera sp. UBA210	Nitrososphaerales	MAG	DADA01000021.1_1	84
OceanDNA-a888	00093_4	leuC, IPMI-L; 3-isopropylmalate/(R)-2-methylmalate dehydratase large subunit [EC:4.2.1.33 4.2.1.35]	3-isopropylmalate dehydratase large subunit (EC 4.2.1.33)	Homoaconitate hydratase/3-isopropylmalate dehydratase large subunit family protein	Nitrososphaera sp. UBA210	Nitrososphaerales	MAG	DADA01000021.1_8	84.6
OceanDNA-a899	00173_3	leuC, IPMI-L; 3-isopropylmalate/(R)-2-methylmalate dehydratase large subunit [EC:4.2.1.33 4.2.1.35]	3-isopropylmalate dehydratase large subunit (EC 4.2.1.33)	Unannotated	Nitrososphaera sp. UBA210	Nitrososphaerales	MAG	DADA01000021.1_8	86.2
OceanDNA-a900	00051_6	leuC, IPMI-L; 3-isopropylmalate/(R)-2-methylmalate dehydratase large subunit [EC:4.2.1.33 4.2.1.35]	3-isopropylmalate dehydratase large subunit (EC 4.2.1.33)	Unannotated	Nitrososphaera sp. UBA210	Nitrososphaerales	MAG	DADA01000021.1_8	86.4
AAIW	1055469_contig_868_12	VCP, CDC48; transitional endoplasmic reticulum ATPase	AAA family ATPase Cdc48	ATPase of the AAA+ class , CDC48 family	Nitrososphaera sp. UBA210	Nitrososphaerales	MAG	DADA01000034.1_6	81.6
MP1409_Bin-42	Contig_25358_2	VCP, CDC48; transitional endoplasmic reticulum ATPase	AAA family ATPase Cdc48	ATPase of the AAA+ class , CDC48 family	Nitrososphaera sp. UBA210	Nitrososphaerales	MAG	DADA01000034.1_6	82.6
OceanDNA-a24	00107_5	VCP, CDC48; transitional endoplasmic reticulum ATPase	AAA family ATPase Cdc48	ATPase of the AAA+ class , CDC48 family	Nitrososphaera sp. UBA210	Nitrososphaerales	MAG	DADA01000034.1_6	84
OceanDNA-a857	00106_4	VCP, CDC48; transitional endoplasmic reticulum ATPase	Vesicle-fusing ATPase (EC 3.6.4.6)	ATPase of the AAA+ class , CDC48 family	Nitrososphaera sp. UBA210	Nitrososphaerales	MAG	DADA01000034.1_6	81.6
OceanDNA-a854	00018_1	cct, ths; archaeal chaperonin	Thermosome subunit	Chaperonin GroEL, HSP60 family	Nitrososphaera sp. UBA210	Nitrososphaerales	MAG	DADA01000036.1_10	81.2
OceanDNA-a857	00024_7	cct, ths; archaeal chaperonin	Thermosome subunit	Chaperonin GroEL, HSP60 family	Nitrososphaera sp. UBA210	Nitrososphaerales	MAG	DADA01000036.1_10	83.1
OceanDNA-a879	00024_1	cct, ths; archaeal chaperonin	Thermosome subunit	Chaperonin GroEL, HSP60 family	Nitrososphaera sp. UBA210	Nitrososphaerales	MAG	DADA01000036.1_10	80.4
OceanDNA-a905	00176_1	cct, ths; archaeal chaperonin	Thermosome subunit	Chaperonin GroEL, HSP60 family	Nitrososphaera sp. UBA210	Nitrososphaerales	MAG	DADA01000036.1_10	80.2
OceanDNA-a921	00016_1	cct, ths; archaeal chaperonin	Thermosome subunit	Chaperonin GroEL, HSP60 family	Nitrososphaera sp. UBA210	Nitrososphaerales	MAG	DADA01000036.1_10	84.2
OceanDNA-a937	00157_3	cct, ths; archaeal chaperonin	Thermosome subunit	Chaperonin GroEL, HSP60 family	Nitrososphaera sp. UBA210	Nitrososphaerales	MAG	DADA01000036.1_10	84.8
OceanDNA-a873	00037_1	EEF1A; elongation factor 1-alpha	Translation elongation factor 1 alpha subunit	Translation elongation factor EF-1 alpha, GTPase	Nitrososphaera sp. UBA210	Nitrososphaerales	MAG	DADA01000048.1_7	80.2
OceanDNA-a856	00210_2	RP-S11, MRPS11, rpsK; small subunit ribosomal protein S11	SSU ribosomal protein S14e (S11p)	Ribosomal protein S11	Nitrososphaera sp. UBA210	Nitrososphaerales	MAG	DADA01000068.1_13	81
OceanDNA-a857	00277_1	RP-S11, MRPS11, rpsK; small subunit ribosomal protein S11	SSU ribosomal protein S14e (S11p)	Unannotated	Nitrososphaera sp. UBA210	Nitrososphaerales	MAG	DADA01000068.1_13	84.7
OceanDNA-a866	00040_11	TFIIB, GTF2B, SUA7, tfb; transcription initiation factor TFIIB	Transcription initiation factor B	Transcription initiation factor TFIIB, Brf1 subunit/Transcription initiation factor TFIIB	Nitrososphaera sp. UBA210	Nitrososphaerales	MAG	DADA01000122.1_13	83.3
OceanDNA-a918	00299_3	TFIIB, GTF2B, SUA7, tfb; transcription initiation factor TFIIB	Transcription initiation factor B	Transcription initiation factor TFIIB, Brf1 subunit/Transcription initiation factor TFIIB	Nitrososphaera sp. UBA210	Nitrososphaerales	MAG	DADA01000122.1_13	83.7
OceanDNA-a933	00069_7	TFIIB, GTF2B, SUA7, tfb; transcription initiation factor TFIIB	Transcription initiation factor B	Transcription initiation factor TFIIB, Brf1 subunit/Transcription initiation factor TFIIB	Nitrososphaera sp. UBA210	Nitrososphaerales	MAG	DADA01000122.1_13	85.1
OceanDNA-a955	00049_1	TFIIB, GTF2B, SUA7, tfb; transcription initiation factor TFIIB	Transcription initiation factor B	Unannotated	Nitrososphaera sp. UBA210	Nitrososphaerales	MAG	DADA01000122.1_13	92.6
OceanDNA-a956	00015_6	TFIIB, GTF2B, SUA7, tfb; transcription initiation factor TFIIB	Transcription initiation factor B	Transcription initiation factor TFIIB, Brf1 subunit/Transcription initiation factor TFIIB	Nitrososphaera sp. UBA210	Nitrososphaerales	MAG	DADA01000122.1_13	80.6
OceanDNA-a959	00027_14	TFIIB, GTF2B, SUA7, tfb; transcription initiation factor TFIIB	Transcription initiation factor B	Transcription initiation factor TFIIB, Brf1 subunit/Transcription initiation factor TFIIB	Nitrososphaera sp. UBA210	Nitrososphaerales	MAG	DADA01000122.1_13	80.6
OceanDNA-a960	00078_3	TFIIB, GTF2B, SUA7, tfb; transcription initiation factor TFIIB	Transcription initiation factor B	Transcription initiation factor TFIIB, Brf1 subunit/Transcription initiation factor TFIIB	Nitrososphaera sp. UBA210	Nitrososphaerales	MAG	DADA01000122.1_13	80.6
OceanDNA-a961	00001_10	TFIIB, GTF2B, SUA7, tfb; transcription initiation factor TFIIB	Transcription initiation factor B	Transcription initiation factor TFIIB, Brf1 subunit/Transcription initiation factor TFIIB	Nitrososphaera sp. UBA210	Nitrososphaerales	MAG	DADA01000122.1_13	80.6
OceanDNA-a963	00119_6	TFIIB, GTF2B, SUA7, tfb; transcription initiation factor TFIIB	Transcription initiation factor B	Transcription initiation factor TFIIB, Brf1 subunit/Transcription initiation factor TFIIB	Nitrososphaera sp. UBA210	Nitrososphaerales	MAG	DADA01000122.1_13	87.7
OceanDNA-a974	00032_1	TFIIB, GTF2B, SUA7, tfb; transcription initiation factor TFIIB	Transcription initiation factor B	Transcription initiation factor TFIIB, Brf1 subunit/Transcription initiation factor TFIIB	Nitrososphaera sp. UBA210	Nitrososphaerales	MAG	DADA01000122.1_13	83
OceanDNA-a979	00041_11	TFIIB, GTF2B, SUA7, tfb; transcription initiation factor TFIIB	Transcription initiation factor B	Unannotated	Nitrososphaera sp. UBA210	Nitrososphaerales	MAG	DADA01000122.1_13	92.7
OceanDNA-a866	00040_11	TFIIB, GTF2B, SUA7, tfb; transcription initiation factor TFIIB	Transcription initiation factor B	Transcription initiation factor TFIIB, Brf1 subunit/Transcription initiation factor TFIIB	Nitrosopumilus sp. UBA527	Nitrosopumilales-other	MAG	DADK01000008.1_39	82.5
OceanDNA-a933	00069_7	TFIIB, GTF2B, SUA7, tfb; transcription initiation factor TFIIB	Transcription initiation factor B	Transcription initiation factor TFIIB, Brf1 subunit/Transcription initiation factor TFIIB	Nitrosopumilus sp. UBA527	Nitrosopumilales-other	MAG	DADK01000008.1_39	82.1
OceanDNA-a963	00119_6	TFIIB, GTF2B, SUA7, tfb; transcription initiation factor TFIIB	Transcription initiation factor B	Transcription initiation factor TFIIB, Brf1 subunit/Transcription initiation factor TFIIB	Nitrosopumilus sp. UBA527	Nitrosopumilales-other	MAG	DADK01000008.1_39	82.7
OceanDNA-a974	00032_1	TFIIB, GTF2B, SUA7, tfb; transcription initiation factor TFIIB	Transcription initiation factor B	Transcription initiation factor TFIIB, Brf1 subunit/Transcription initiation factor TFIIB	Nitrosopumilus sp. UBA527	Nitrosopumilales-other	MAG	DADK01000008.1_39	81.4
OceanDNA-a979	00041_11	TFIIB, GTF2B, SUA7, tfb; transcription initiation factor TFIIB	Transcription initiation factor B	Unannotated	Nitrosopumilus sp. UBA527	Nitrosopumilales-other	MAG	DADK01000008.1_39	90.9
OceanDNA-a963	00194_1	INO1, ISYNA1; myo-inositol-1-phosphate synthase [EC:5.5.1.4]	Inositol-1-phosphate synthase (EC 5.5.1.4)	Myo-inositol-1-phosphate synthase	Nitrosopumilus sp. UBA527	Nitrosopumilales-other	MAG	DADK01000008.1_65	88.9
METAG_FCBJNKBN	TARA_SAMEA2619970_METAG-scaffold_4836_12	INO1, ISYNA1; myo-inositol-1-phosphate synthase [EC:5.5.1.4]	Inositol-1-phosphate synthase (EC 5.5.1.4)	Myo-inositol-1-phosphate synthase	Nitrosopumilus sp. UBA527	Nitrosopumilales-other	MAG	DADK01000008.1_65	80.6
AAIW	1055469_contig_868_12	VCP, CDC48; transitional endoplasmic reticulum ATPase	AAA family ATPase Cdc48	ATPase of the AAA+ class , CDC48 family	Nitrosopumilus sp. UBA527	Nitrosopumilales-other	MAG	DADK01000027.1_13	82.4
MP1409_Bin-42	Contig_25358_2	VCP, CDC48; transitional endoplasmic reticulum ATPase	AAA family ATPase Cdc48	ATPase of the AAA+ class , CDC48 family	Nitrosopumilus sp. UBA527	Nitrosopumilales-other	MAG	DADK01000027.1_13	82.3
OceanDNA-a24	00107_5	VCP, CDC48; transitional endoplasmic reticulum ATPase	AAA family ATPase Cdc48	ATPase of the AAA+ class , CDC48 family	Nitrosopumilus sp. UBA527	Nitrosopumilales-other	MAG	DADK01000027.1_13	84.5
OceanDNA-a857	00106_4	VCP, CDC48; transitional endoplasmic reticulum ATPase	Vesicle-fusing ATPase (EC 3.6.4.6)	ATPase of the AAA+ class , CDC48 family	Nitrosopumilus sp. UBA527	Nitrosopumilales-other	MAG	DADK01000027.1_13	83.9
OceanDNA-a901	00048_5	VCP, CDC48; transitional endoplasmic reticulum ATPase	AAA family ATPase Cdc48	ATPase of the AAA+ class , CDC48 family	Nitrosopumilus sp. UBA527	Nitrosopumilales-other	MAG	DADK01000027.1_13	80.4
MP1527_Bin-62	Contig_23434_3	ABC.PE.P; peptide/nickel transport system permease protein	Oligopeptide ABC transporter, permease protein OppB (TC 3.A.1.5.1)	ABC-type dipeptide/oligopeptide/nickel transport system, permease component	Nitrosopumilus sp. UBA527	Nitrosopumilales-other	MAG	DADK01000044.1_4	84.2
OceanDNA-a857	00277_1	RP-S11, MRPS11, rpsK; small subunit ribosomal protein S11	SSU ribosomal protein S14e (S11p)	Unannotated	Nitrosopumilus sp. UBA527	Nitrosopumilales-other	MAG	DADK01000049.1_8	81.4
MP0315_Bin-25	Contig_552_19	ATPVB, ntpB, atpB; V/A-type H+/Na+-transporting ATPase subunit B	V-type ATP synthase subunit B (EC 3.6.3.14)	Archaeal/vacuolar-type H+-ATPase subunit B	Nitrosopumilus sp. UBA527	Nitrosopumilales-other	MAG	DADK01000051.1_3	82.1
OceanDNA-a880	00105_6	ATPVB, ntpB, atpB; V/A-type H+/Na+-transporting ATPase subunit B	V-type ATP synthase subunit B (EC 3.6.3.14)	Archaeal/vacuolar-type H+-ATPase subunit B	Nitrosopumilus sp. UBA527	Nitrosopumilales-other	MAG	DADK01000051.1_3	83.2
OceanDNA-a894	00008_11	ATPVB, ntpB, atpB; V/A-type H+/Na+-transporting ATPase subunit B	V-type ATP synthase subunit B (EC 3.6.3.14)	Archaeal/vacuolar-type H+-ATPase subunit B	Nitrosopumilus sp. UBA527	Nitrosopumilales-other	MAG	DADK01000051.1_3	81.7
OceanDNA-a899	00053_5	ATPVB, ntpB, atpB; V/A-type H+/Na+-transporting ATPase subunit B	V-type ATP synthase subunit B (EC 3.6.3.14)	Archaeal/vacuolar-type H+-ATPase subunit B	Nitrosopumilus sp. UBA527	Nitrosopumilales-other	MAG	DADK01000051.1_3	81.7
OceanDNA-a914	00037_8	ATPVB, ntpB, atpB; V/A-type H+/Na+-transporting ATPase subunit B	V-type ATP synthase subunit B (EC 3.6.3.14)	Archaeal/vacuolar-type H+-ATPase subunit B	Nitrosopumilus sp. UBA527	Nitrosopumilales-other	MAG	DADK01000051.1_3	81.7
OceanDNA-a922	00035_8	ATPVB, ntpB, atpB; V/A-type H+/Na+-transporting ATPase subunit B	V-type ATP synthase subunit B (EC 3.6.3.14)	Archaeal/vacuolar-type H+-ATPase subunit B	Nitrosopumilus sp. UBA527	Nitrosopumilales-other	MAG	DADK01000051.1_3	83.3
OceanDNA-a969	00161_1	ATPVB, ntpB, atpB; V/A-type H+/Na+-transporting ATPase subunit B	V-type ATP synthase subunit B (EC 3.6.3.14)	Archaeal/vacuolar-type H+-ATPase subunit B	Nitrosopumilus sp. UBA527	Nitrosopumilales-other	MAG	DADK01000051.1_3	82
METAG_OHMOJBNK	TARA_SAMEA2622568_METAG-scaffold_24926_3	ATPVB, ntpB, atpB; V/A-type H+/Na+-transporting ATPase subunit B	V-type ATP synthase subunit B (EC 3.6.3.14)	Archaeal/vacuolar-type H+-ATPase subunit B	Nitrosopumilus sp. UBA527	Nitrosopumilales-other	MAG	DADK01000051.1_3	83.2
OceanDNA-a873	00037_1	EEF1A; elongation factor 1-alpha	Translation elongation factor 1 alpha subunit	Translation elongation factor EF-1 alpha, GTPase	Nitrosopumilus sp. UBA527	Nitrosopumilales-other	MAG	DADK01000056.1_5	80.7
OceanDNA-a888	00093_4	leuC, IPMI-L; 3-isopropylmalate/(R)-2-methylmalate dehydratase large subunit [EC:4.2.1.33 4.2.1.35]	3-isopropylmalate dehydratase large subunit (EC 4.2.1.33)	Homoaconitate hydratase/3-isopropylmalate dehydratase large subunit family protein	Nitrosopumilus sp. UBA527	Nitrosopumilales-other	MAG	DADK01000058.1_43	90.2
OceanDNA-a891	00048_8	leuC, IPMI-L; 3-isopropylmalate/(R)-2-methylmalate dehydratase large subunit [EC:4.2.1.33 4.2.1.35]	3-isopropylmalate dehydratase large subunit (EC 4.2.1.33)	Homoaconitate hydratase/3-isopropylmalate dehydratase large subunit family protein	Nitrosopumilus sp. UBA527	Nitrosopumilales-other	MAG	DADK01000058.1_43	84.2
OceanDNA-a899	00173_3	leuC, IPMI-L; 3-isopropylmalate/(R)-2-methylmalate dehydratase large subunit [EC:4.2.1.33 4.2.1.35]	3-isopropylmalate dehydratase large subunit (EC 4.2.1.33)	Unannotated	Nitrosopumilus sp. UBA527	Nitrosopumilales-other	MAG	DADK01000058.1_43	89.8
OceanDNA-a900	00051_6	leuC, IPMI-L; 3-isopropylmalate/(R)-2-methylmalate dehydratase large subunit [EC:4.2.1.33 4.2.1.35]	3-isopropylmalate dehydratase large subunit (EC 4.2.1.33)	Unannotated	Nitrosopumilus sp. UBA527	Nitrosopumilales-other	MAG	DADK01000058.1_43	89.7
OceanDNA-a944	00080_5	leuC, IPMI-L; 3-isopropylmalate/(R)-2-methylmalate dehydratase large subunit [EC:4.2.1.33 4.2.1.35]	3-isopropylmalate dehydratase large subunit (EC 4.2.1.33)	Homoaconitate hydratase/3-isopropylmalate dehydratase large subunit family protein	Nitrosopumilus sp. UBA527	Nitrosopumilales-other	MAG	DADK01000058.1_43	81.2
OceanDNA-a892	00047_6	rpoB; DNA-directed RNA polymerase subunit B [EC:2.7.7.6]	DNA-directed RNA polymerase subunit B (EC 2.7.7.6)	DNA-directed RNA polymerase subunit B	Nitrososphaera sp. UBA239	Nitrososphaerales	MAG	DADZ01000001.1_12	81.3
OceanDNA-a968	00084_1	rpoA1; DNA-directed RNA polymerase subunit A [EC:2.7.7.6]	DNA-directed RNA polymerase subunit A (EC 2.7.7.6)	Unannotated	Nitrososphaera sp. UBA239	Nitrososphaerales	MAG	DADZ01000001.1_13	84.5
OceanDNA-a857	00024_7	cct, ths; archaeal chaperonin	Thermosome subunit	Chaperonin GroEL, HSP60 family	Nitrososphaera sp. UBA239	Nitrososphaerales	MAG	DADZ01000050.1_8	81
OceanDNA-a921	00016_1	cct, ths; archaeal chaperonin	Thermosome subunit	Chaperonin GroEL, HSP60 family	Nitrososphaera sp. UBA239	Nitrososphaerales	MAG	DADZ01000050.1_8	80.8
OceanDNA-a937	00157_3	cct, ths; archaeal chaperonin	Thermosome subunit	Chaperonin GroEL, HSP60 family	Nitrososphaera sp. UBA239	Nitrososphaerales	MAG	DADZ01000050.1_8	80.9
OceanDNA-a967	00108_1	cct, ths; archaeal chaperonin	Thermosome subunit	Unannotated	Nitrososphaera sp. UBA239	Nitrososphaerales	MAG	DADZ01000050.1_8	80.3
AAIW	1055469_contig_868_12	VCP, CDC48; transitional endoplasmic reticulum ATPase	AAA family ATPase Cdc48	ATPase of the AAA+ class , CDC48 family	Nitrososphaera sp. UBA239	Nitrososphaerales	MAG	DADZ01000059.1_1	80.7
OceanDNA-a24	00107_5	VCP, CDC48; transitional endoplasmic reticulum ATPase	AAA family ATPase Cdc48	ATPase of the AAA+ class , CDC48 family	Nitrososphaera sp. UBA239	Nitrososphaerales	MAG	DADZ01000059.1_1	83.7
OceanDNA-a857	00106_4	VCP, CDC48; transitional endoplasmic reticulum ATPase	Vesicle-fusing ATPase (EC 3.6.4.6)	ATPase of the AAA+ class , CDC48 family	Nitrososphaera sp. UBA239	Nitrososphaerales	MAG	DADZ01000059.1_1	81.2
OceanDNA-a857	00277_1	RP-S11, MRPS11, rpsK; small subunit ribosomal protein S11	SSU ribosomal protein S14e (S11p)	Unannotated	Nitrososphaera sp. UBA239	Nitrososphaerales	MAG	DADZ01000066.1_13	84.7
OceanDNA-a870	00005_32	RP-S11, MRPS11, rpsK; small subunit ribosomal protein S11	SSU ribosomal protein S14e (S11p)	Ribosomal protein S11	Nitrososphaera sp. UBA239	Nitrososphaerales	MAG	DADZ01000066.1_13	81
OceanDNA-a856	00029_9	E1.21.98.5; tetraether lipid synthase [EC:1.21.98.5]	MoaA/NifB/PqqE family radical SAM protein MJ0619	7,8-dihydro-6-hydroxymethylpterin dimethyltransferase, radical SAM superfamily enzyme	Nitrososphaera sp. UBA239	Nitrososphaerales	MAG	DADZ01000071.1_13	81.7
GOMC.bin.10546	k63_5481527_62	RUXX; small nuclear ribonucleoprotein	hypothetical protein	Unannotated	Nitrososphaera sp. UBA239	Nitrososphaerales	MAG	DADZ01000078.1_16	80.3
GOMC.bin.1285	SAMN10402039_k53_341917_1_2	RUXX; small nuclear ribonucleoprotein	hypothetical protein	Unannotated	Nitrososphaera sp. UBA239	Nitrososphaerales	MAG	DADZ01000078.1_16	80.8
AAIW	1055469_contig_868_12	VCP, CDC48; transitional endoplasmic reticulum ATPase	AAA family ATPase Cdc48	ATPase of the AAA+ class , CDC48 family	Nitrososphaera sp. UBA239	Nitrososphaerales	MAG	DADZ01000090.1_6	83.5
MP1178_Bin-50	Contig_3209_1	VCP, CDC48; transitional endoplasmic reticulum ATPase	AAA family ATPase Cdc48	ATPase of the AAA+ class , CDC48 family	Nitrososphaera sp. UBA239	Nitrososphaerales	MAG	DADZ01000090.1_6	81.1
MP1409_Bin-42	Contig_25358_2	VCP, CDC48; transitional endoplasmic reticulum ATPase	AAA family ATPase Cdc48	ATPase of the AAA+ class , CDC48 family	Nitrososphaera sp. UBA239	Nitrososphaerales	MAG	DADZ01000090.1_6	83.6
OceanDNA-a24	00107_5	VCP, CDC48; transitional endoplasmic reticulum ATPase	AAA family ATPase Cdc48	ATPase of the AAA+ class , CDC48 family	Nitrososphaera sp. UBA239	Nitrososphaerales	MAG	DADZ01000090.1_6	87.8
OceanDNA-a854	00188_1	VCP, CDC48; transitional endoplasmic reticulum ATPase	AAA family ATPase Cdc48	ATPase of the AAA+ class , CDC48 family	Nitrososphaera sp. UBA239	Nitrososphaerales	MAG	DADZ01000090.1_6	82.9
OceanDNA-a856	00008_1	VCP, CDC48; transitional endoplasmic reticulum ATPase	AAA family ATPase Cdc48	ATPase of the AAA+ class , CDC48 family	Nitrososphaera sp. UBA239	Nitrososphaerales	MAG	DADZ01000090.1_6	82.7
OceanDNA-a857	00106_4	VCP, CDC48; transitional endoplasmic reticulum ATPase	Vesicle-fusing ATPase (EC 3.6.4.6)	ATPase of the AAA+ class , CDC48 family	Nitrososphaera sp. UBA239	Nitrososphaerales	MAG	DADZ01000090.1_6	86.6
OceanDNA-a901	00048_5	VCP, CDC48; transitional endoplasmic reticulum ATPase	AAA family ATPase Cdc48	ATPase of the AAA+ class , CDC48 family	Nitrososphaera sp. UBA239	Nitrososphaerales	MAG	DADZ01000090.1_6	82.7
OceanDNA-a905	00100_1	VCP, CDC48; transitional endoplasmic reticulum ATPase	AAA family ATPase Cdc48	ATPase of the AAA+ class , CDC48 family	Nitrososphaera sp. UBA239	Nitrososphaerales	MAG	DADZ01000090.1_6	82.4
METAG_OHMOJBNK	TARA_SAMEA2622568_METAG-scaffold_10602_1	VCP, CDC48; transitional endoplasmic reticulum ATPase	AAA family ATPase Cdc48	ATPase of the AAA+ class , CDC48 family	Nitrososphaera sp. UBA239	Nitrososphaerales	MAG	DADZ01000090.1_6	80.6
OceanDNA-a857	00024_7	cct, ths; archaeal chaperonin	Thermosome subunit	Chaperonin GroEL, HSP60 family	Nitrososphaera sp. UBA239	Nitrososphaerales	MAG	DADZ01000104.1_9	80.9
OceanDNA-a921	00016_1	cct, ths; archaeal chaperonin	Thermosome subunit	Chaperonin GroEL, HSP60 family	Nitrososphaera sp. UBA239	Nitrososphaerales	MAG	DADZ01000104.1_9	81.2
OceanDNA-a937	00157_3	cct, ths; archaeal chaperonin	Thermosome subunit	Chaperonin GroEL, HSP60 family	Nitrososphaera sp. UBA239	Nitrososphaerales	MAG	DADZ01000104.1_9	83
ASW8bin1	JACAFS010000011.1_4	TFIIB, GTF2B, SUA7, tfb; transcription initiation factor TFIIB	Transcription initiation factor B	Transcription initiation factor TFIIB, Brf1 subunit/Transcription initiation factor TFIIB	Nitrososphaera sp. UBA239	Nitrososphaerales	MAG	DADZ01000111.1_17	81.5
GOMC.bin.10546	k63_5481527_22	TFIIB, GTF2B, SUA7, tfb; transcription initiation factor TFIIB	Transcription initiation factor B	Transcription initiation factor TFIIB, Brf1 subunit/Transcription initiation factor TFIIB	Nitrososphaera sp. UBA239	Nitrososphaerales	MAG	DADZ01000111.1_17	81
AAIW	1055469_contig_241_15	TFIIB, GTF2B, SUA7, tfb; transcription initiation factor TFIIB	Transcription initiation factor B	Transcription initiation factor TFIIB, Brf1 subunit/Transcription initiation factor TFIIB	Nitrososphaera sp. UBA239	Nitrososphaerales	MAG	DADZ01000111.1_17	81
NADW	1055472_contig_161_4	TFIIB, GTF2B, SUA7, tfb; transcription initiation factor TFIIB	Transcription initiation factor B	Transcription initiation factor TFIIB, Brf1 subunit/Transcription initiation factor TFIIB	Nitrososphaera sp. UBA239	Nitrososphaerales	MAG	DADZ01000111.1_17	81
MAG275	113_7	TFIIB, GTF2B, SUA7, tfb; transcription initiation factor TFIIB	Transcription initiation factor B	Transcription initiation factor TFIIB, Brf1 subunit/Transcription initiation factor TFIIB	Nitrososphaera sp. UBA239	Nitrososphaerales	MAG	DADZ01000111.1_17	81.5
MAG1	c_000000168488_36	TFIIB, GTF2B, SUA7, tfb; transcription initiation factor TFIIB	Transcription initiation factor B	Transcription initiation factor TFIIB, Brf1 subunit/Transcription initiation factor TFIIB	Nitrososphaera sp. UBA239	Nitrososphaerales	MAG	DADZ01000111.1_17	81
MP0313_Bin-27	Contig_12_32	TFIIB, GTF2B, SUA7, tfb; transcription initiation factor TFIIB	Transcription initiation factor B	Transcription initiation factor TFIIB, Brf1 subunit/Transcription initiation factor TFIIB	Nitrososphaera sp. UBA239	Nitrososphaerales	MAG	DADZ01000111.1_17	81
MP0315_Bin-25	Contig_923_18	TFIIB, GTF2B, SUA7, tfb; transcription initiation factor TFIIB	Transcription initiation factor B	Transcription initiation factor TFIIB, Brf1 subunit/Transcription initiation factor TFIIB	Nitrososphaera sp. UBA239	Nitrososphaerales	MAG	DADZ01000111.1_17	80.2
MP0886_Bin-84	Contig_2120_12	TFIIB, GTF2B, SUA7, tfb; transcription initiation factor TFIIB	Transcription initiation factor B	Transcription initiation factor TFIIB, Brf1 subunit/Transcription initiation factor TFIIB	Nitrososphaera sp. UBA239	Nitrososphaerales	MAG	DADZ01000111.1_17	81.5
MP1166_Bin-54	Contig_250_13	TFIIB, GTF2B, SUA7, tfb; transcription initiation factor TFIIB	Transcription initiation factor B	Transcription initiation factor TFIIB, Brf1 subunit/Transcription initiation factor TFIIB	Nitrososphaera sp. UBA239	Nitrososphaerales	MAG	DADZ01000111.1_17	81.5
MP1178_Bin-50	Contig_1712_5	TFIIB, GTF2B, SUA7, tfb; transcription initiation factor TFIIB	Transcription initiation factor B	Transcription initiation factor TFIIB, Brf1 subunit/Transcription initiation factor TFIIB	Nitrososphaera sp. UBA239	Nitrososphaerales	MAG	DADZ01000111.1_17	81.5
MP1419_Bin-45	Contig_2608_14	TFIIB, GTF2B, SUA7, tfb; transcription initiation factor TFIIB	Transcription initiation factor B	Transcription initiation factor TFIIB, Brf1 subunit/Transcription initiation factor TFIIB	Nitrososphaera sp. UBA239	Nitrososphaerales	MAG	DADZ01000111.1_17	81.5
MP2813_Bin-16	Contig_4495_10	TFIIB, GTF2B, SUA7, tfb; transcription initiation factor TFIIB	Transcription initiation factor B	Transcription initiation factor TFIIB, Brf1 subunit/Transcription initiation factor TFIIB	Nitrososphaera sp. UBA239	Nitrososphaerales	MAG	DADZ01000111.1_17	80.2
OceanDNA-a862	00007_34	TFIIB, GTF2B, SUA7, tfb; transcription initiation factor TFIIB	Transcription initiation factor B	Transcription initiation factor TFIIB, Brf1 subunit/Transcription initiation factor TFIIB	Nitrososphaera sp. UBA239	Nitrososphaerales	MAG	DADZ01000111.1_17	80.6
OceanDNA-a866	00040_11	TFIIB, GTF2B, SUA7, tfb; transcription initiation factor TFIIB	Transcription initiation factor B	Transcription initiation factor TFIIB, Brf1 subunit/Transcription initiation factor TFIIB	Nitrososphaera sp. UBA239	Nitrososphaerales	MAG	DADZ01000111.1_17	83.3
OceanDNA-a868	00110_5	TFIIB, GTF2B, SUA7, tfb; transcription initiation factor TFIIB	Transcription initiation factor B	Transcription initiation factor TFIIB, Brf1 subunit/Transcription initiation factor TFIIB	Nitrososphaera sp. UBA239	Nitrososphaerales	MAG	DADZ01000111.1_17	80.6
OceanDNA-a869	00127_2	TFIIB, GTF2B, SUA7, tfb; transcription initiation factor TFIIB	Transcription initiation factor B	Transcription initiation factor TFIIB, Brf1 subunit/Transcription initiation factor TFIIB	Nitrososphaera sp. UBA239	Nitrososphaerales	MAG	DADZ01000111.1_17	80.2
OceanDNA-a870	00007_32	TFIIB, GTF2B, SUA7, tfb; transcription initiation factor TFIIB	Transcription initiation factor B	Transcription initiation factor TFIIB, Brf1 subunit/Transcription initiation factor TFIIB	Nitrososphaera sp. UBA239	Nitrososphaerales	MAG	DADZ01000111.1_17	81
OceanDNA-a872	00045_2	TFIIB, GTF2B, SUA7, tfb; transcription initiation factor TFIIB	Transcription initiation factor B	Transcription initiation factor TFIIB, Brf1 subunit/Transcription initiation factor TFIIB	Nitrososphaera sp. UBA239	Nitrososphaerales	MAG	DADZ01000111.1_17	81.5
OceanDNA-a873	00264_1	TFIIB, GTF2B, SUA7, tfb; transcription initiation factor TFIIB	Transcription initiation factor B	Transcription initiation factor TFIIB, Brf1 subunit/Transcription initiation factor TFIIB	Nitrososphaera sp. UBA239	Nitrososphaerales	MAG	DADZ01000111.1_17	81.5
OceanDNA-a875	00010_4	TFIIB, GTF2B, SUA7, tfb; transcription initiation factor TFIIB	Transcription initiation factor B	Transcription initiation factor TFIIB, Brf1 subunit/Transcription initiation factor TFIIB	Nitrososphaera sp. UBA239	Nitrososphaerales	MAG	DADZ01000111.1_17	81.5
OceanDNA-a876	00108_5	TFIIB, GTF2B, SUA7, tfb; transcription initiation factor TFIIB	Transcription initiation factor B	Transcription initiation factor TFIIB, Brf1 subunit/Transcription initiation factor TFIIB	Nitrososphaera sp. UBA239	Nitrososphaerales	MAG	DADZ01000111.1_17	81.9
OceanDNA-a879	00002_7	TFIIB, GTF2B, SUA7, tfb; transcription initiation factor TFIIB	Transcription initiation factor B	Transcription initiation factor TFIIB, Brf1 subunit/Transcription initiation factor TFIIB	Nitrososphaera sp. UBA239	Nitrososphaerales	MAG	DADZ01000111.1_17	81
OceanDNA-a886	00036_9	TFIIB, GTF2B, SUA7, tfb; transcription initiation factor TFIIB	Transcription initiation factor B	Transcription initiation factor TFIIB, Brf1 subunit/Transcription initiation factor TFIIB	Nitrososphaera sp. UBA239	Nitrososphaerales	MAG	DADZ01000111.1_17	81
OceanDNA-a889	00017_2	TFIIB, GTF2B, SUA7, tfb; transcription initiation factor TFIIB	Transcription initiation factor B	Transcription initiation factor TFIIB, Brf1 subunit/Transcription initiation factor TFIIB	Nitrososphaera sp. UBA239	Nitrososphaerales	MAG	DADZ01000111.1_17	81.5
OceanDNA-a890	00010_20	TFIIB, GTF2B, SUA7, tfb; transcription initiation factor TFIIB	Transcription initiation factor B	Transcription initiation factor TFIIB, Brf1 subunit/Transcription initiation factor TFIIB	Nitrososphaera sp. UBA239	Nitrososphaerales	MAG	DADZ01000111.1_17	81.5
[truncated: 5,548 more rows]
